# Supplementary material for: Molecular evolution of the mammalian kinetochore complex
Source: bioRxiv. 2024 Jun 27:2024.06.27.600994. Preprint. [Version 1] doi: 10.1101/2024.06.27.600994 (PMC11230421; doi:10.1101/2024.06.27.600994)
Supplement: Supplement 2 — Supplementary Table 2: List of all kinetochore proteins and their Branch Site Model statistics. [file media-2.txt]

Gene	Chr	Start	End	Codons	species	CCAN.OUTER.SAC	lnL.CENPB.BS	lnL.CENPB.w1.BS	diff_cenpbVSw1	diff_cenpbVSw1_pchisq	lnL.HOR.BS	lnL.HOR.w1.BS	diff_horVSw1	diff_horVSw1_pchisq	lnL.Primates.BS	lnL.Primates.w1.BS	diff_primatesVSw1	diff_primatesVSw1_pchisq	lnL.Rodents.BS	lnL.Rodents.w1.BS	diff_rodentsVSw1	diff_rodentsVSw1_pchisq
Abraxas1	5	100805192	100820965	1467	17	Other	-5632.042335	-5631.758688	-0.567294000000402	1	-5632.841084	-5632.535245	-0.611677999999301	1	-5632.716566	-5632.310949	-0.811234000000695	1	-5624.199362	-5632.822573	17.2464220000002	3.28315249415811e-05
Abraxas2	7	132859225	132885111	1671	17	Other	-4705.956891	-4705.318993	-1.2757959999999	1	-4707.406211	-4707.406211	0	1	-4707.406211	-4707.406211	0	1	-4705.449158	-4704.994137	-0.91004200000134	1
Ahctf1	1	179744894	179803680	6828	17	Other	-31319.463149	-31320.347002	1.76770599999873	0.183666234581749	-31328.509538	-31328.508053	-0.00296999999409309	1	-31326.682096	-31326.50198	-0.360231999999087	1	-31301.604088	-31302.702502	2.1968280000001	0.138295058664625
Anapc16	10	59987409	60003135	384	17	Other	-1103.037388	-1102.519988	-1.0347999999999	1	-1107.28188	-1107.215079	-0.133601999999883	1	-1105.158532	-1104.443652	-1.42975999999999	1	-1106.347575	-1106.452556	0.209961999999905	0.64679718964089
Apc	18	34220924	34322552	8550	17	SAC	-30330.829059	-30329.566024	-2.52606999999989	1	-30330.581869	-30328.542836	-4.07806600000185	1	-30332.227158	-30332.227161	5.99999475525692e-06	0.998045592760992	-30307.507894	-30307.731111	0.446434000004956	0.504033273602547
Atrx	X	105797615	105929372	7686	16	Other	-24387.18116	-24386.907714	-0.546891999998479	1	-24388.673569	-24388.673728	0.000318000005790964	0.985772434020127	-24387.777355	-24388.632306	1.70990200000233	0.190998085991353	-24388.116719	-24385.911172	-4.41109400000278	1
Aurka	2	172356190	172370535	1239	16	Other	-5059.298901	-5059.81228	1.02675799999997	0.310921338417517	-5060.713851	-5060.710908	-0.00588600000082806	1	-5059.832636	-5059.479122	-0.707028000000719	1	-5056.911487	-5055.461143	-2.90068799999972	1
Aurkb	11	69045647	69051664	1398	17	SAC	-4516.486765	-4516.486751	-2.79999985650647e-05	1	-4510.469572	-4510.232752	-0.473640000000159	1	-4516.48675	-4516.48675	0	1	-4512.712279	-4511.562479	-2.29960000000028	1
Aurkc	7	6995347	7003091	1035	13	Other	-3653.530496	-3652.506145	-2.04870200000005	1	-3656.439973	-3656.301433	-0.277079999999842	1	-3657.210404	-3657.210404	0	1	-3650.976863	-3650.504585	-0.944555999999466	1
Axin2	11	108920349	108950783	2766	17	Other	-9459.424176	-9459.424176	0	1	-9459.424176	-9459.424176	0	1	-9459.424176	-9459.424176	0	1	-9440.382905	-9443.61749	6.4691700000003	0.0109761782761878
Baz1b	5	135187323	135246131	4497	17	Other	-15543.28408	-15543.151756	-0.264648000000307	1	-15546.477421	-15546.097021	-0.760800000000017	1	-15545.984648	-15545.567028	-0.83524000000034	1	-15523.849854	-15521.869766	-3.9601760000005	1
Becn1	11	101288258	101302286	1581	16	Other	-3977.793263	-3977.793261	-4.00000044464832e-06	1	-3977.793263	-3977.793263	0	1	-3977.793263	-3977.793263	0	1	-3977.793263	-3976.642741	-2.30104399999982	1
Birc5	11	117849251	117855743	495	15	Other	-1630.784052	-1630.784052	0	1	-1630.784052	-1630.784052	0	1	-1630.784052	-1630.784052	0	1	-1629.534884	-1629.30001	-0.469747999999981	1
Bod1	11	31665181	31671885	714	14	Other	-1816.250844	-1816.250844	0	1	-1813.868364	-1813.745336	-0.246055999999953	1	-1815.888035	-1815.612972	-0.550126000000091	1	-1816.250844	-1816.250844	0	1
Bod1l	5	41787538	41844315	9072	17	Other	-42866.767339	-42979.673587	225.812495999999	4.88206082562882e-51	-42862.345518	-42866.435376	8.17971599999873	0.00423613917999468	-42866.760618	-42866.76735	0.013464000003296	0.907625217127463	-42825.792825	-42828.016267	4.4468840000045	0.0349649903708297
Brca2	5	150522630	150570329	9894	17	Other	-48953.261928	-48954.442481	2.36110599999665	0.124393968425143	-48955.004245	-48954.926727	-0.155035999996471	1	-48943.419208	-48950.541034	14.2436520000047	0.000160601599085409	-48910.075719	-48939.613149	59.0748599999934	1.51786141344649e-14
Bub1	2	127801122	127831865	3501	17	SAC	-14137.743851	-14139.452405	3.41710800000146	0.0645239558141436	-14140.294697	-14140.2004	-0.188593999999284	1	-14140.074297	-14140.359735	0.57087600000159	0.449911027172551	-14133.368851	-14135.289056	3.8404100000007	0.0500312856056283
Bub1b	2	118598211	118641591	3318	17	SAC	-13834.964141	-13834.964141	0	1	-13833.333385	-13832.736851	-1.19306800000049	1	-13833.926006	-13834.649302	1.44659200000024	0.229075583106878	-13834.961688	-13833.584151	-2.7550740000006	1
Bub3	7	131560367	131571895	984	17	SAC	-2767.869369	-2767.288954	-1.16082999999981	1	-2767.869369	-2767.869375	1.20000004244503e-05	0.997236052283244	-2767.810693	-2767.792098	-0.0371900000000096	1	-2767.869369	-2767.86937	1.99999976757681e-06	0.998871621274596
Cbx1	11	96789127	96808640	555	15	Other	-1304.459199	-1304.459199	0	1	-1302.018771	-1301.852086	-0.333369999999832	1	-1304.459199	-1304.459199	0	1	-1304.459199	-1304.459199	0	1
Cbx3	6	51470360	51483704	549	13	Other	-1335.664304	-1335.664304	0	1	-1335.664304	-1335.664304	0	1	-1335.664304	-1335.664304	0	1	-1335.664304	-1335.539867	-0.248873999999887	1
Cbx5	15	103191544	103239816	1074	16	Other	-2419.157819	-2419.157819	0	1	-2409.971015	-2412.840707	5.73938399999952	0.0165886093786064	-2409.310835	-2412.481571	6.34147199999916	0.0117946960688134	-2419.157819	-2418.914077	-0.487484000000222	1
Ccdc24	4	117866524	117872557	1086	17	Other	-4241.231591	-4241.172646	-0.117889999999534	1	-4241.222018	-4240.716828	-1.01038000000153	1	-4241.297905	-4241.189122	-0.21756600000117	1	-4233.054922	-4238.035784	9.96172399999887	0.00159828318826972
Ccnb1	13	100778739	100786486	1272	14	Other	-3946.616302	-3945.904976	-1.4226520000002	1	-3949.690005	-3949.652306	-0.0753979999999501	1	-3949.609914	-3949.096052	-1.02772400000049	1	-3949.690005	-3949.690008	6.00000021222513e-06	0.998045591872232
Cdca8	4	124918465	124936917	894	16	Other	-3370.476073	-3370.467602	-0.0169419999992897	1	-3370.476073	-3370.476073	0	1	-3370.476073	-3370.476073	0	1	-3370.476073	-3370.384534	-0.183078000000023	1
Cdk1	10	69335146	69352912	909	16	SAC	-2744.431029	-2744.308144	-0.245769999999538	1	-2744.76139	-2744.76139	0	1	-2744.245922	-2743.806553	-0.87873800000034	1	-2744.357736	-2743.324496	-2.0664799999995	1
Cdt1	8	122568015	122573130	1746	15	Other	-7301.510339	-7301.662119	0.30355999999847	0.581659180153173	-7293.259774	-7292.432271	-1.65500600000087	1	-7291.887689	-7291.62189	-0.531597999999576	1	-7296.699672	-7293.384195	-6.6309540000002	1
Cebpb	2	167688915	167690418	1044	15	Other	-2160.967761	-2164.222857	6.51019200000064	0.0107257926471851	-2162.180184	-2161.427287	-1.5057939999997	1	-2163.773745	-2163.358641	-0.830208000000312	1	-2147.453264	-2164.871582	34.836636	3.58562334373539e-09
Cenpa	5	30666877	30674837	396	16	CCAN	-1666.918063	-1667.328539	0.820952000000034	0.364901970392716	-1669.645296	-1669.645296	0	1	-1669.645296	-1669.638922	-0.0127479999996467	1	-1662.632262	-1663.429823	1.59512199999972	0.206595866639318
Cenpb	2	131175182	131180067	1761	14	CCAN	-4502.874782	-4502.832412	-0.0847400000002381	1	-4502.883638	-4502.883638	0	1	-4502.883638	-4502.883638	0	1	-4502.883637	-4502.883638	2.00000067707151e-06	0.998871621018033
Cenpe	3	135212563	135273540	8664	16	OUTER	-39619.305913	-39615.933759	-6.74430799999391	1	-39624.553156	-39623.752281	-1.60175000000163	1	-39623.416482	-39622.112418	-2.60812800000713	1	-39615.716371	-39612.277182	-6.87837800000852	1
Cenpf	1	189640606	189688086	9177	15	OUTER	-40932.843275	-40933.418019	1.14948799999547	0.283656354787179	-40936.655222	-40936.287543	-0.735358000005363	1	-40933.82757	-40935.532435	3.4097299999994	0.0648130503291969	-40936.655264	-40933.00052	-7.30948799999896	1
Cenph	13	100759674	100775899	999	17	CCAN	-3463.896292	-3463.682414	-0.427756000000045	1	-3463.897494	-3463.897494	0	1	-3463.897494	-3463.897494	0	1	-3463.091929	-3463.897494	1.61112999999932	0.204333031659632
Cenpi	X	134308084	134362639	2253	17	CCAN	-10196.971514	-10195.390238	-3.1625520000016	1	-10197.282611	-10197.619035	0.672847999998339	0.412060423357703	-10198.211634	-10198.092362	-0.23854399999982	1	-10198.548316	-10198.508793	-0.0790459999989253	1
Cenpj	14	56526761	56575425	4038	16	CCAN	-18739.589988	-18739.468527	-0.242921999997634	1	-18741.698764	-18741.698764	0	1	-18737.924918	-18738.812556	1.7752760000003	0.182730478007417	-18737.667257	-18734.707505	-5.91950400000496	1
Cenpk	13	104228542	104249622	1032	16	CCAN	-3474.239294	-3474.239296	4.00000044464832e-06	0.998404231853545	-3474.21471	-3474.215449	0.00147799999922427	0.969333069586486	-3474.202309	-3474.236429	0.0682400000005146	0.793916787021175	-3473.17973	-3473.076148	-0.207163999999466	1
Cenpl	1	161070767	161086724	1242	17	CCAN	-4315.08952	-4315.900516	1.6219919999985	0.202814255184657	-4318.365316	-4318.365316	0	1	-4317.529647	-4316.697165	-1.66496400000142	1	-4316.301488	-4318.365316	4.12765600000057	0.0421877478153634
Cenpm	15	82233779	82244748	522	17	CCAN	-2313.682203	-2313.682203	0	1	-2313.682203	-2313.682203	0	1	-2313.682203	-2313.682203	0	1	-2313.624706	-2313.626843	0.00427399999989575	0.947874762582057
Cenpn	8	116921730	116941507	1494	17	CCAN	-5684.555707	-5685.956376	2.8013379999993	0.0941856787454916	-5681.75375	-5681.779212	0.0509240000010323	0.821463174840964	-5680.18097	-5685.813601	11.265261999999	0.000789710335202552	-5677.229601	-5678.507351	2.55550000000039	0.109911036891018
Cenpo	12	4196004	4234294	999	15	CCAN	-4366.218552	-4367.642663	2.84822199999871	0.091475050569679	-4366.412393	-4366.625638	0.42649000000165	0.513716297028674	-4366.226125	-4367.642663	2.83307599999898	0.0923413385579882	-4364.065776	-4364.453954	0.776355999998486	0.378257926572274
Cenpp	13	49464023	49652785	855	16	CCAN	-3254.304111	-3254.16733	-0.273561999999401	1	-3254.304105	-3254.304105	0	1	-3254.304105	-3254.304105	0	1	-3251.306397	-3253.326358	4.03992199999993	0.0444358754984077
Cenpq	17	40923051	40935047	867	15	CCAN	-3709.926288	-3709.926288	0	1	-3709.926288	-3709.926288	0	1	-3709.926288	-3709.926288	0	1	-3709.664325	-3709.926288	0.523925999999847	0.469171750012807
Cenps	4	149128349	149137600	456	10	CCAN	-1307.753927	-1308.429964	1.3520739999999	0.244915864366556	-1313.353222	-1313.353278	0.000112000000171975	0.991556141121221	-1300.294427	-1313.353222	26.1175899999998	3.21244125696977e-07	-1313.353223	-1311.958071	-2.79030400000011	1
Cenpt	8	105844673	105853278	1656	15	CCAN	-7829.892215	-7829.892215	0	1	-7828.70159	-7828.795459	0.187738000000536	0.664805966387856	-7829.89204	-7829.68248	-0.419119999998657	1	-7829.646225	-7829.829448	0.366445999999996	0.54494790468512
Cenpu	8	46552028	46580007	1239	17	CCAN	-6918.648166	-6925.885211	14.4740899999997	0.000142100737891651	-6923.991913	-6926.196882	4.40993800000069	0.0357301397136206	-6915.801369	-6923.444491	15.2862440000008	9.23868524383439e-05	-6927.689681	-6927.474731	-0.429899999999179	1
Cenpv	11	62524946	62539261	744	12	CCAN	-2700.494577	-2700.304105	-0.380943999999545	1	-2688.956942	-2691.418469	4.92305400000077	0.0265006321913273	-2700.662846	-2700.209299	-0.907094000000143	1	-2692.444469	-2692.426115	-0.0367079999996349	1
Cenpw	10	30196009	30200603	453	16	CCAN	-1469.353015	-1469.305585	-0.0948599999996986	1	-1467.912705	-1468.112507	0.399604000000181	0.527293838614345	-1463.83911	-1466.495586	5.31295200000022	0.0211674602904913	-1469.352214	-1469.285345	-0.133737999999994	1
Cenpx	11	120710942	120713738	762	12	CCAN	-1129.993969	-1130.85206	1.71618199999966	0.190185248121527	-1131.185132	-1131.185132	0	1	-1131.185132	-1131.185132	0	1	-1127.488713	-1131.185137	7.39284799999996	0.0065483721795283
Cfdp1	8	111768491	111854291	900	16	Other	-3292.283478	-3292.044127	-0.47870199999943	1	-3293.662525	-3293.662525	0	1	-3292.422746	-3292.083787	-0.677918000000318	1	-3292.944512	-3293.118123	0.347222000000329	0.555689916754944
Champ1	8	13869641	13881639	2439	16	Other	-9804.171649	-9803.740468	-0.862361999999848	1	-9805.124935	-9805.15516	0.0604500000008557	0.805786105731004	-9805.162107	-9805.135873	-0.0524680000016815	1	-9797.1346	-9799.343519	4.41783800000121	0.0355650715364971
Ckap5	2	91526762	91620664	6129	17	Other	-18544.259241	-18546.991785	5.46508799999719	0.0194000771224548	-18550.111752	-18550.108049	-0.00740600000426639	1	-18547.415724	-18548.262716	1.693984000005	0.193076621817095	-18550.110074	-18547.996008	-4.22813200000382	1
Clasp1	1	118389058	118609462	4917	17	Other	-14374.425054	-14373.976174	-0.897759999999835	1	-14373.452138	-14374.337066	1.76985599999898	0.183399901175087	-14373.82257	-14374.313741	0.982341999999335	0.321621287288846	-14374.425242	-14371.225633	-6.39921799999865	1
Clasp2	9	113741473	113919682	4965	16	Other	-13393.848416	-13393.713848	-0.269136000002618	1	-13393.85197	-13393.851939	-6.1999999161344e-05	1	-13393.257671	-13393.04977	-0.41580199999953	1	-13393.557416	-13393.804609	0.494386000002123	0.48197730654753
Crebbp	16	4081334	4213957	7290	17	Other	-22875.375616	-22875.24062	-0.269992000001366	1	-22875.39712	-22875.397124	7.99999543232843e-06	0.997743245319072	-22875.397122	-22875.397112	-1.99999994947575e-05	1	-22866.856513	-22868.417478	3.12193000000116	0.0772452429501952
Csnk1a1	18	61555274	61590061	1242	17	Other	-2463.063711	-2463.063711	0	1	-2463.063711	-2463.063733	4.4000000343658e-05	0.994707471362836	-2463.063711	-2463.063711	0	1	-2463.063711	-2463.063715	7.99999997980194e-06	0.997743244677665
Ctcf	8	105636568	105682922	2220	17	Other	-5700.685477	-5700.655694	-0.0595659999999043	1	-5700.923272	-5700.923272	0	1	-5700.923271	-5700.793654	-0.259233999999196	1	-5696.809899	-5697.743491	1.86718400000063	0.17179794823584
Ctnnb1	9	120933400	120960507	2415	17	Other	-6957.076559	-6957.076754	0.000389999999242718	0.984244066607913	-6957.076731	-6957.076561	-0.000340000000505825	1	-6957.076568	-6957.076618	9.99999992927769e-05	0.992021287398949	-6957.076569	-6960.641731	7.13032399999975	0.00757910310034091
Dapk3	10	81183005	81193197	2202	16	Other	-5944.348805	-5945.777659	2.85770800000137	0.0909369885610259	-5955.064161	-5955.064161	0	1	-5950.489833	-5950.570432	0.161198000001605	0.688055934086918	-5955.064161	-5955.064161	0	1
Daxx	17	33909414	33915590	1920	17	Other	-8018.889365	-8018.889679	0.000627999999778694	0.980007162825552	-8018.856987	-8017.753282	-2.20741000000089	1	-8018.400719	-8018.253792	-0.293853999999556	1	-8018.50912	-8018.178273	-0.661693999998533	1
Dctn1	6	83165920	83200117	4950	17	Other	-13802.383639	-13802.52753	0.287781999999424	0.591645395194771	-13805.625611	-13805.624785	-0.00165199999901233	1	-13804.56511	-13804.50643	-0.11736000000019	1	-13805.625615	-13803.371994	-4.50724200000332	1
Dctn2	10	127266368	127281950	1398	17	Other	-4193.368636	-4193.300698	-0.13587600000028	1	-4192.68853	-4194.372739	3.36841800000002	0.0664575431652143	-4191.1507	-4192.361768	2.42213599999923	0.119631708073735	-4194.516722	-4194.516722	0	1
Dctn3	4	41714798	41723163	699	17	Other	-2067.652514	-2066.965524	-1.37397999999939	1	-2073.563859	-2073.543163	-0.0413920000000871	1	-2070.58393	-2070.431042	-0.305775999999241	1	-2072.526192	-2073.563859	2.07533400000011	0.149697167091061
Dctn4	18	60526185	60558766	1380	17	Other	-4270.469078	-4270.29747	-0.343215999999302	1	-4270.261158	-4269.537312	-1.44769199999973	1	-4269.947272	-4269.31064	-1.27326400000129	1	-4269.373794	-4270.440987	2.13438599999972	0.144028121153454
Dctn5	7	122133041	122149044	546	17	Other	-1485.827653	-1485.77571	-0.10388600000033	1	-1486.012175	-1485.974709	-0.0749319999999898	1	-1486.012176	-1485.997609	-0.0291339999998854	1	-1486.012176	-1486.012176	0	1
Dctn6	8	34090420	34108712	876	15	Other	-2416.38465	-2419.509739	6.25017800000023	0.0124180827009757	-2430.927647	-2430.927647	0	1	-2422.734016	-2423.815772	2.16351200000008	0.141321363253363	-2429.34753	-2429.555845	0.416629999999714	0.518623416632782
Dicer1	12	104687742	104751952	5661	16	Other	-16801.009088	-16811.041333	20.0644900000043	7.48740654800851e-06	-16813.864894	-16813.864978	0.000168000005942304	0.989658523487612	-16813.864893	-16813.864892	-2.00000067707151e-06	1	-16809.485382	-16810.08328	1.19579599999997	0.274163544327146
Dnmt1	9	20907209	20959888	5328	16	Other	-20197.324115	-20197.378456	0.108681999998225	0.741649678177368	-20197.378457	-20197.377602	-0.00170999999681953	1	-20197.378457	-20197.378457	0	1	-20182.818316	-20172.781118	-20.0743960000036	1
Dnmt3a	12	3806007	3914443	2859	16	Other	-8313.454804	-8313.317279	-0.275050000000192	1	-8313.295992	-8313.44864	0.305296000002272	0.580581196104143	-8313.634419	-8313.692175	0.115512000000308	0.733954005303587	-8306.574867	-8306.468257	-0.213219999997818	1
Dnmt3b	2	153649450	153687730	2673	16	Other	-10253.262766	-10253.510972	0.496412000000419	0.481080915030017	-10253.750368	-10252.916685	-1.66736600000149	1	-10253.750367	-10253.750367	0	1	-10200.331035	-10209.404462	18.1468540000023	2.04507002014012e-05
Dscc1	15	55076101	55090491	1329	17	Other	-5023.069033	-5022.98817	-0.161726000000272	1	-5024.558761	-5024.558082	-0.00135800000134623	1	-5024.558764	-5024.538823	-0.0398820000009437	1	-5019.73458	-5020.609707	1.75025399999868	0.185844804216306
Dsn1	2	156995265	157007154	1110	17	OUTER	-5047.474686	-5047.474686	0	1	-5047.474686	-5047.474686	0	1	-5047.459447	-5047.371075	-0.176744000000326	1	-5045.964365	-5047.435039	2.94134800000029	0.0863386525570644
Dync1i1	6	5725639	6028039	2046	17	Other	-6108.370402	-6108.321255	-0.0982939999994414	1	-6108.398302	-6108.083605	-0.629393999999593	1	-6108.398302	-6108.369137	-0.0583299999998417	1	-6108.398302	-6108.223916	-0.348771999999371	1
Dync1li1	9	114688831	114723788	1773	17	Other	-5546.646069	-5546.549675	-0.192788000000292	1	-5547.496035	-5547.496035	0	1	-5547.496035	-5547.496035	0	1	-5544.458911	-5546.736553	4.55528400000003	0.0328173207882978
Dync1li2	8	104417680	104443047	1641	17	Other	-4684.902235	-4685.324027	0.843584000000192	0.358373752758034	-4686.072632	-4686.072632	0	1	-4685.319345	-4685.862165	1.08563999999933	0.297439266885343	-4683.04995	-4682.26957	-1.56075999999848	1
Dynll1	5	115297110	115300990	267	15	Other	-586.034896	-586.034896	0	1	-586.034896	-586.034896	0	1	-586.034896	-586.034896	0	1	-586.034896	-586.034896	0	1
Dynlt3	X	9654270	9662983	537	15	Other	-1442.597368	-1442.597368	0	1	-1441.928829	-1441.439256	-0.979146000000128	1	-1442.597368	-1442.597368	0	1	-1440.26915	-1440.162507	-0.213286000000153	1
Ect2	3	27097222	27153878	2955	16	Other	-9785.512107	-9785.512107	0	1	-9785.512107	-9785.512107	0	1	-9784.790005	-9784.28743	-1.00515000000087	1	-9777.238822	-9776.867359	-0.742925999998988	1
Ercc6l	X	102142820	102157091	3699	17	Other	-15501.646852	-15500.178806	-2.93609199999992	1	-15502.600852	-15502.75571	0.309715999999753	0.577854511376492	-15502.352468	-15502.318554	-0.067827999999281	1	-15494.775768	-15493.534375	-2.48278600000049	1
Esco2	14	65819027	65833969	1806	17	Other	-8375.149291	-8375.149291	0	1	-8375.126808	-8375.104659	-0.0442980000007083	1	-8374.47948	-8375.149291	1.33962199999951	0.247100640267917	-8362.037035	-8369.486687	14.8993040000023	0.000113404817763454
Fbxo28	1	182313102	182341606	1095	17	Other	-3531.633407	-3531.596446	-0.0739219999995839	1	-3530.725094	-3531.256687	1.06318600000031	0.302489655449143	-3530.555243	-3530.136952	-0.836581999999908	1	-3531.639038	-3531.691416	0.104756000000634	0.746195218319127
Fmr1	X	68678541	68717963	1965	16	Other	-4561.923061	-4561.923061	0	1	-4561.923061	-4561.923064	5.99999839323573e-06	0.998045592168486	-4561.452542	-4561.745213	0.58534200000031	0.444226012271886	-4561.865758	-4561.733574	-0.264368000000104	1
Gpatch11	17	78835567	78848308	960	15	Other	-3023.982874	-3023.968858	-0.0280319999992571	1	-3024.569988	-3024.556134	-0.0277080000005299	1	-3021.757619	-3021.563136	-0.388965999999527	1	-3024.569988	-3024.569988	0	1
H3c1	13	23945836	23946396	414	14	Other	-1636.231566	-1636.231566	0	1	-1636.231566	-1636.231566	0	1	-1636.231566	-1636.231566	0	1	-1636.231566	-1636.231566	0	1
H3f3a	1	180802560	180813605	408	9	Other	-1473.569415	-1473.569415	0	1	-1473.569415	-1473.569416	2.00000022232416e-06	0.998871621146314	-1473.56943	-1473.569416	-2.79999999293068e-05	1	-1473.569421	-1473.569419	-3.99999998990097e-06	1
Haspin	11	73135485	73138294	2229	17	Other	-10979.775026	-10979.842552	0.135052000001451	0.713250404230211	-10980.366648	-10980.006545	-0.720205999998143	1	-10980.143795	-10979.0962	-2.09519	1	-10973.87422	-10977.374883	7.00132600000143	0.0081449361476246
Hells	19	38930915	38971051	2703	17	Other	-8610.372925	-8609.698574	-1.34870199999932	1	-8611.375346	-8611.682617	0.614541999999346	0.433082774203529	-8608.257411	-8608.345715	0.176607999997941	0.674304624403155	-8609.233805	-8609.956068	1.44452599999931	0.22940833719323
Hira	16	18877037	18970309	3918	15	Other	-9247.92507	-9247.925053	-3.39999969583005e-05	1	-9247.925038	-9247.925053	3.00000028801151e-05	0.995629827918727	-9246.959685	-9247.925038	1.93070599999919	0.164681225644432	-9245.848636	-9244.431145	-2.83498200000031	1
Hjurp	1	88262471	88277633	1656	17	Other	-9541.104488	-9540.863818	-0.481340000002092	1	-9541.947387	-9541.947387	0	1	-9541.947387	-9541.947387	0	1	-9540.068041	-9541.683393	3.23070399999779	0.0722696147657631
Hnrnpu	1	178321108	178337797	2637	17	Other	-6828.147704	-6828.335762	0.376115999999456	0.539689252568783	-6829.439779	-6829.326172	-0.227214000000458	1	-6827.723199	-6829.357491	3.26858399999946	0.0706185532873777	-6827.268752	-6826.288427	-1.96064999999908	1
Hsf1	15	76477362	76501155	1752	16	Other	-4923.839589	-4923.839588	-2.00000067707151e-06	1	-4923.839588	-4923.839588	0	1	-4923.839588	-4923.839588	0	1	-4922.048605	-4923.02818	1.95915000000059	0.161604253609819
Ik	18	36744656	36757639	1647	17	Other	-4539.91619	-4547.972393	16.1124060000002	5.96917269241382e-05	-4549.709239	-4551.925537	4.43259600000056	0.0352588412045351	-4547.109467	-4549.423887	4.6288399999994	0.0314388126840973	-4556.179486	-4556.199005	0.0390380000008008	0.843373399661369
Ikzf1	11	11685003	11772926	1608	17	Other	-5269.332964	-5269.332964	0	1	-5269.332964	-5269.312151	-0.0416260000001785	1	-5269.324992	-5269.310915	-0.0281539999996312	1	-5269.33295	-5269.198875	-0.268149999999878	1
Incenp	19	9872295	9899489	2643	16	Other	-10385.871442	-10386.691425	1.63996600000246	0.200330133129231	-10386.806882	-10386.806883	1.9999970390927e-06	0.998871622044287	-10386.806883	-10386.806883	0	1	-10375.941812	-10372.860179	-6.16326599999957	1
Itgb3bp	4	99767406	99829215	903	15	CCAN	-2965.164929	-2965.463009	0.596160000000054	0.440046922180876	-2965.655165	-2966.606377	1.90242399999988	0.167807247107263	-2965.144087	-2965.829471	1.37076799999977	0.241679974514842	-2961.479703	-2966.606377	10.2533480000002	0.0013643675837029
Kansl1	11	104333229	104468861	3495	17	Other	-10281.424143	-10280.794265	-1.25975599999947	1	-10282.532178	-10282.532178	0	1	-10282.532178	-10282.532195	3.40000005962793e-05	0.995347599831139	-10270.842671	-10276.612218	11.5390939999997	0.000681478420186201
Kat2b	17	53566861	53672720	3141	16	Other	-7798.573733	-7798.605445	0.0634239999999409	0.801163795097988	-7798.605449	-7798.605498	9.80000004346948e-05	0.992101474822269	-7798.605446	-7798.605446	0	1	-7797.929498	-7796.360213	-3.13857000000098	1
Kat8	7	127912517	127925838	1662	17	Other	-4680.915479	-4680.405155	-1.02064799999971	1	-4680.91547	-4680.315973	-1.19899400000031	1	-4680.91547	-4680.915468	-3.99999953515362e-06	1	-4674.357383	-4680.914154	13.113542000001	0.000293168879148629
Kdm4a	4	118136957	118180043	3411	15	Other	-10912.236235	-10911.880869	-0.710731999999552	1	-10914.037981	-10914.03798	-2.00000067707151e-06	1	-10913.8356	-10913.140921	-1.38935800000036	1	-10904.719168	-10906.178025	2.91771399999925	0.0876119029222779
Kdm4b	17	56326062	56402870	3324	16	Other	-11940.825258	-11940.825258	0	1	-11939.092576	-11938.142841	-1.89946999999665	1	-11940.825258	-11940.824722	-0.00107200000275043	1	-11937.302788	-11936.631498	-1.34258000000045	1
Kdm4c	4	74242497	74405860	3249	17	Other	-12405.590764	-12405.590764	0	1	-12405.590776	-12404.743382	-1.69478799999706	1	-12405.590764	-12405.590764	0	1	-12393.104761	-12393.425411	0.641299999999319	0.423240440060196
Kdm4d	9	14462548	14500482	1353	13	Other	-5390.56806	-5390.567738	-0.000643999999738298	1	-5390.567527	-5390.498155	-0.138743999999861	1	-5390.567751	-5390.567738	-2.59999997069826e-05	1	-5388.615011	-5390.150205	3.07038800000009	0.079730440191498
Kif18a	2	109280738	109341747	2721	17	Other	-11903.300714	-11903.176392	-0.248644000002969	1	-11902.006491	-11901.617476	-0.778030000001309	1	-11903.302524	-11903.302523	-2.00000067707151e-06	1	-11891.304585	-11886.082971	-10.4432280000001	1
Kif2b	11	91575315	91577558	1938	14	Other	-7087.627058	-7087.346953	-0.560209999999643	1	-7087.834273	-7087.834273	0	1	-7082.25129	-7082.671263	0.839946000000054	0.359412215302371	-7087.159662	-7087.834273	1.34922200000074	0.245414173861072
Kif2c	4	117159633	117182624	2148	16	Other	-7940.422829	-7940.498074	0.150489999999991	0.698067535912068	-7942.527336	-7942.527336	0	1	-7941.564176	-7941.34694	-0.434471999999005	1	-7937.572625	-7938.133011	1.12077200000022	0.289752283102725
Kmt5b	19	3767421	3818303	2640	17	Other	-9882.635915	-9882.635916	1.9999970390927e-06	0.998871622044287	-9882.635917	-9882.635916	-2.00000067707151e-06	1	-9882.635921	-9882.635916	-9.99999974737875e-06	1	-9871.369421	-9875.646792	8.55474200000026	0.00344623340552756
Kmt5c	7	4740115	4747514	1305	16	Other	-5062.450518	-5062.571229	0.241422000000966	0.623180952710815	-5062.462631	-5062.498817	0.0723719999987225	0.787913949369907	-5062.702416	-5062.687176	-0.030479999999443	1	-5062.702416	-5062.702171	-0.000490000000354485	1
Knl1	2	119047119	119105501	6822	17	OUTER	-32402.794826	-32405.395305	5.20095799999399	0.0225744434697181	-32407.664253	-32407.664252	-2.00000067707151e-06	1	-32401.412235	-32406.394401	9.9643320000032	0.00159602074356139	-32407.664252	-32405.994691	-3.33912199999759	1
Knstrn	2	118813988	118837210	936	17	Other	-4361.872156	-4361.147723	-1.44886600000063	1	-4362.162252	-4362.219562	0.114620000000286	0.73494441761323	-4362.219562	-4362.219562	0	1	-4360.624149	-4361.224818	1.20133799999894	0.273054419126914
Kntc1	5	123749716	123821593	6654	17	Other	-28654.42493	-28651.273983	-6.30189400000381	1	-28659.267445	-28659.029362	-0.476166000000376	1	-28658.423955	-28656.828755	-3.1903999999995	1	-28637.755277	-28640.095211	4.67986799999926	0.0305180933776913
Lrwd1	5	136123066	136136074	2586	16	Other	-9174.053326	-9174.073191	0.0397300000004179	0.842009418337176	-9174.073507	-9174.073507	0	1	-9174.073507	-9174.069272	-0.00846999999703257	1	-9150.768417	-9149.258102	-3.02062999999907	1
Macroh2a1	13	56073622	56135626	1074	15	Other	-3192.352913	-3192.353171	0.000516000000061467	0.981877105415943	-3192.35294	-3192.353142	0.000403999999434745	0.983963798597219	-3192.352854	-3192.353084	0.000459999999293359	0.982888594542121	-3192.329264	-3192.327555	-0.00341800000023795	1
Mad1l1	5	140008689	140321552	2346	16	SAC	-8708.017684	-8708.017711	5.40000000910368e-05	0.994136822620867	-8708.017684	-8708.017684	0	1	-8708.017684	-8708.017684	0	1	-8708.017684	-8707.266492	-1.50238399999944	1
Mad2l1	6	66535221	66541107	981	16	SAC	-2274.280111	-2274.280111	0	1	-2274.280111	-2274.280113	3.99999953515362e-06	0.998404232034963	-2274.280115	-2274.280113	-4.00000044464832e-06	1	-2274.28011	-2274.255367	-0.049485999999888	1
Meaf6	4	125085134	125113238	867	17	Other	-2044.809553	-2044.767697	-0.083712000000105	1	-2047.489832	-2047.489832	0	1	-2046.522017	-2046.088634	-0.866766000000098	1	-2047.795269	-2047.795269	0	1
Meikin	11	54370652	54426790	1428	16	Other	-6155.125471	-6155.125471	0	1	-6155.108026	-6154.217315	-1.78142200000002	1	-6155.040981	-6154.832078	-0.417805999999473	1	-6150.283053	-6149.610511	-1.3450840000005	1
Mis12	11	71019611	71027371	615	16	OUTER	-2323.358436	-2322.257199	-2.20247399999971	1	-2324.11138	-2324.051477	-0.119805999999699	1	-2323.256392	-2322.891611	-0.729561999999532	1	-2321.65573	-2323.593744	3.87602799999968	0.0489803056874075
Mis18a	16	90719312	90727371	600	17	Other	-2521.193299	-2521.193274	-4.99999996463885e-05	1	-2518.831312	-2518.643077	-0.376469999999244	1	-2519.135305	-2519.529953	0.789296000000832	0.374313084542672	-2520.421538	-2519.130402	-2.58227200000056	1
Mis18bp1	12	65132734	65172581	3318	17	Other	-16506.492598	-16506.466413	-0.0523700000048848	1	-16506.492598	-16506.492598	0	1	-16506.412488	-16505.647014	-1.5309480000069	1	-16495.86847	-16506.492598	21.2482559999989	4.0347731215301e-06
Mtbp	15	55557408	55626423	2772	16	Other	-11938.335882	-11938.199565	-0.272633999997197	1	-11938.688774	-11939.282852	1.18815600000016	0.275701828720068	-11938.914103	-11938.854953	-0.118299999998271	1	-11930.472829	-11932.919799	4.89393999999811	0.0269511137035938
Naa10	X	73916873	73921944	897	16	Other	-2290.970458	-2290.970458	0	1	-2288.897563	-2288.991236	0.187345999999707	0.665134759493008	-2290.970458	-2290.970458	0	1	-2288.212186	-2288.813675	1.20297799999935	0.272727283455181
Naa50	16	44139830	44163366	558	17	Other	-1347.610354	-1347.54178	-0.137147999999797	1	-1348.72927	-1348.481698	-0.495143999999982	1	-1348.706888	-1348.554324	-0.305127999999968	1	-1347.517348	-1348.542629	2.0505619999999	0.152150016889229
Nasp	4	116601052	116627941	2367	15	Other	-7589.136886	-7589.602225	0.930677999998807	0.334686809160528	-7590.110185	-7590.110185	0	1	-7590.110185	-7590.110192	1.40000011015218e-05	0.997014596187777	-7587.947727	-7587.6939	-0.507653999999093	1
Ncapd2	6	125168007	125191701	4185	16	Other	-16665.612509	-16664.915227	-1.39456399999472	1	-16666.19076	-16667.250645	2.11976999999752	0.145408379205199	-16667.536773	-16666.970259	-1.13302799999656	1	-16665.463214	-16664.411154	-2.10411999999633	1
Ncapd3	9	27030175	27095315	4491	16	Other	-19794.760641	-19794.658922	-0.203438000004098	1	-19808.099526	-19808.099525	-2.00000067707151e-06	1	-19803.980751	-19797.290823	-13.3798559999996	1	-19786.718663	-19799.122823	24.8083200000037	6.33235539228273e-07
Ncapg	5	45669919	45700546	3132	17	Other	-11808.009526	-11806.868554	-2.28194399999848	1	-11808.489924	-11808.489924	0	1	-11808.47908	-11808.407649	-0.142861999996967	1	-11804.1095	-11804.929577	1.64015400000062	0.200304340029399
Ndc80	17	71496100	71526857	2067	17	OUTER	-7805.136526	-7804.857437	-0.558178000001135	1	-7805.32994	-7804.881348	-0.89718399999947	1	-7803.953365	-7805.09147	2.27620999999999	0.131372558465966	-7804.195249	-7801.980512	-4.42947400000048	1
Nde1	16	14163275	14192928	1308	17	Other	-4371.392046	-4371.391548	-0.000996000000668573	1	-4371.135606	-4370.798003	-0.675205999999889	1	-4371.392038	-4371.346591	-0.0908939999990253	1	-4367.806538	-4366.545559	-2.52195799999936	1
Ndel1	11	68821434	68853146	1020	17	Other	-2791.864289	-2791.637848	-0.4528820000005	1	-2792.423471	-2792.0144	-0.81814200000008	1	-2792.758148	-2792.758443	0.000590000000556756	0.980621356933337	-2784.732871	-2790.028649	10.5915559999994	0.00113605324452163
Nek2	1	191821449	191833049	1356	17	Other	-5345.246729	-5345.087368	-0.31872199999998	1	-5345.477435	-5345.477435	0	1	-5345.44116	-5345.366286	-0.149747999999818	1	-5338.687639	-5334.938638	-7.49800200000027	1
Nsl1	1	191062996	191084558	1140	16	OUTER	-3359.176955	-3359.176955	0	1	-3359.144442	-3359.109598	-0.0696879999995872	1	-3359.100069	-3359.176955	0.153771999999663	0.694956450304621	-3359.176955	-3358.860334	-0.633241999999882	1
Nudcd2	11	40733667	40740046	471	17	Other	-1335.76713	-1335.76713	0	1	-1335.76713	-1335.76713	0	1	-1335.76713	-1335.76713	0	1	-1335.76713	-1335.76713	0	1
Nuf2	1	169497934	169531464	1407	17	OUTER	-5904.805337	-5904.332061	-0.946551999999429	1	-5903.777462	-5904.124544	0.694164000000455	0.404751650903397	-5906.084203	-5906.084203	0	1	-5906.084203	-5906.084203	0	1
Nup107	10	117750621	117792705	2823	17	Other	-10726.104289	-10726.58649	0.96440199999779	0.326080283402297	-10726.414136	-10726.75645	0.684628000002704	0.407997629791367	-10722.827153	-10724.352913	3.05152000000089	0.0806616188084759	-10721.692397	-10715.448032	-12.4887300000009	1
Nup133	8	123897123	123949265	3519	17	Other	-14794.294591	-14794.285792	-0.0175979999985429	1	-14804.5004	-14804.179551	-0.641698000003089	1	-14794.770575	-14794.279099	-0.982952000002115	1	-14796.887806	-14794.155488	-5.46463600000061	1
Nup160	2	90677215	90736328	4389	17	Other	-15917.776356	-15918.304409	1.056106	0.304104999279788	-15923.739971	-15925.874473	4.26900399999795	0.0388136746625831	-15925.72286	-15925.588528	-0.268663999999262	1	-15923.493278	-15919.331686	-8.32318400000077	1
Nup37	10	88146992	88178390	978	16	Other	-3352.663812	-3354.193157	3.05869000000075	0.0803063893375555	-3356.127484	-3355.981791	-0.291385999999875	1	-3352.5928	-3354.004273	2.82294600000023	0.092925704833843	-3356.127484	-3356.066533	-0.121901999999864	1
Nup43	10	7667503	7678881	1476	17	Other	-4366.711937	-4412.148419	90.8729640000001	1.53198678232362e-21	-4440.313581	-4440.313581	0	1	-4411.270832	-4419.855319	17.1689740000002	3.41976337920628e-05	-4435.846651	-4438.138994	4.58468600000015	0.0322588813238439
Nup85	11	115564432	115583924	1992	16	Other	-7017.445655	-7018.43845	1.98558999999841	0.158802748447238	-7022.859288	-7024.95299	4.18740400000024	0.040725414767828	-7017.899662	-7019.409727	3.02013000000079	0.0822368737019353	-7027.037012	-7027.036938	-0.000147999999171589	1
Nup98	7	102119400	102210166	5511	16	Other	-18029.279456	-18030.911781	3.26464999999735	0.0707881270186704	-18033.198459	-18033.198459	0	1	-18033.007251	-18033.198459	0.382416000000376	0.536313061897861	-18026.125719	-18023.634211	-4.98301599999832	1
Oip5	2	119609512	119618469	813	15	Other	-3048.87759	-3048.523406	-0.708368000000519	1	-3049.52141	-3050.183571	1.32432200000039	0.249817857398698	-3046.126197	-3043.620387	-5.01162000000022	1	-3050.513498	-3050.519486	0.0119760000006863	0.912857544121045
Orc2	1	58462771	58505109	1716	17	Other	-6678.312864	-6678.312864	0	1	-6678.312864	-6678.312864	0	1	-6678.312864	-6678.312864	0	1	-6673.12075	-6673.950681	1.65986200000043	0.19762195736997
Pafah1b1	11	74673949	74724384	1302	17	Other	-2922.592142	-2922.566855	-0.0505739999998696	1	-2922.66124	-2922.66124	0	1	-2922.552394	-2922.333032	-0.438723999999638	1	-2922.66124	-2922.66124	0	1
Pbrm1	14	31019138	31121592	5520	17	Other	-14553.007326	-14553.007325	-2.00000067707151e-06	1	-14550.884655	-14552.461616	3.15392200000133	0.075744704505207	-14552.982279	-14553.007326	0.0500940000019909	0.822899787450436	-14553.007326	-14549.67902	-6.6566120000025	1
Peli1	11	21091291	21150323	1254	17	Other	-3220.956776	-3220.701998	-0.509555999999975	1	-3222.60098	-3223.260559	1.31915799999933	0.250743219265994	-3223.260501	-3222.458591	-1.60382000000027	1	-3222.60098	-3223.260621	1.31928199999948	0.2507209498845
Phf2	13	48801750	48870885	3435	16	Other	-10923.382034	-10923.382034	0	1	-10923.382034	-10923.382034	0	1	-10920.255447	-10921.846516	3.18213800000012	0.0744472598301539	-10923.382034	-10915.97791	-14.8082480000012	1
Phf6	X	52912266	52956943	1095	16	Other	-2808.07107	-2808.07107	0	1	-2808.057661	-2807.980411	-0.154499999999643	1	-2808.067059	-2808.055056	-0.0240059999996447	1	-2805.425088	-2807.393702	3.93722799999978	0.0472285403998761
Pinx1	14	63860364	63919859	579	17	Other	-1345.006733	-1348.280109	6.5467520000002	0.0105075803996873	-1349.895335	-1349.859731	-0.0712079999998423	1	-1345.057607	-1348.915543	7.71587200000022	0.00547374137990516	-1349.637304	-1348.592148	-2.09031200000027	1
Plk1	7	122159439	122169873	1812	17	SAC	-6233.873183	-6233.200216	-1.34593399999903	1	-6235.446657	-6235.446657	0	1	-6234.900954	-6232.792869	-4.21616999999969	1	-6226.52411	-6227.635278	2.2223359999989	0.136027104913379
Pmf1	3	88394143	88410331	702	16	Other	-2558.536584	-2558.501716	-0.069735999999466	1	-2558.60489	-2558.60489	0	1	-2558.60489	-2558.570233	-0.0693140000003041	1	-2558.317435	-2557.995256	-0.644357999999556	1
Pogz	3	94837567	94882326	4206	17	Other	-13349.506049	-13349.406963	-0.198172000000341	1	-13349.856919	-13349.856919	0	1	-13348.722767	-13348.835966	0.226398000002519	0.634207615688306	-13343.66806	-13345.621329	3.90653799999927	0.0480985836252517
Ppp1cc	5	122158278	122175273	942	14	Other	-2419.393076	-2419.393076	0	1	-2377.829061	-2384.569222	13.4803220000003	0.000241078426611	-2377.982027	-2384.571567	13.1790799999999	0.000283091702749457	-2419.393076	-2419.393076	0	1
Ppp1r12a	10	108162092	108279985	3372	17	Other	-9626.775267	-9626.240957	-1.06862000000183	1	-9629.622123	-9629.297756	-0.648733999998512	1	-9630.147308	-9630.147308	0	1	-9629.732942	-9629.484018	-0.497848000002705	1
Ppp2ca	11	52098824	52122749	984	16	Other	-2230.471029	-2230.471029	0	1	-2230.471029	-2230.471029	0	1	-2230.471029	-2230.471029	0	1	-2230.471029	-2230.471029	0	1
Ppp2cb	8	33599625	33619441	1032	17	Other	-2542.835412	-2542.835412	0	1	-2542.835413	-2542.835412	-1.99999976757681e-06	1	-2542.835416	-2542.835412	-7.99999997980194e-06	1	-2542.835412	-2542.835412	0	1
Ppp2r1a	17	20945454	20965905	1767	17	Other	-5018.23945	-5018.239449	-2.00000067707151e-06	1	-5018.239466	-5018.239451	-2.99999992421363e-05	1	-5018.239697	-5018.239452	-0.000490000000354485	1	-5017.954556	-5018.239452	0.569792000000234	0.450341581873915
Ppp2r5a	1	191351981	191397041	1488	17	Other	-3967.394725	-3967.338212	-0.113025999999991	1	-3967.835528	-3967.835536	1.59999999596039e-05	0.996808470271566	-3966.076239	-3965.762507	-0.627464000000145	1	-3967.32228	-3967.83554	1.02652000000035	0.310977423365093
Ppp2r5c	12	110447144	110583075	2775	17	Other	-6094.522851	-6094.467408	-0.110885999998573	1	-6094.955503	-6094.955502	-2.00000067707151e-06	1	-6094.955503	-6094.955503	0	1	-6094.827231	-6094.955503	0.256543999999849	0.612504477243437
Psen1	12	83688152	83735095	1695	17	Other	-5028.616538	-5028.616538	0	1	-5024.365375	-5024.001892	-0.726966000000175	1	-5025.691849	-5025.76584	0.147982000000411	0.700471338814246	-5028.616538	-5028.136008	-0.961059999999634	1
Psen2	1	180227004	180263438	1611	17	Other	-5115.4839	-5115.4839	0	1	-5115.4839	-5115.4839	0	1	-5115.4839	-5115.4839	0	1	-5115.4839	-5109.29099	-12.3858199999995	1
Rab11a	9	64715300	64737756	861	17	Other	-1684.764373	-1684.764373	0	1	-1684.764373	-1684.936123	0.343499999999949	0.557815889055274	-1684.936123	-1684.764373	-0.343499999999949	1	-1684.764373	-1684.764373	0	1
Racgap1	15	99620496	99651656	1887	17	Other	-7048.053672	-7047.55725	-0.992844000000332	1	-7048.950978	-7048.950976	-3.99999953515362e-06	1	-7048.015149	-7047.190332	-1.64963399999942	1	-7002.823186	-7012.360153	19.073934	1.25750722777743e-05
Rad21	15	51962240	51991747	1893	17	Other	-6130.112458	-6129.914479	-0.395957999999155	1	-6130.9491	-6130.949121	4.19999996665865e-05	0.99482915327065	-6130.9491	-6130.827242	-0.24371599999904	1	-6130.949095	-6129.755076	-2.38803799999914	1
Rangap1	15	81704248	81730798	1887	17	Other	-6749.818924	-6749.35724	-0.923367999999755	1	-6750.686946	-6750.686946	0	1	-6750.028945	-6749.858427	-0.341035999999804	1	-6747.97349	-6747.133918	-1.67914399999972	1
Rassf2	2	131992850	132030416	978	16	Other	-3577.318979	-3577.663905	0.689851999999519	0.406214725557435	-3580.074713	-3580.074713	0	1	-3579.385676	-3579.613646	0.455939999999828	0.499527557542087	-3573.282328	-3573.035132	-0.494391999999607	1
Rb1	14	73192858	73325951	2874	17	Other	-9110.040333	-9110.065239	0.0498119999974733	0.82339073114269	-9109.425316	-9107.192519	-4.46559400000115	1	-9111.129573	-9111.129538	-7.00000018696301e-05	1	-9101.657657	-9101.450809	-0.413695999999618	1
Rcc2	4	140701473	140723220	1839	15	Other	-4932.5902	-4932.5902	0	1	-4932.440402	-4932.265556	-0.349691999999777	1	-4932.5902	-4932.5902	0	1	-4923.946086	-4923.688739	-0.514693999999508	1
Rec8	14	55618037	55625395	1962	17	Other	-7964.048221	-7968.792609	9.48877600000014	0.002067326935083	-7969.101711	-7968.470597	-1.2622279999996	1	-7966.884795	-7967.210705	0.651820000000953	0.419462732707464	-7963.469529	-7964.782149	2.62523999999939	0.105176601017709
Rnf4	5	34336250	34353445	579	16	Other	-1916.576679	-1916.576679	0	1	-1916.576679	-1916.576679	0	1	-1916.576679	-1916.576679	0	1	-1916.576679	-1915.487629	-2.17810000000009	1
Sec13	6	113728052	113740681	1542	17	Other	-3971.323045	-3971.323045	0	1	-3971.323045	-3971.323045	0	1	-3971.323045	-3971.316152	-0.0137860000004366	1	-3971.323045	-3971.323045	0	1
Seh1l	18	67774876	67795487	1098	15	Other	-3095.776935	-3095.657405	-0.239059999999881	1	-3096.384386	-3096.229341	-0.310089999999946	1	-3096.406927	-3096.406927	0	1	-3095.874749	-3095.308245	-1.13300799999979	1
Senp6	9	80066903	80144953	3378	17	Other	-12420.480306	-12420.480307	2.00000067707151e-06	0.998871621018033	-12420.480307	-12420.480307	0	1	-12419.720485	-12420.476949	1.5129280000001	0.218692842631243	-12404.298755	-12414.962053	21.326595999999	3.87320458534199e-06
Septin2	1	93478969	93509733	1134	15	Other	-3443.36619	-3445.753232	4.77408399999968	0.0288912124366794	-3446.335299	-3447.47953	2.28846200000044	0.130339021620862	-3446.65603	-3447.560001	1.80794199999946	0.178755303646451	-3448.864632	-3448.864269	-0.000725999999303895	1
Septin6	X	36911272	36990036	1407	16	Other	-3793.780794	-3793.435526	-0.690535999999156	1	-3793.03297	-3792.050272	-1.96539600000051	1	-3795.554481	-3795.334708	-0.439546000000519	1	-3795.554481	-3795.554481	0	1
Septin7	9	25252439	25308571	1452	14	Other	-3088.914015	-3088.882158	-0.0637139999998908	1	-3091.519832	-3091.519826	-1.19999995149556e-05	1	-3090.962665	-3090.877529	-0.170272000000296	1	-3091.519826	-3091.519826	0	1
Sgo1	17	53674786	53689333	1860	17	Other	-8918.589562	-8918.589566	8.00000270828605e-06	0.997743244292821	-8918.589562	-8918.589562	0	1	-8918.589562	-8918.589562	0	1	-8912.651148	-8918.497317	11.6923379999971	0.00062757991045726
Sgo2a	1	57995971	58025899	3393	16	Other	-16872.676501	-16873.447836	1.54266999999527	0.214220818166521	-16873.559121	-16873.559121	0	1	-16865.092701	-16872.454978	14.7245540000004	0.000124415408106966	-16873.559121	-16873.550688	-0.0168659999981173	1
Sin3a	9	57072040	57128366	3993	16	Other	-11819.867232	-11819.867261	5.7999997807201e-05	0.993923551074181	-11819.867232	-11819.701832	-0.330799999999726	1	-11819.867231	-11819.867231	0	1	-11819.867232	-11816.510307	-6.71385000000009	1
Sirt2	7	28766752	28788665	1758	17	Other	-5578.332923	-5580.467062	4.26827799999955	0.0388302620603036	-5583.460876	-5582.893591	-1.13457000000017	1	-5581.060577	-5579.805957	-2.50924000000123	1	-5583.2115	-5583.538592	0.654183999999077	0.418620750372595
Ska1	18	74195299	74207818	756	16	SAC	-3294.251645	-3295.55626	2.60923000000003	0.106243337706744	-3295.964016	-3295.960141	-0.00774999999975989	1	-3291.765168	-3289.552382	-4.4255720000001	1	-3295.201217	-3295.962942	1.52345000000059	0.21709815104427
Ska2	11	87109261	87122974	465	15	SAC	-1585.991152	-1586.002415	0.0225259999997434	0.880696259028888	-1585.999242	-1585.901782	-0.194920000000366	1	-1586.047196	-1586.04747	0.000547999999980675	0.981323707088804	-1585.847971	-1585.276214	-1.14351399999987	1
Ska3	14	57806561	57826185	1224	17	SAC	-5843.93979	-5843.940411	0.00124199999845587	0.971886755632034	-5844.054138	-5844.054138	0	1	-5844.054138	-5844.054138	0	1	-5843.380249	-5842.404716	-1.95106599999963	1
Smc1a	X	152016428	152061973	3819	16	Other	-9207.192529	-9207.192577	9.59999997576233e-05	0.992182484899864	-9205.485352	-9206.51099	2.05127600000196	0.152078685180331	-9207.192534	-9207.192536	4.00000135414302e-06	0.998404231672128	-9207.192536	-9207.192533	-6.00000203121454e-06	1
Smc1b	15	85064689	85131957	3897	17	Other	-14481.255181	-14480.546389	-1.41758400000253	1	-14485.770937	-14485.9284	0.314926000002743	0.57467300909814	-14485.394711	-14484.723101	-1.34322000000247	1	-14465.08572	-14480.039268	29.9070960000026	4.53250990587848e-08
Smc2	4	52439243	52488260	3651	17	Other	-11961.37469	-11960.983501	-0.782377999999881	1	-11963.57521	-11963.57521	0	1	-11957.517041	-11958.290781	1.54748000000109	0.213507847013858	-11954.675019	-11955.629032	1.90802600000097	0.167182698720653
Smc3	19	53600396	53645831	3792	17	Other	-10590.259296	-10592.020057	3.52152199999909	0.0605767951949972	-10631.757417	-10598.374587	-66.7656600000009	1	-10582.1737	-10583.965369	3.58333800000037	0.0583617685434527	-10598.397139	-10598.363322	-0.0676340000027267	1
Smc4	3	69004738	69034623	3906	16	Other	-12015.334287	-12014.886898	-0.894777999998041	1	-12013.447458	-12015.354278	3.81364000000031	0.0508368596557283	-12013.265913	-12012.33882	-1.85418599999684	1	-12012.080718	-12014.487832	4.81422800000291	0.0282257122765726
Snai1	2	167538195	167542814	783	17	Other	-2919.722309	-2919.722309	0	1	-2919.722309	-2919.758973	0.073327999999492	0.786551449533671	-2916.624555	-2921.92704	10.6049700000003	0.0011278408757734	-2911.300339	-2909.717126	-3.16642599999977	1
Spag5	11	78301529	78322457	3606	15	Other	-15560.057631	-15562.823219	5.53117600000041	0.0186805456306931	-15561.617667	-15562.610614	1.98589399999764	0.158770860699759	-15562.524624	-15563.540169	2.0310900000004	0.154110046055926	-15564.258893	-15564.249432	-0.0189219999992929	1
Spc24	9	21755442	21760303	702	16	OUTER	-2796.865449	-2796.865449	0	1	-2796.865449	-2796.210585	-1.30972800000018	1	-2796.865449	-2796.028146	-1.67460599999959	1	-2795.892466	-2795.211892	-1.36114799999996	1
Spc25	2	69193895	69206194	687	17	OUTER	-3147.39013	-3146.612982	-1.55429600000025	1	-3148.297813	-3148.236982	-0.12166200000047	1	-3147.837549	-3147.882924	0.0907500000002983	0.76322584250313	-3148.297814	-3147.987458	-0.620711999999912	1
Spdl1	11	34809190	34833641	1824	17	Other	-8311.908949	-8312.661637	1.50537599999734	0.219846025819255	-8310.858184	-8308.781562	-4.153244000001	1	-8308.708049	-8309.412831	1.40956399999777	0.235128785194871	-8310.488416	-8310.795143	0.613453999998455	0.433490274169729
Spout1	2	30173453	30178459	1275	16	Other	-4288.20187	-4288.141448	-0.120843999999124	1	-4288.586809	-4288.586809	0	1	-4288.586809	-4288.586809	0	1	-4284.29052	-4285.00569	1.4303400000008	0.231708958325955
Ss18l1	2	180042509	180070201	2226	16	Other	-5092.589362	-5092.589362	0	1	-5087.517171	-5088.00022	0.966097999998965	0.325655258167021	-5087.993894	-5088.279284	0.570780000000013	0.449949131556748	-5092.131563	-5090.80074	-2.66164600000047	1
Stag2	X	42149317	42277185	3858	17	Other	-9371.026883	-9371.009294	-0.0351780000019062	1	-9369.753992	-9370.095876	0.683767999998963	0.408292238747562	-9371.161722	-9369.277693	-3.76805800000147	1	-9371.161723	-9371.161727	8.00000270828605e-06	0.997743244292821
Stag3	5	138280240	138312393	4134	16	Other	-16058.054446	-16055.992597	-4.12369799999942	1	-16060.627725	-16060.618201	-0.0190480000019306	1	-16060.559306	-16059.923255	-1.27210199999899	1	-16037.995064	-16046.981885	17.9736419999972	2.23985037818323e-05
Suv39h1	X	8061171	8074760	1446	17	Other	-3726.554181	-3726.554181	0	1	-3726.554181	-3726.554183	4.00000044464832e-06	0.998404231853545	-3726.554181	-3726.554181	0	1	-3715.954806	-3715.197746	-1.51412000000073	1
Suv39h2	2	3455815	3474986	1533	17	Other	-4779.511718	-4779.511718	0	1	-4779.511718	-4779.511718	0	1	-4779.511718	-4779.511718	0	1	-4777.142698	-4777.816917	1.3484380000009	0.245551373452642
Sycp1	3	102818499	102936100	2976	17	Other	-12049.824351	-12050.448738	1.24877399999968	0.263786765871278	-12054.966423	-12054.966423	0	1	-12054.966423	-12054.966423	0	1	-12048.181439	-12052.024049	7.68521999999939	0.00556748924245409
Sycp2	2	178345293	178407685	4719	16	Other	-21042.764074	-21075.435783	65.343418000004	6.29197227429336e-16	-21077.671786	-21077.811967	0.28036200000497	0.596464047251109	-21047.42134	-21076.314296	57.7859119999994	2.92255373718683e-14	-21048.032599	-21072.970646	49.8760940000066	1.63767873749914e-12
Sycp2l	13	41114419	41174351	2463	8	Other	-7517.754592	-7517.754708	0.000232000000323751	0.987847454332277	-7517.754592	-7517.754592	0	1	-7512.062725	-7517.754592	11.3837340000009	0.00074090031325583	-7517.754597	-7517.584207	-0.34078000000045	1
Sycp3	10	88459587	88473236	882	17	Other	-3313.125577	-3313.125588	2.2000000171829e-05	0.996257603389002	-3313.101656	-3313.125567	0.0478220000004512	0.826897445807185	-3313.125567	-3313.125567	0	1	-3311.374245	-3312.37936	2.01022999999986	0.156241629640701
Tex14	11	87405065	87555823	4575	14	Other	-17203.97714	-17217.740093	27.5259060000026	1.55004327682687e-07	-17218.322107	-17218.322108	2.00000067707151e-06	0.998871621018033	-17218.32211	-17218.322108	-4.00000135414302e-06	1	-17216.209638	-17211.111933	-10.1954100000003	1
Tpr	1	150392838	150449935	7287	16	Other	-23714.992677	-23714.805563	-0.374227999993309	1	-23719.670986	-23719.653912	-0.0341479999988223	1	-23718.603649	-23718.741096	0.27489400000195	0.600067569102851	-23702.441655	-23704.896491	4.90967200000159	0.0267067121221226
Trappc12	12	28690628	28750472	2322	17	Other	-9932.615046	-9932.177027	-0.876038000002154	1	-9932.766404	-9932.766391	-2.6000001525972e-05	1	-9929.290032	-9928.665007	-1.25005000000237	1	-9925.514758	-9921.357741	-8.31403399999908	1
Trip13	13	73912450	73937795	1479	14	Other	-4833.035664	-4832.031516	-2.00829599999997	1	-4837.28659	-4837.28659	0	1	-4837.010747	-4836.868741	-0.284012000000075	1	-4836.935256	-4836.314386	-1.24173999999948	1
Ttk	9	83834689	83872389	2640	17	SAC	-11126.05671	-11125.365608	-1.38220400000137	1	-11127.965092	-11127.639597	-0.650990000001912	1	-11125.247617	-11124.13189	-2.23145400000067	1	-11128.116701	-11128.116339	-0.000724000001355307	1
Uvrag	7	98886742	99141167	2202	17	Other	-8103.348368	-8106.99908	7.30142399999932	0.006889998355564	-8108.613834	-8108.26907	-0.689527999998973	1	-8107.378234	-8108.279476	1.80248399999982	0.179412481253678	-8108.704748	-8108.456573	-0.496349999999438	1
Wdhd1	14	47240944	47276857	3408	17	Other	-13648.89114	-13648.533097	-0.716086000000359	1	-13648.992025	-13648.318669	-1.34671199999866	1	-13647.472672	-13646.896418	-1.15250799999922	1	-13645.679029	-13644.312297	-2.73346400000082	1
Xpo1	11	23255909	23297597	3273	17	Other	-8841.660436	-8841.660436	0	1	-8841.660436	-8841.660436	0	1	-8841.660436	-8841.660436	0	1	-8841.660438	-8838.888354	-5.54416800000035	1
Zfp207	11	80383279	80405733	1479	7	Other	-2568.666082	-2568.666082	0	1	-2568.655842	-2568.637424	-0.0368360000002212	1	NA	NA	NA	NA	-2568.666082	-2568.666082	0	1
Znfx1	2	167035793	167063015	6429	17	Other	-23289.097022	-23290.170248	2.14645199999359	0.142899782118462	-23291.388203	-23291.265581	-0.245243999997911	1	-23291.423333	-23291.922029	0.997392000004766	0.317942391487786	-23285.580581	-23282.565745	-6.02967199999694	1
Zw10	9	49055613	49078775	2598	17	SAC	-9473.489052	-9473.159237	-0.659630000001926	1	-9473.747632	-9473.515227	-0.464810000001307	1	-9473.747632	-9473.747632	0	1	-9473.665284	-9472.303083	-2.72440199999983	1
Zwilch	9	64137144	64173104	1944	17	SAC	-7533.777667	-7532.696538	-2.16225800000029	1	-7535.097908	-7535.788956	1.38209600000118	0.239744444733827	-7535.944419	-7535.944214	-0.000410000000556465	1	-7528.309764	-7532.387406	8.15528400000039	0.00429358757588777
Zwint	10	72654846	72674964	1050	17	SAC	-4430.577139	-4429.610946	-1.93238600000041	1	-4432.943509	-4432.931974	-0.0230699999992794	1	-4431.326639	-4431.460669	0.268060000000332	0.604636119361875	-4432.790675	-4432.943509	0.305667999999059	0.580350720139852
