# Supplementary material for: Molecular evolution of the mammalian kinetochore complex
Source: bioRxiv. 2024 Jun 27:2024.06.27.600994. Preprint. [Version 1] doi: 10.1101/2024.06.27.600994 (PMC11230421; doi:10.1101/2024.06.27.600994)
Supplement: Supplement 4 — Supplementary Table 4: Output from the Evolutionary Rate Correlation (ERC) analysis. [file media-4.txt]

gene1	gene2	nSpecies	species	spearman.rho	spearman.p	spearman.perm.p	pearson.rho	pearson.p	pearson.perm.p	ntd
Abraxas2	Abraxas1	17	NMR;Rat;Mspici;Mspretus;Mpahari;Mouse;Mcaroli;ChinHam;Rabbit;MouseLemur;Human;Orangutan;Chimpanzee;Bonobo;Gorilla;Macaque;Marmoset	0.912957914453444	1.24903664399613e-09	0	0.784338934405192	9.44316598801669e-06	0	0.235534113889082
Ahctf1	Abraxas1	16	NMR;Rat;Mspici;Mspretus;Mouse;Mcaroli;ChinHam;Rabbit;MouseLemur;Human;Orangutan;Chimpanzee;Bonobo;Gorilla;Macaque;Marmoset	0.92094861660079	4.05466565648571e-06	0	0.899268380573232	1.27370529729752e-08	0	0.182868721138055
Ahctf1	Abraxas2	16	NMR;Rat;Mspici;Mspretus;Mouse;Mcaroli;ChinHam;Rabbit;MouseLemur;Human;Orangutan;Chimpanzee;Bonobo;Gorilla;Macaque;Marmoset	0.91520691617695	2.43493056413295e-09	0	0.916291694277078	2.15063239650848e-09	0	0.136974158612835
Anapc16	Abraxas1	17	NMR;Rat;Mspici;Mspretus;Mpahari;Mouse;Mcaroli;ChinHam;Rabbit;MouseLemur;Human;Orangutan;Chimpanzee;Bonobo;Gorilla;Macaque;Marmoset	0.772020392451362	1.59524481627228e-05	0	0.792240430347307	6.62593026008881e-06	0	0.250456004032999
Anapc16	Abraxas2	17	NMR;Rat;Mspici;Mspretus;Mpahari;Mouse;Mcaroli;ChinHam;Rabbit;MouseLemur;Human;Orangutan;Chimpanzee;Bonobo;Gorilla;Macaque;Marmoset	0.779768885220919	1.15149423066295e-05	0	0.724470487686582	9.25795880903408e-05	0	0.26636299663475
Anapc16	Ahctf1	16	NMR;Rat;Mspici;Mspretus;Mouse;Mcaroli;ChinHam;Rabbit;MouseLemur;Human;Orangutan;Chimpanzee;Bonobo;Gorilla;Macaque;Marmoset	0.72087992737898	0.000153740372483613	0	0.842201795690863	8.85523898095424e-07	0	0.209875777032791
Apc	Abraxas1	17	NMR;Rat;Mspici;Mspretus;Mpahari;Mouse;Mcaroli;ChinHam;Rabbit;MouseLemur;Human;Orangutan;Chimpanzee;Bonobo;Gorilla;Macaque;Marmoset	0.968379446640316	2.31051674695259e-06	0	0.848715223591086	3.08898337308878e-07	0	0.202260108662125
Apc	Abraxas2	17	NMR;Rat;Mspici;Mspretus;Mpahari;Mouse;Mcaroli;ChinHam;Rabbit;MouseLemur;Human;Orangutan;Chimpanzee;Bonobo;Gorilla;Macaque;Marmoset	0.90900143378409	1.95674996087003e-09	0	0.874768727391763	4.78714378962881e-08	0	0.157169057243163
Apc	Ahctf1	16	NMR;Rat;Mspici;Mspretus;Mouse;Mcaroli;ChinHam;Rabbit;MouseLemur;Human;Orangutan;Chimpanzee;Bonobo;Gorilla;Macaque;Marmoset	0.924336533032185	4.08982442896473e-06	0	0.910561166053966	4.0698126711154e-09	0	0.140134369623744
Apc	Anapc16	17	NMR;Rat;Mspici;Mspretus;Mpahari;Mouse;Mcaroli;ChinHam;Rabbit;MouseLemur;Human;Orangutan;Chimpanzee;Bonobo;Gorilla;Macaque;Marmoset	0.751586024413592	3.56032371030748e-05	0	0.761771630032369	2.4096055479004e-05	0	0.245839080417863
Atrx	Abraxas1	16	NMR;Mspici;Mspretus;Mpahari;Mouse;Mcaroli;ChinHam;Rabbit;MouseLemur;Human;Orangutan;Chimpanzee;Bonobo;Gorilla;Macaque;Marmoset	0.911688311688312	3.94836027690675e-06	0	0.602578676826813	0.0038406563471773	0.0099009900990099	0.320241896891419
Atrx	Abraxas2	16	NMR;Mspici;Mspretus;Mpahari;Mouse;Mcaroli;ChinHam;Rabbit;MouseLemur;Human;Orangutan;Chimpanzee;Bonobo;Gorilla;Macaque;Marmoset	0.928479328599384	1.29559023509572e-09	0	0.756379244740207	7.2675375147829e-05	0	0.25332721384327
Atrx	Ahctf1	15	NMR;Mspici;Mspretus;Mouse;Mcaroli;ChinHam;Rabbit;MouseLemur;Human;Orangutan;Chimpanzee;Bonobo;Gorilla;Macaque;Marmoset	0.935338345864662	5.28233719611305e-06	0	0.831592719683746	5.51860401591959e-06	0	0.219446800424622
Atrx	Anapc16	16	NMR;Mspici;Mspretus;Mpahari;Mouse;Mcaroli;ChinHam;Rabbit;MouseLemur;Human;Orangutan;Chimpanzee;Bonobo;Gorilla;Macaque;Marmoset	0.769837391613765	4.4859961176319e-05	0	0.814443415756111	6.99198358542371e-06	0	0.254748934484204
Atrx	Apc	16	NMR;Mspici;Mspretus;Mpahari;Mouse;Mcaroli;ChinHam;Rabbit;MouseLemur;Human;Orangutan;Chimpanzee;Bonobo;Gorilla;Macaque;Marmoset	0.968831168831169	4.97213038612182e-06	0	0.824124591552017	4.37530273390377e-06	0	0.190404964269021
Aurka	Abraxas1	16	NMR;Rat;Mspretus;Mpahari;Mouse;Mcaroli;ChinHam;Rabbit;MouseLemur;Human;Orangutan;Chimpanzee;Bonobo;Gorilla;Macaque;Marmoset	0.970638057594579	3.43483964594474e-06	0	0.965833212122556	3.39776745710301e-13	0	0.103947355755437
Aurka	Abraxas2	16	NMR;Rat;Mspretus;Mpahari;Mouse;Mcaroli;ChinHam;Rabbit;MouseLemur;Human;Orangutan;Chimpanzee;Bonobo;Gorilla;Macaque;Marmoset	0.895987005645748	1.73058820440002e-08	0	0.814597379308262	3.93082716484763e-06	0	0.215914388958567
Aurka	Ahctf1	15	NMR;Rat;Mspretus;Mouse;Mcaroli;ChinHam;Rabbit;MouseLemur;Human;Orangutan;Chimpanzee;Bonobo;Gorilla;Macaque;Marmoset	0.912987012987013	4.03075198159924e-06	0	0.896364277332779	3.86394805649741e-08	0	0.18250690548
Aurka	Anapc16	16	NMR;Rat;Mspretus;Mpahari;Mouse;Mcaroli;ChinHam;Rabbit;MouseLemur;Human;Orangutan;Chimpanzee;Bonobo;Gorilla;Macaque;Marmoset	0.750536380087609	5.73023978387976e-05	0	0.846249151849492	6.95103969630585e-07	0	0.228909922621437
Aurka	Apc	16	NMR;Rat;Mspretus;Mpahari;Mouse;Mcaroli;ChinHam;Rabbit;MouseLemur;Human;Orangutan;Chimpanzee;Bonobo;Gorilla;Macaque;Marmoset	0.94240542066629	4.05537357834356e-06	0	0.859772932100942	2.93632617038045e-07	0	0.174130132917654
Aurka	Atrx	15	NMR;Mspretus;Mpahari;Mouse;Mcaroli;ChinHam;Rabbit;MouseLemur;Human;Orangutan;Chimpanzee;Bonobo;Gorilla;Macaque;Marmoset	0.902255639097744	1.60548853858607e-06	0	0.632248743865744	0.00278038483836935	0.0099009900990099	0.286979330018403
Aurkb	Abraxas1	17	NMR;Rat;Mspici;Mspretus;Mpahari;Mouse;Mcaroli;ChinHam;Rabbit;MouseLemur;Human;Orangutan;Chimpanzee;Bonobo;Gorilla;Macaque;Marmoset	0.954545454545454	2.68918415798095e-06	0	0.86681279969196	8.81240989491789e-08	0	0.18747501602772
Aurkb	Abraxas2	17	NMR;Rat;Mspici;Mspretus;Mpahari;Mouse;Mcaroli;ChinHam;Rabbit;MouseLemur;Human;Orangutan;Chimpanzee;Bonobo;Gorilla;Macaque;Marmoset	0.888229910269981	1.54243699681492e-08	0	0.892534397222368	1.04140911435021e-08	0	0.167862758510512
Aurkb	Ahctf1	16	NMR;Rat;Mspici;Mspretus;Mouse;Mcaroli;ChinHam;Rabbit;MouseLemur;Human;Orangutan;Chimpanzee;Bonobo;Gorilla;Macaque;Marmoset	0.926595143986448	4.10550930817856e-06	0	0.914697387424912	2.57968464738035e-09	0	0.136456507757365
Aurkb	Anapc16	17	NMR;Rat;Mspici;Mspretus;Mpahari;Mouse;Mcaroli;ChinHam;Rabbit;MouseLemur;Human;Orangutan;Chimpanzee;Bonobo;Gorilla;Macaque;Marmoset	0.802921144118234	4.0047239485581e-06	0	0.799713599287406	4.67302477505384e-06	0	0.249907024510859
Aurkb	Apc	17	NMR;Rat;Mspici;Mspretus;Mpahari;Mouse;Mcaroli;ChinHam;Rabbit;MouseLemur;Human;Orangutan;Chimpanzee;Bonobo;Gorilla;Macaque;Marmoset	0.965415019762846	2.39479882787436e-06	0	0.954825866398488	1.53781539014906e-12	0	0.0944760555426681
Aurkb	Atrx	16	NMR;Mspici;Mspretus;Mpahari;Mouse;Mcaroli;ChinHam;Rabbit;MouseLemur;Human;Orangutan;Chimpanzee;Bonobo;Gorilla;Macaque;Marmoset	0.920779220779221	4.46484610967105e-06	0	0.801070804782455	1.28066295275024e-05	0	0.213555876910213
Aurkb	Aurka	16	NMR;Rat;Mspretus;Mpahari;Mouse;Mcaroli;ChinHam;Rabbit;MouseLemur;Human;Orangutan;Chimpanzee;Bonobo;Gorilla;Macaque;Marmoset	0.937888198757764	4.09648634146812e-06	0	0.883436101729604	5.12356185471983e-08	0	0.163325662728858
Aurkc	Abraxas1	13	NMR;Rat;Mpahari;Mouse;ChinHam;Rabbit;MouseLemur;Human;Orangutan;Chimpanzee;Bonobo;Gorilla;Marmoset	0.895129528910259	2.28252753514313e-07	0	0.846773852873473	4.82807920000945e-06	0	0.200676342186714
Aurkc	Abraxas2	13	NMR;Rat;Mpahari;Mouse;ChinHam;Rabbit;MouseLemur;Human;Orangutan;Chimpanzee;Bonobo;Gorilla;Marmoset	0.933627185378415	5.34484318060273e-09	0	0.891241148715872	3.06821510594674e-07	0	0.180025748150572
Aurkc	Ahctf1	12	NMR;Rat;Mouse;ChinHam;Rabbit;MouseLemur;Human;Orangutan;Chimpanzee;Bonobo;Gorilla;Marmoset	0.936848735254901	3.07310090872401e-08	0	0.961079613313301	8.74693579973112e-10	0	0.0979763880180874
Aurkc	Anapc16	13	NMR;Rat;Mpahari;Mouse;ChinHam;Rabbit;MouseLemur;Human;Orangutan;Chimpanzee;Bonobo;Gorilla;Marmoset	0.701506551449584	0.000816767359709519	0	0.84056755509957	6.61732194061343e-06	0	0.211909336627171
Aurkc	Apc	13	NMR;Rat;Mpahari;Mouse;ChinHam;Rabbit;MouseLemur;Human;Orangutan;Chimpanzee;Bonobo;Gorilla;Marmoset	0.918824134087295	2.81124154089261e-08	0	0.870901397113432	1.22632054213228e-06	0	0.187420137836753
Aurkc	Atrx	12	NMR;Mpahari;Mouse;ChinHam;Rabbit;MouseLemur;Human;Orangutan;Chimpanzee;Bonobo;Gorilla;Marmoset	0.950337395055691	5.2738173579687e-09	0	0.798878435568993	0.000119974647957668	0	0.220241035578259
Aurkc	Aurka	13	NMR;Rat;Mpahari;Mouse;ChinHam;Rabbit;MouseLemur;Human;Orangutan;Chimpanzee;Bonobo;Gorilla;Marmoset	0.859148832159944	2.46661787779257e-06	0	0.864655645730748	1.79220261470149e-06	0	0.208664588242576
Aurkc	Aurkb	13	NMR;Rat;Mpahari;Mouse;ChinHam;Rabbit;MouseLemur;Human;Orangutan;Chimpanzee;Bonobo;Gorilla;Marmoset	0.903027730635937	1.20608197069176e-07	0	0.906241277764729	9.15896363241221e-08	0	0.158881468232373
Axin2	Abraxas1	17	NMR;Rat;Mspici;Mspretus;Mpahari;Mouse;Mcaroli;ChinHam;Rabbit;MouseLemur;Human;Orangutan;Chimpanzee;Bonobo;Gorilla;Macaque;Marmoset	0.961462450592885	2.50492145392304e-06	0	0.837710653164933	6.13493917469518e-07	0	0.202028832518078
Axin2	Abraxas2	17	NMR;Rat;Mspici;Mspretus;Mpahari;Mouse;Mcaroli;ChinHam;Rabbit;MouseLemur;Human;Orangutan;Chimpanzee;Bonobo;Gorilla;Macaque;Marmoset	0.943620639640938	1.49882447171784e-11	0	0.934511390146099	6.93610421939764e-11	0	0.126805314859369
Axin2	Ahctf1	16	NMR;Rat;Mspici;Mspretus;Mouse;Mcaroli;ChinHam;Rabbit;MouseLemur;Human;Orangutan;Chimpanzee;Bonobo;Gorilla;Macaque;Marmoset	0.946922642574816	3.99520282750149e-06	0	0.919492501303051	1.47616551660892e-09	0	0.108434436316609
Axin2	Anapc16	17	NMR;Rat;Mspici;Mspretus;Mpahari;Mouse;Mcaroli;ChinHam;Rabbit;MouseLemur;Human;Orangutan;Chimpanzee;Bonobo;Gorilla;Macaque;Marmoset	0.793451558929999	6.26737632522398e-06	0	0.796547884362003	5.427414446865e-06	0	0.218599945984122
Axin2	Apc	17	NMR;Rat;Mspici;Mspretus;Mpahari;Mouse;Mcaroli;ChinHam;Rabbit;MouseLemur;Human;Orangutan;Chimpanzee;Bonobo;Gorilla;Macaque;Marmoset	0.954545454545454	2.68918415798095e-06	0	0.943215500840918	1.61294751485625e-11	0	0.0981450193937636
Axin2	Atrx	16	NMR;Mspici;Mspretus;Mpahari;Mouse;Mcaroli;ChinHam;Rabbit;MouseLemur;Human;Orangutan;Chimpanzee;Bonobo;Gorilla;Macaque;Marmoset	0.953246753246753	5.1701397048132e-06	0	0.756933096713224	7.12895341943822e-05	0	0.23547382435356
Axin2	Aurka	16	NMR;Rat;Mspretus;Mpahari;Mouse;Mcaroli;ChinHam;Rabbit;MouseLemur;Human;Orangutan;Chimpanzee;Bonobo;Gorilla;Macaque;Marmoset	0.94918125352908	3.95849911612038e-06	0	0.88007993562189	6.70771111493842e-08	0	0.168413245218046
Axin2	Aurkb	17	NMR;Rat;Mspici;Mspretus;Mpahari;Mouse;Mcaroli;ChinHam;Rabbit;MouseLemur;Human;Orangutan;Chimpanzee;Bonobo;Gorilla;Macaque;Marmoset	0.954545454545454	2.68918415798095e-06	0	0.97667920231502	1.63545194161852e-15	0	0.0718834200504238
Axin2	Aurkc	13	NMR;Rat;Mpahari;Mouse;ChinHam;Rabbit;MouseLemur;Human;Orangutan;Chimpanzee;Bonobo;Gorilla;Marmoset	0.954804830837609	2.19224178050208e-10	0	0.900155368616896	1.53027700946177e-07	0	0.161689584235947
Baz1b	Abraxas1	17	NMR;Rat;Mspici;Mspretus;Mpahari;Mouse;Mcaroli;ChinHam;Rabbit;MouseLemur;Human;Orangutan;Chimpanzee;Bonobo;Gorilla;Macaque;Marmoset	0.976284584980237	2.08124284654018e-06	0	0.915549930652096	9.19993005874685e-10	0	0.145388846800824
Baz1b	Abraxas2	17	NMR;Rat;Mspici;Mspretus;Mpahari;Mouse;Mcaroli;ChinHam;Rabbit;MouseLemur;Human;Orangutan;Chimpanzee;Bonobo;Gorilla;Macaque;Marmoset	0.914936154788121	9.89937473378447e-10	0	0.901014690220312	4.56551376766796e-09	0	0.159880275517599
Baz1b	Ahctf1	16	NMR;Rat;Mspici;Mspretus;Mouse;Mcaroli;ChinHam;Rabbit;MouseLemur;Human;Orangutan;Chimpanzee;Bonobo;Gorilla;Macaque;Marmoset	0.92094861660079	4.05466565648571e-06	0	0.927292060695954	5.50694557251951e-10	0	0.138394158913047
Baz1b	Anapc16	17	NMR;Rat;Mspici;Mspretus;Mpahari;Mouse;Mcaroli;ChinHam;Rabbit;MouseLemur;Human;Orangutan;Chimpanzee;Bonobo;Gorilla;Macaque;Marmoset	0.776505985435263	1.3229637237421e-05	0	0.812880243983644	2.4351329462986e-06	0	0.228102114437207
Baz1b	Apc	17	NMR;Rat;Mspici;Mspretus;Mpahari;Mouse;Mcaroli;ChinHam;Rabbit;MouseLemur;Human;Orangutan;Chimpanzee;Bonobo;Gorilla;Macaque;Marmoset	0.963438735177866	2.45022271953431e-06	0	0.950800509660723	3.70177464574137e-12	0	0.116420589601947
Baz1b	Atrx	16	NMR;Mspici;Mspretus;Mpahari;Mouse;Mcaroli;ChinHam;Rabbit;MouseLemur;Human;Orangutan;Chimpanzee;Bonobo;Gorilla;Macaque;Marmoset	0.925974025974026	4.69565142805559e-06	0	0.70535907880497	0.000354803604851591	0	0.267494706031057
Baz1b	Aurka	16	NMR;Rat;Mspretus;Mpahari;Mouse;Mcaroli;ChinHam;Rabbit;MouseLemur;Human;Orangutan;Chimpanzee;Bonobo;Gorilla;Macaque;Marmoset	0.972896668548842	3.36560816641129e-06	0	0.941621120113519	6.51378594588648e-11	0	0.112937633783192
Baz1b	Aurkb	17	NMR;Rat;Mspici;Mspretus;Mpahari;Mouse;Mcaroli;ChinHam;Rabbit;MouseLemur;Human;Orangutan;Chimpanzee;Bonobo;Gorilla;Macaque;Marmoset	0.960474308300395	2.53196758818067e-06	0	0.973506986693796	6.15420937302395e-15	0	0.0884342404693628
Baz1b	Aurkc	13	NMR;Rat;Mpahari;Mouse;ChinHam;Rabbit;MouseLemur;Human;Orangutan;Chimpanzee;Bonobo;Gorilla;Marmoset	0.924967179873934	1.47114304139551e-08	0	0.89782978434385	1.84599490848214e-07	0	0.166930518421205
Baz1b	Axin2	17	NMR;Rat;Mspici;Mspretus;Mpahari;Mouse;Mcaroli;ChinHam;Rabbit;MouseLemur;Human;Orangutan;Chimpanzee;Bonobo;Gorilla;Macaque;Marmoset	0.983201581027668	1.87858808348735e-06	0	0.981684701093984	1.32248753994077e-16	0	0.0754187962108393
Birc5	Becn1	15	NMR;Rat;Mspretus;Mpahari;Mouse;Mcaroli;ChinHam;MouseLemur;Human;Orangutan;Chimpanzee;Bonobo;Gorilla;Macaque;Marmoset	0.868685430320562	6.78006139833456e-07	0	0.522658939099588	0.0180616845879724	0.0297029702970297	0.343861164794965
Bod1	Becn1	14	NMR;Rat;Mspretus;Mpahari;Mouse;Mcaroli;ChinHam;MouseLemur;Human;Chimpanzee;Bonobo;Gorilla;Macaque;Marmoset	0.845344012009885	5.19801947063394e-06	0	0.886853242045784	4.22857664396918e-07	0	0.224784112365906
Bod1	Birc5	14	NMR;Rat;Mspretus;Mpahari;Mouse;Mcaroli;ChinHam;MouseLemur;Human;Chimpanzee;Bonobo;Gorilla;Macaque;Marmoset	0.922535211267606	1.91314096028362e-08	0	0.640525439761999	0.00313167873070274	0.0198019801980198	0.294992068009273
Bod1l	Abraxas1	17	NMR;Rat;Mspici;Mspretus;Mpahari;Mouse;Mcaroli;ChinHam;Rabbit;MouseLemur;Human;Orangutan;Chimpanzee;Bonobo;Gorilla;Macaque;Marmoset	0.986166007905138	1.79202341660467e-06	0	0.975571884244962	2.64892490091874e-15	0	0.100038260924366
Bod1l	Abraxas2	17	NMR;Rat;Mspici;Mspretus;Mpahari;Mouse;Mcaroli;ChinHam;Rabbit;MouseLemur;Human;Orangutan;Chimpanzee;Bonobo;Gorilla;Macaque;Marmoset	0.930762077465537	1.22381858537011e-10	0	0.858052888522383	1.6521391001375e-07	0	0.167034820666153
Bod1l	Ahctf1	16	NMR;Rat;Mspici;Mspretus;Mouse;Mcaroli;ChinHam;Rabbit;MouseLemur;Human;Orangutan;Chimpanzee;Bonobo;Gorilla;Macaque;Marmoset	0.94240542066629	4.05537357834356e-06	0	0.927387079581944	5.43757960991178e-10	0	0.140375319683869
Bod1l	Anapc16	17	NMR;Rat;Mspici;Mspretus;Mpahari;Mouse;Mcaroli;ChinHam;Rabbit;MouseLemur;Human;Orangutan;Chimpanzee;Bonobo;Gorilla;Macaque;Marmoset	0.790959562827832	7.02472153633294e-06	0	0.826960021574856	1.14421672171992e-06	0	0.228089632344062
Bod1l	Apc	17	NMR;Rat;Mspici;Mspretus;Mpahari;Mouse;Mcaroli;ChinHam;Rabbit;MouseLemur;Human;Orangutan;Chimpanzee;Bonobo;Gorilla;Macaque;Marmoset	0.950592885375494	2.78819438546656e-06	0	0.885491197374798	1.96416622769912e-08	0	0.155639426082885
Bod1l	Atrx	16	NMR;Mspici;Mspretus;Mpahari;Mouse;Mcaroli;ChinHam;Rabbit;MouseLemur;Human;Orangutan;Chimpanzee;Bonobo;Gorilla;Macaque;Marmoset	0.916883116883117	4.26085696653225e-06	0	0.645082771802313	0.00159102090475228	0	0.280211033621552
Bod1l	Aurka	16	NMR;Rat;Mspretus;Mpahari;Mouse;Mcaroli;ChinHam;Rabbit;MouseLemur;Human;Orangutan;Chimpanzee;Bonobo;Gorilla;Macaque;Marmoset	0.969508752117448	3.4686818240696e-06	0	0.976160963731988	9.69652768042462e-15	0	0.0925262681479703
Bod1l	Aurkb	17	NMR;Rat;Mspici;Mspretus;Mpahari;Mouse;Mcaroli;ChinHam;Rabbit;MouseLemur;Human;Orangutan;Chimpanzee;Bonobo;Gorilla;Macaque;Marmoset	0.958498023715415	2.58538943870797e-06	0	0.92905980957228	1.56736316004161e-10	0	0.146195954267137
Bod1l	Aurkc	13	NMR;Rat;Mpahari;Mouse;ChinHam;Rabbit;MouseLemur;Human;Orangutan;Chimpanzee;Bonobo;Gorilla;Marmoset	0.917068978148255	3.35132575917453e-08	0	0.900905669282927	1.4390136701406e-07	0	0.144178994859156
Bod1l	Axin2	17	NMR;Rat;Mspici;Mspretus;Mpahari;Mouse;Mcaroli;ChinHam;Rabbit;MouseLemur;Human;Orangutan;Chimpanzee;Bonobo;Gorilla;Macaque;Marmoset	0.982213438735178	1.90751730816537e-06	0	0.920029725205236	5.29636528195347e-10	0	0.130293026425614
Bod1l	Baz1b	17	NMR;Rat;Mspici;Mspretus;Mpahari;Mouse;Mcaroli;ChinHam;Rabbit;MouseLemur;Human;Orangutan;Chimpanzee;Bonobo;Gorilla;Macaque;Marmoset	0.984189723320158	1.8496902784793e-06	0	0.966343409734661	7.3597195516767e-14	0	0.0934292572298745
Brca2	Abraxas1	16	NMR;Rat;Mspici;Mspretus;Mouse;Mcaroli;ChinHam;Rabbit;MouseLemur;Human;Orangutan;Chimpanzee;Bonobo;Gorilla;Macaque;Marmoset	0.980801806888763	3.10961190706412e-06	0	0.972054194691923	4.67216669173434e-14	0	0.110400606907776
Brca2	Abraxas2	16	NMR;Rat;Mspici;Mspretus;Mouse;Mcaroli;ChinHam;Rabbit;MouseLemur;Human;Orangutan;Chimpanzee;Bonobo;Gorilla;Macaque;Marmoset	0.917468082121798	1.87614380704064e-09	0	0.865463303556465	1.98894997505186e-07	0	0.179751538395629
Brca2	Ahctf1	16	NMR;Rat;Mspici;Mspretus;Mouse;Mcaroli;ChinHam;Rabbit;MouseLemur;Human;Orangutan;Chimpanzee;Bonobo;Gorilla;Macaque;Marmoset	0.943534726143422	4.04205225376592e-06	0	0.953715761963657	6.72328807613427e-12	0	0.112467554591539
Brca2	Anapc16	16	NMR;Rat;Mspici;Mspretus;Mouse;Mcaroli;ChinHam;Rabbit;MouseLemur;Human;Orangutan;Chimpanzee;Bonobo;Gorilla;Macaque;Marmoset	0.767075555636652	3.11122595188629e-05	0	0.848845083103286	5.92960075440976e-07	0	0.215319557656036
Brca2	Apc	16	NMR;Rat;Mspici;Mspretus;Mouse;Mcaroli;ChinHam;Rabbit;MouseLemur;Human;Orangutan;Chimpanzee;Bonobo;Gorilla;Macaque;Marmoset	0.961603613777527	3.68875714682923e-06	0	0.904199727472589	7.87442040020358e-09	0	0.147910001659049
Brca2	Atrx	15	NMR;Mspici;Mspretus;Mouse;Mcaroli;ChinHam;Rabbit;MouseLemur;Human;Orangutan;Chimpanzee;Bonobo;Gorilla;Macaque;Marmoset	0.920300751879699	3.88529605287898e-06	0	0.714127628187783	0.000405003906893724	0	0.253695140533346
Brca2	Aurka	15	NMR;Rat;Mspretus;Mouse;Mcaroli;ChinHam;Rabbit;MouseLemur;Human;Orangutan;Chimpanzee;Bonobo;Gorilla;Macaque;Marmoset	0.971428571428571	4.91365940292391e-06	0	0.970436462223603	3.46052871707573e-13	0	0.100559130991388
Brca2	Aurkb	16	NMR;Rat;Mspici;Mspretus;Mouse;Mcaroli;ChinHam;Rabbit;MouseLemur;Human;Orangutan;Chimpanzee;Bonobo;Gorilla;Macaque;Marmoset	0.970638057594579	3.43483964594474e-06	0	0.940058398834109	8.42774966326472e-11	0	0.133528533523982
Brca2	Aurkc	12	NMR;Rat;Mouse;ChinHam;Rabbit;MouseLemur;Human;Orangutan;Chimpanzee;Bonobo;Gorilla;Marmoset	0.893930272252386	1.32220197181342e-06	0	0.929130364176363	7.13315859151017e-08	0	0.0992222859568989
Brca2	Axin2	16	NMR;Rat;Mspici;Mspretus;Mouse;Mcaroli;ChinHam;Rabbit;MouseLemur;Human;Orangutan;Chimpanzee;Bonobo;Gorilla;Macaque;Marmoset	0.980801806888763	3.10961190706412e-06	0	0.926312879101253	6.26921410380937e-10	0	0.116132295214639
Brca2	Baz1b	16	NMR;Rat;Mspici;Mspretus;Mouse;Mcaroli;ChinHam;Rabbit;MouseLemur;Human;Orangutan;Chimpanzee;Bonobo;Gorilla;Macaque;Marmoset	0.989836250705816	2.79878187666912e-06	0	0.968290960356442	1.62708928486731e-13	0	0.0826914480682316
Brca2	Bod1l	16	NMR;Rat;Mspici;Mspretus;Mouse;Mcaroli;ChinHam;Rabbit;MouseLemur;Human;Orangutan;Chimpanzee;Bonobo;Gorilla;Macaque;Marmoset	0.994353472614342	2.63927778779842e-06	0	0.991392419899791	3.88855820424299e-19	0	0.0492268181763663
Bub1	Abraxas1	17	NMR;Rat;Mspici;Mspretus;Mpahari;Mouse;Mcaroli;ChinHam;Rabbit;MouseLemur;Human;Orangutan;Chimpanzee;Bonobo;Gorilla;Macaque;Marmoset	0.941699604743083	2.98883075400599e-06	0	0.823920036655375	1.3543870957531e-06	0	0.225445883756926
Bub1	Abraxas2	17	NMR;Rat;Mspici;Mspretus;Mpahari;Mouse;Mcaroli;ChinHam;Rabbit;MouseLemur;Human;Orangutan;Chimpanzee;Bonobo;Gorilla;Macaque;Marmoset	0.933729437967553	7.82936566635748e-11	0	0.925159476742827	2.70181205197329e-10	0	0.153141049443658
Bub1	Ahctf1	16	NMR;Rat;Mspici;Mspretus;Mouse;Mcaroli;ChinHam;Rabbit;MouseLemur;Human;Orangutan;Chimpanzee;Bonobo;Gorilla;Macaque;Marmoset	0.939017504234895	4.08808526181512e-06	0	0.930293755265966	3.65853958877082e-10	0	0.118546617457711
Bub1	Anapc16	17	NMR;Rat;Mspici;Mspretus;Mpahari;Mouse;Mcaroli;ChinHam;Rabbit;MouseLemur;Human;Orangutan;Chimpanzee;Bonobo;Gorilla;Macaque;Marmoset	0.829336302801205	1.00064286863553e-06	0	0.829693475673462	9.80506649628483e-07	0	0.209494713739182
Bub1	Apc	17	NMR;Rat;Mspici;Mspretus;Mpahari;Mouse;Mcaroli;ChinHam;Rabbit;MouseLemur;Human;Orangutan;Chimpanzee;Bonobo;Gorilla;Macaque;Marmoset	0.937747035573122	3.06604035643084e-06	0	0.902864907370512	3.77644228075026e-09	0	0.151598340919018
Bub1	Atrx	16	NMR;Mspici;Mspretus;Mpahari;Mouse;Mcaroli;ChinHam;Rabbit;MouseLemur;Human;Orangutan;Chimpanzee;Bonobo;Gorilla;Macaque;Marmoset	0.935064935064935	4.98710091437383e-06	0	0.8264460202256	3.89376162873042e-06	0	0.220759661559344
Bub1	Aurka	16	NMR;Rat;Mspretus;Mpahari;Mouse;Mcaroli;ChinHam;Rabbit;MouseLemur;Human;Orangutan;Chimpanzee;Bonobo;Gorilla;Macaque;Marmoset	0.915302089215133	3.96413210319003e-06	0	0.865355121108022	2.00406090586194e-07	0	0.194469246985842
Bub1	Aurkb	17	NMR;Rat;Mspici;Mspretus;Mpahari;Mouse;Mcaroli;ChinHam;Rabbit;MouseLemur;Human;Orangutan;Chimpanzee;Bonobo;Gorilla;Macaque;Marmoset	0.960474308300395	2.53196758818067e-06	0	0.966730091064992	6.52988957783759e-14	0	0.0949731186057378
Bub1	Aurkc	13	NMR;Rat;Mpahari;Mouse;ChinHam;Rabbit;MouseLemur;Human;Orangutan;Chimpanzee;Bonobo;Gorilla;Marmoset	0.939886005355771	2.35329012932007e-09	0	0.930778292515344	7.56495937199472e-09	0	0.130552499279772
Bub1	Axin2	17	NMR;Rat;Mspici;Mspretus;Mpahari;Mouse;Mcaroli;ChinHam;Rabbit;MouseLemur;Human;Orangutan;Chimpanzee;Bonobo;Gorilla;Macaque;Marmoset	0.976284584980237	2.08124284654018e-06	0	0.976569652542943	1.71711867047664e-15	0	0.082059593243881
Bub1	Baz1b	17	NMR;Rat;Mspici;Mspretus;Mpahari;Mouse;Mcaroli;ChinHam;Rabbit;MouseLemur;Human;Orangutan;Chimpanzee;Bonobo;Gorilla;Macaque;Marmoset	0.961462450592885	2.50492145392304e-06	0	0.956073291520636	1.15240972532952e-12	0	0.105543422600788
Bub1	Bod1l	17	NMR;Rat;Mspici;Mspretus;Mpahari;Mouse;Mcaroli;ChinHam;Rabbit;MouseLemur;Human;Orangutan;Chimpanzee;Bonobo;Gorilla;Macaque;Marmoset	0.967391304347826	2.33874767812335e-06	0	0.905511552520776	2.85960580918033e-09	0	0.150341676289941
Bub1	Brca2	16	NMR;Rat;Mspici;Mspretus;Mouse;Mcaroli;ChinHam;Rabbit;MouseLemur;Human;Orangutan;Chimpanzee;Bonobo;Gorilla;Macaque;Marmoset	0.970638057594579	3.43483964594474e-06	0	0.926382426280224	6.21211877745912e-10	0	0.128945567557169
Bub1b	Abraxas1	17	NMR;Rat;Mspici;Mspretus;Mpahari;Mouse;Mcaroli;ChinHam;Rabbit;MouseLemur;Human;Orangutan;Chimpanzee;Bonobo;Gorilla;Macaque;Marmoset	0.887076874128206	1.70894665688426e-08	0	0.686694366258832	0.000295967825994027	0	0.27844942175855
Bub1b	Abraxas2	17	NMR;Rat;Mspici;Mspretus;Mpahari;Mouse;Mcaroli;ChinHam;Rabbit;MouseLemur;Human;Orangutan;Chimpanzee;Bonobo;Gorilla;Macaque;Marmoset	0.897353697448948	6.57502802753087e-09	0	0.776505467154916	1.3229926545019e-05	0	0.233442437505801
Bub1b	Ahctf1	16	NMR;Rat;Mspici;Mspretus;Mouse;Mcaroli;ChinHam;Rabbit;MouseLemur;Human;Orangutan;Chimpanzee;Bonobo;Gorilla;Macaque;Marmoset	0.909912490393228	4.3627575182653e-09	0	0.880923570231116	6.27324448169705e-08	0	0.172292507298682
Bub1b	Anapc16	17	NMR;Rat;Mspici;Mspretus;Mpahari;Mouse;Mcaroli;ChinHam;Rabbit;MouseLemur;Human;Orangutan;Chimpanzee;Bonobo;Gorilla;Macaque;Marmoset	0.708151052740195	0.000156321796445869	0	0.819146400100873	1.75387573768373e-06	0	0.208744279039162
Bub1b	Apc	17	NMR;Rat;Mspici;Mspretus;Mpahari;Mouse;Mcaroli;ChinHam;Rabbit;MouseLemur;Human;Orangutan;Chimpanzee;Bonobo;Gorilla;Macaque;Marmoset	0.928094913433298	1.7984632170924e-10	0	0.814784952878744	2.2067900327267e-06	0	0.180358615780791
Bub1b	Atrx	16	NMR;Mspici;Mspretus;Mpahari;Mouse;Mcaroli;ChinHam;Rabbit;MouseLemur;Human;Orangutan;Chimpanzee;Bonobo;Gorilla;Macaque;Marmoset	0.974991931902995	7.1847855911485e-14	0	0.976815450731108	3.52465085003289e-14	0	0.0844841581028998
Bub1b	Aurka	16	NMR;Rat;Mspretus;Mpahari;Mouse;Mcaroli;ChinHam;Rabbit;MouseLemur;Human;Orangutan;Chimpanzee;Bonobo;Gorilla;Macaque;Marmoset	0.882236691492379	5.64663457264658e-08	0	0.71771557692216	0.000169581833518605	0	0.257802070108741
Bub1b	Aurkb	17	NMR;Rat;Mspici;Mspretus;Mpahari;Mouse;Mcaroli;ChinHam;Rabbit;MouseLemur;Human;Orangutan;Chimpanzee;Bonobo;Gorilla;Macaque;Marmoset	0.900420091733476	4.848759679128e-09	0	0.837591615287407	6.17892719244324e-07	0	0.186206946151963
Bub1b	Aurkc	13	NMR;Rat;Mpahari;Mouse;ChinHam;Rabbit;MouseLemur;Human;Orangutan;Chimpanzee;Bonobo;Gorilla;Marmoset	0.890254609306409	3.30152586328646e-07	0	0.849966336621405	4.08329021724982e-06	0	0.184578024321067
Bub1b	Axin2	17	NMR;Rat;Mspici;Mspretus;Mpahari;Mouse;Mcaroli;ChinHam;Rabbit;MouseLemur;Human;Orangutan;Chimpanzee;Bonobo;Gorilla;Macaque;Marmoset	0.921670401252982	4.2918801027978e-10	0	0.801981221419977	4.19119416376383e-06	0	0.199783981032844
Bub1b	Baz1b	17	NMR;Rat;Mspici;Mspretus;Mpahari;Mouse;Mcaroli;ChinHam;Rabbit;MouseLemur;Human;Orangutan;Chimpanzee;Bonobo;Gorilla;Macaque;Marmoset	0.90980976338163	1.78826158241547e-09	0	0.771827171894669	1.60800695481535e-05	0	0.235856219832418
Bub1b	Bod1l	17	NMR;Rat;Mspici;Mspretus;Mpahari;Mouse;Mcaroli;ChinHam;Rabbit;MouseLemur;Human;Orangutan;Chimpanzee;Bonobo;Gorilla;Macaque;Marmoset	0.892018806574602	1.09252020472655e-08	0	0.731717412416906	7.25070399216453e-05	0	0.253828184966916
Bub1b	Brca2	16	NMR;Rat;Mspici;Mspretus;Mouse;Mcaroli;ChinHam;Rabbit;MouseLemur;Human;Orangutan;Chimpanzee;Bonobo;Gorilla;Macaque;Marmoset	0.921773547065021	1.11815326648941e-09	0	0.809085468320607	5.14141663387101e-06	0	0.211193833504947
Bub1b	Bub1	17	NMR;Rat;Mspici;Mspretus;Mpahari;Mouse;Mcaroli;ChinHam;Rabbit;MouseLemur;Human;Orangutan;Chimpanzee;Bonobo;Gorilla;Macaque;Marmoset	0.90980976338163	1.78826158241547e-09	0	0.851792264758221	2.52521202761242e-07	0	0.200533845973386
Bub3	Abraxas1	17	NMR;Rat;Mspici;Mspretus;Mpahari;Mouse;Mcaroli;ChinHam;Rabbit;MouseLemur;Human;Orangutan;Chimpanzee;Bonobo;Gorilla;Macaque;Marmoset	0.83617496993032	6.72436084165423e-07	0	0.628755288769244	0.00131122661930099	0	0.289805585731372
Bub3	Abraxas2	17	NMR;Rat;Mspici;Mspretus;Mpahari;Mouse;Mcaroli;ChinHam;Rabbit;MouseLemur;Human;Orangutan;Chimpanzee;Bonobo;Gorilla;Macaque;Marmoset	0.892406874420013	1.05384725014831e-08	0	0.812043152899014	2.54193648585923e-06	0	0.213709576283036
Bub3	Ahctf1	16	NMR;Rat;Mspici;Mspretus;Mouse;Mcaroli;ChinHam;Rabbit;MouseLemur;Human;Orangutan;Chimpanzee;Bonobo;Gorilla;Macaque;Marmoset	0.892968123719239	2.27423715909927e-08	0	0.861149803618091	2.67639146964592e-07	0	0.179038408594201
Bub3	Anapc16	17	NMR;Rat;Mspici;Mspretus;Mpahari;Mouse;Mcaroli;ChinHam;Rabbit;MouseLemur;Human;Orangutan;Chimpanzee;Bonobo;Gorilla;Macaque;Marmoset	0.714881104983766	0.000126489095908762	0	0.804163766601393	3.76947976837891e-06	0	0.226920217283588
Bub3	Apc	17	NMR;Rat;Mspici;Mspretus;Mpahari;Mouse;Mcaroli;ChinHam;Rabbit;MouseLemur;Human;Orangutan;Chimpanzee;Bonobo;Gorilla;Macaque;Marmoset	0.885100101149647	2.03213254426018e-08	0	0.808150391214729	3.09508305165864e-06	0	0.182370490183007
Bub3	Atrx	16	NMR;Mspici;Mspretus;Mpahari;Mouse;Mcaroli;ChinHam;Rabbit;MouseLemur;Human;Orangutan;Chimpanzee;Bonobo;Gorilla;Macaque;Marmoset	0.969795439261273	4.23215426202727e-13	0	0.974958253032389	7.27628210053297e-14	0	0.0917841916705977
Bub3	Aurka	16	NMR;Rat;Mspretus;Mpahari;Mouse;Mcaroli;ChinHam;Rabbit;MouseLemur;Human;Orangutan;Chimpanzee;Bonobo;Gorilla;Macaque;Marmoset	0.828014718135613	1.96793160066546e-06	0	0.676262859974915	0.000549742263214597	0	0.252757335200713
Bub3	Aurkb	17	NMR;Rat;Mspici;Mspretus;Mpahari;Mouse;Mcaroli;ChinHam;Rabbit;MouseLemur;Human;Orangutan;Chimpanzee;Bonobo;Gorilla;Macaque;Marmoset	0.86533237136406	9.82983123286327e-08	0	0.825283518738782	1.2562264900725e-06	0	0.18688522071085
Bub3	Aurkc	13	NMR;Rat;Mpahari;Mouse;ChinHam;Rabbit;MouseLemur;Human;Orangutan;Chimpanzee;Bonobo;Gorilla;Marmoset	0.878841088674276	7.35342331722763e-07	0	0.866623911336434	1.59347290491222e-06	0	0.179328914664652
Bub3	Axin2	17	NMR;Rat;Mspici;Mspretus;Mpahari;Mouse;Mcaroli;ChinHam;Rabbit;MouseLemur;Human;Orangutan;Chimpanzee;Bonobo;Gorilla;Macaque;Marmoset	0.88065236194789	2.96705432511721e-08	0	0.810013554321848	2.8183000051419e-06	0	0.192631478995808
Bub3	Baz1b	17	NMR;Rat;Mspici;Mspretus;Mpahari;Mouse;Mcaroli;ChinHam;Rabbit;MouseLemur;Human;Orangutan;Chimpanzee;Bonobo;Gorilla;Macaque;Marmoset	0.848035607801672	3.22765489443989e-07	0	0.758465620416059	2.74073602507234e-05	0	0.211489599116866
Bub3	Bod1l	17	NMR;Rat;Mspici;Mspretus;Mpahari;Mouse;Mcaroli;ChinHam;Rabbit;MouseLemur;Human;Orangutan;Chimpanzee;Bonobo;Gorilla;Macaque;Marmoset	0.852483347003429	2.41197802576832e-07	0	0.697565436897934	0.000215632718377067	0	0.243406720210736
Bub3	Brca2	16	NMR;Rat;Mspici;Mspretus;Mouse;Mcaroli;ChinHam;Rabbit;MouseLemur;Human;Orangutan;Chimpanzee;Bonobo;Gorilla;Macaque;Marmoset	0.852866455924131	4.60831909377904e-07	0	0.754964352533849	4.88840176268754e-05	0	0.218001737112745
Bub3	Bub1	17	NMR;Rat;Mspici;Mspretus;Mpahari;Mouse;Mcaroli;ChinHam;Rabbit;MouseLemur;Human;Orangutan;Chimpanzee;Bonobo;Gorilla;Macaque;Marmoset	0.899925898488837	5.0960466474308e-09	0	0.870679786528406	6.58337428015334e-08	0	0.179529884082489
Bub3	Bub1b	17	NMR;Rat;Mspici;Mspretus;Mpahari;Mouse;Mcaroli;ChinHam;Rabbit;MouseLemur;Human;Orangutan;Chimpanzee;Bonobo;Gorilla;Macaque;Marmoset	0.927829955511616	1.86706315021203e-10	0	0.965132751408338	1.06095407213036e-13	0	0.0915636260517376
Cbx1	Abraxas1	15	NMR;Rat;Mspici;Mspretus;Mpahari;Mouse;ChinHam;Rabbit;Human;Orangutan;Chimpanzee;Bonobo;Gorilla;Macaque;Marmoset	0.853240112553959	8.84021138734898e-07	0	0.848942415650285	1.14259840799535e-06	0	0.317875449693649
Cbx1	Abraxas2	15	NMR;Rat;Mspici;Mspretus;Mpahari;Mouse;ChinHam;Rabbit;Human;Orangutan;Chimpanzee;Bonobo;Gorilla;Macaque;Marmoset	0.832091442822054	2.91127631203702e-06	0	0.649699738986196	0.00143440482550004	0	0.436884411847945
Cbx1	Ahctf1	14	NMR;Rat;Mspici;Mspretus;Mouse;ChinHam;Rabbit;Human;Orangutan;Chimpanzee;Bonobo;Gorilla;Macaque;Marmoset	0.851106902172222	1.96385359041908e-06	0	0.726152113765738	0.000288892329658441	0	0.395545908696309
Cbx1	Anapc16	15	NMR;Rat;Mspici;Mspretus;Mpahari;Mouse;ChinHam;Rabbit;Human;Orangutan;Chimpanzee;Bonobo;Gorilla;Macaque;Marmoset	0.748685272182092	9.44828231016215e-05	0	0.761067855189404	6.16469403187858e-05	0	0.38496244175967
Cbx1	Apc	15	NMR;Rat;Mspici;Mspretus;Mpahari;Mouse;ChinHam;Rabbit;Human;Orangutan;Chimpanzee;Bonobo;Gorilla;Macaque;Marmoset	0.831010101958683	3.08053603154786e-06	0	0.630703468663977	0.00217430237522493	0	0.412313852863681
Cbx1	Atrx	14	NMR;Mspici;Mspretus;Mpahari;Mouse;ChinHam;Rabbit;Human;Orangutan;Chimpanzee;Bonobo;Gorilla;Macaque;Marmoset	0.88762612056455	4.00012000895444e-07	0	0.355671912617691	0.135055630591048	0.099009900990099	0.513040115714249
Cbx1	Aurka	14	NMR;Rat;Mspretus;Mpahari;Mouse;ChinHam;Rabbit;Human;Orangutan;Chimpanzee;Bonobo;Gorilla;Macaque;Marmoset	0.807598932808786	1.66689833281566e-05	0	0.864699086778856	8.74030211893471e-07	0	0.326900652261392
Cbx1	Aurkb	15	NMR;Rat;Mspici;Mspretus;Mpahari;Mouse;ChinHam;Rabbit;Human;Orangutan;Chimpanzee;Bonobo;Gorilla;Macaque;Marmoset	0.851932464871884	9.56608260745378e-07	0	0.694538900228954	0.000476604008911563	0	0.398152339243247
Cbx1	Aurkc	12	NMR;Rat;Mpahari;Mouse;ChinHam;Rabbit;Human;Orangutan;Chimpanzee;Bonobo;Gorilla;Marmoset	0.894149292104067	5.65819218625293e-07	0	0.81025600182081	4.56924044576201e-05	0	0.373143268074844
Cbx1	Axin2	15	NMR;Rat;Mspici;Mspretus;Mpahari;Mouse;ChinHam;Rabbit;Human;Orangutan;Chimpanzee;Bonobo;Gorilla;Macaque;Marmoset	0.914699553611485	6.5404923895153e-09	0	0.680511489884733	0.000686287469012156	0	0.397911559091663
Cbx1	Baz1b	15	NMR;Rat;Mspici;Mspretus;Mpahari;Mouse;ChinHam;Rabbit;Human;Orangutan;Chimpanzee;Bonobo;Gorilla;Macaque;Marmoset	0.906199843677998	1.55868705925297e-08	0	0.742668247100366	0.00011527533185506	0	0.372112711744159
Cbx1	Bod1l	15	NMR;Rat;Mspici;Mspretus;Mpahari;Mouse;ChinHam;Rabbit;Human;Orangutan;Chimpanzee;Bonobo;Gorilla;Macaque;Marmoset	0.898353957585548	3.23983372566276e-08	0	0.858200511636841	6.50754439128956e-07	0	0.323226233589901
Cbx1	Brca2	14	NMR;Rat;Mspici;Mspretus;Mouse;ChinHam;Rabbit;Human;Orangutan;Chimpanzee;Bonobo;Gorilla;Macaque;Marmoset	0.902643206132784	5.21740167343399e-08	0	0.828131702651379	6.53916369836539e-06	0	0.341161818918947
Cbx1	Bub1	15	NMR;Rat;Mspici;Mspretus;Mpahari;Mouse;ChinHam;Rabbit;Human;Orangutan;Chimpanzee;Bonobo;Gorilla;Macaque;Marmoset	0.90031542910866	2.71361680122424e-08	0	0.677490464919812	0.00074049200557527	0	0.395994125640888
Cbx1	Bub1b	15	NMR;Rat;Mspici;Mspretus;Mpahari;Mouse;ChinHam;Rabbit;Human;Orangutan;Chimpanzee;Bonobo;Gorilla;Macaque;Marmoset	0.753449731136301	8.04002605458975e-05	0	0.531486664953269	0.0131566477215211	0	0.458553424096249
Cbx1	Bub3	15	NMR;Rat;Mspici;Mspretus;Mpahari;Mouse;ChinHam;Rabbit;Human;Orangutan;Chimpanzee;Bonobo;Gorilla;Macaque;Marmoset	0.707667195390172	0.000332604061384638	0	0.509233060433828	0.0183840411571552	0.0099009900990099	0.495749497646276
Cbx3	Abraxas1	13	NMR;Rat;Mouse;Mcaroli;ChinHam;Rabbit;MouseLemur;Human;Orangutan;Chimpanzee;Bonobo;Macaque;Marmoset	0.852373899843647	3.58946621551611e-06	0	0.9167507089906	3.45840917473073e-08	0	0.165273603847112
Cbx3	Abraxas2	13	NMR;Rat;Mouse;Mcaroli;ChinHam;Rabbit;MouseLemur;Human;Orangutan;Chimpanzee;Bonobo;Macaque;Marmoset	0.769366197183099	0.000117719661065873	0	0.652474001869736	0.00246212189279453	0.0099009900990099	0.297643392251391
Cbx3	Ahctf1	13	NMR;Rat;Mouse;Mcaroli;ChinHam;Rabbit;MouseLemur;Human;Orangutan;Chimpanzee;Bonobo;Macaque;Marmoset	0.818981932633277	1.8013518614882e-05	0	0.794751077618923	4.79738497834802e-05	0	0.254693961642614
Cbx3	Anapc16	13	NMR;Rat;Mouse;Mcaroli;ChinHam;Rabbit;MouseLemur;Human;Orangutan;Chimpanzee;Bonobo;Macaque;Marmoset	0.701539681646816	0.000816100369133258	0.0099009900990099	0.75344755659238	0.000195672825607819	0	0.305012093161493
Cbx3	Apc	13	NMR;Rat;Mouse;Mcaroli;ChinHam;Rabbit;MouseLemur;Human;Orangutan;Chimpanzee;Bonobo;Macaque;Marmoset	0.790862381298229	5.54751388788871e-05	0	0.675456200815517	0.00150492079015825	0	0.298920180763486
Cbx3	Atrx	12	NMR;Mouse;Mcaroli;ChinHam;Rabbit;MouseLemur;Human;Orangutan;Chimpanzee;Bonobo;Macaque;Marmoset	0.771501100224766	0.000286723911270239	0	0.382050461588187	0.130192782695854	0.0891089108910891	0.426756332271922
Cbx3	Aurka	13	NMR;Rat;Mouse;Mcaroli;ChinHam;Rabbit;MouseLemur;Human;Orangutan;Chimpanzee;Bonobo;Macaque;Marmoset	0.847101483968326	4.74659486187474e-06	0	0.918500211702305	2.9047644941933e-08	0	0.148384274260089
Cbx3	Aurkb	13	NMR;Rat;Mouse;Mcaroli;ChinHam;Rabbit;MouseLemur;Human;Orangutan;Chimpanzee;Bonobo;Macaque;Marmoset	0.803164685007313	3.46619896218143e-05	0	0.682648097663666	0.00127891031909883	0.0099009900990099	0.289012272476105
Cbx3	Aurkc	11	NMR;Rat;Mouse;ChinHam;Rabbit;MouseLemur;Human;Orangutan;Chimpanzee;Bonobo;Marmoset	0.746865299164208	0.000886341529947359	0	0.757744888841765	0.000672672736835817	0.0099009900990099	0.245032571006578
Cbx3	Axin2	13	NMR;Rat;Mouse;Mcaroli;ChinHam;Rabbit;MouseLemur;Human;Orangutan;Chimpanzee;Bonobo;Macaque;Marmoset	0.808437100882634	2.80525365936071e-05	0	0.67539745630575	0.00150689564164823	0.0099009900990099	0.279890358170761
Cbx3	Baz1b	13	NMR;Rat;Mouse;Mcaroli;ChinHam;Rabbit;MouseLemur;Human;Orangutan;Chimpanzee;Bonobo;Macaque;Marmoset	0.852373899843647	3.58946621551611e-06	0	0.777710707222692	8.8758959085034e-05	0	0.226784052702722
Cbx3	Bod1l	13	NMR;Rat;Mouse;Mcaroli;ChinHam;Rabbit;MouseLemur;Human;Orangutan;Chimpanzee;Bonobo;Macaque;Marmoset	0.850616427885207	3.94448000332068e-06	0	0.881542462702991	6.12904309684095e-07	0	0.173097153668887
Cbx3	Brca2	13	NMR;Rat;Mouse;Mcaroli;ChinHam;Rabbit;MouseLemur;Human;Orangutan;Chimpanzee;Bonobo;Macaque;Marmoset	0.845344012009885	5.19801947063394e-06	0	0.874661471118578	9.66655889024224e-07	0	0.185904697272992
Cbx3	Bub1	13	NMR;Rat;Mouse;Mcaroli;ChinHam;Rabbit;MouseLemur;Human;Orangutan;Chimpanzee;Bonobo;Macaque;Marmoset	0.780317549547586	8.10665031255403e-05	0	0.670589375020018	0.00167603541233399	0	0.294433732142711
Cbx3	Bub1b	13	NMR;Rat;Mouse;Mcaroli;ChinHam;Rabbit;MouseLemur;Human;Orangutan;Chimpanzee;Bonobo;Macaque;Marmoset	0.753955470170978	0.000192637504861051	0	0.548693556225931	0.0149845500192626	0.0297029702970297	0.35163452987291
Cbx3	Bub3	13	NMR;Rat;Mouse;Mcaroli;ChinHam;Rabbit;MouseLemur;Human;Orangutan;Chimpanzee;Bonobo;Macaque;Marmoset	0.60835217728989	0.00571400016003482	0	0.471756039700402	0.0414319752611264	0.0297029702970297	0.381782784575303
Cbx3	Cbx1	11	NMR;Rat;Mouse;ChinHam;Rabbit;Human;Orangutan;Chimpanzee;Bonobo;Macaque;Marmoset	0.763752016102184	0.000574164733202823	0	0.8532992077334	2.63637944653472e-05	0	0.335031755321844
Cbx5	Abraxas1	16	NMR;Rat;Mspici;Mpahari;Mouse;Mcaroli;ChinHam;Rabbit;MouseLemur;Human;Orangutan;Chimpanzee;Bonobo;Gorilla;Macaque;Marmoset	0.96018077819273	1.53418439080937e-12	0	0.835404380599801	1.31041205817637e-06	0	0.208507028295098
Cbx5	Abraxas2	16	NMR;Rat;Mspici;Mpahari;Mouse;Mcaroli;ChinHam;Rabbit;MouseLemur;Human;Orangutan;Chimpanzee;Bonobo;Gorilla;Macaque;Marmoset	0.916596314999515	2.07631893489822e-09	0	0.920687119124526	1.2776313166929e-09	0	0.196866405926635
Cbx5	Ahctf1	15	NMR;Rat;Mspici;Mouse;Mcaroli;ChinHam;Rabbit;MouseLemur;Human;Orangutan;Chimpanzee;Bonobo;Gorilla;Macaque;Marmoset	0.938616483410944	3.15699548524256e-10	0	0.852625140943177	9.17530991707931e-07	0	0.211567430931023
Cbx5	Anapc16	16	NMR;Rat;Mspici;Mpahari;Mouse;Mcaroli;ChinHam;Rabbit;MouseLemur;Human;Orangutan;Chimpanzee;Bonobo;Gorilla;Macaque;Marmoset	0.722794969467646	0.000144789504139387	0	0.632044688025622	0.00160128380382233	0	0.326823725321745
Cbx5	Apc	16	NMR;Rat;Mspici;Mpahari;Mouse;Mcaroli;ChinHam;Rabbit;MouseLemur;Human;Orangutan;Chimpanzee;Bonobo;Gorilla;Macaque;Marmoset	0.94944934596587	1.59507019951552e-11	0	0.869594017945315	1.48239485585678e-07	0	0.203712324902851
Cbx5	Atrx	15	NMR;Mspici;Mpahari;Mouse;Mcaroli;ChinHam;Rabbit;MouseLemur;Human;Orangutan;Chimpanzee;Bonobo;Gorilla;Macaque;Marmoset	0.901842861821397	5.59951682229384e-08	0	0.548963007895739	0.0121849977596163	0.0198019801980198	0.364919121668568
Cbx5	Aurka	15	NMR;Rat;Mpahari;Mouse;Mcaroli;ChinHam;Rabbit;MouseLemur;Human;Orangutan;Chimpanzee;Bonobo;Gorilla;Macaque;Marmoset	0.921078320745134	3.2060506142785e-09	0	0.808010260884524	9.40926535902319e-06	0	0.234862586809714
Cbx5	Aurkb	16	NMR;Rat;Mspici;Mpahari;Mouse;Mcaroli;ChinHam;Rabbit;MouseLemur;Human;Orangutan;Chimpanzee;Bonobo;Gorilla;Macaque;Marmoset	0.941541974851342	6.60044360366662e-11	0	0.893671134205609	2.13562028031125e-08	0	0.171871796393782
Cbx5	Aurkc	13	NMR;Rat;Mpahari;Mouse;ChinHam;Rabbit;MouseLemur;Human;Orangutan;Chimpanzee;Bonobo;Gorilla;Marmoset	0.931079894644425	7.29692377595999e-09	0	0.850200980491951	4.03270832655029e-06	0	0.201250265022918
Cbx5	Axin2	16	NMR;Rat;Mspici;Mpahari;Mouse;Mcaroli;ChinHam;Rabbit;MouseLemur;Human;Orangutan;Chimpanzee;Bonobo;Gorilla;Macaque;Marmoset	0.961310402637663	1.15593351042805e-12	0	0.911073660447194	3.85091071154583e-09	0	0.151899574527182
Cbx5	Baz1b	16	NMR;Rat;Mspici;Mpahari;Mouse;Mcaroli;ChinHam;Rabbit;MouseLemur;Human;Orangutan;Chimpanzee;Bonobo;Gorilla;Macaque;Marmoset	0.964699275972461	4.68752475768312e-13	0	0.910740613208788	3.99193479728916e-09	0	0.156123125563918
Cbx5	Bod1l	16	NMR;Rat;Mspici;Mpahari;Mouse;Mcaroli;ChinHam;Rabbit;MouseLemur;Human;Orangutan;Chimpanzee;Bonobo;Gorilla;Macaque;Marmoset	0.959615965970264	1.76208177382367e-12	0	0.882663641543505	5.45523978772116e-08	0	0.177466201583888
Cbx5	Brca2	15	NMR;Rat;Mspici;Mouse;Mcaroli;ChinHam;Rabbit;MouseLemur;Human;Orangutan;Chimpanzee;Bonobo;Gorilla;Macaque;Marmoset	0.970445000841488	3.45116005104755e-13	0	0.869877740794596	3.01664323964403e-07	0	0.19149688941691
Cbx5	Bub1	16	NMR;Rat;Mspici;Mpahari;Mouse;Mcaroli;ChinHam;Rabbit;MouseLemur;Human;Orangutan;Chimpanzee;Bonobo;Gorilla;Macaque;Marmoset	0.938153101516544	1.14322824468358e-10	0	0.870317360099444	1.40658761916833e-07	0	0.184980088328987
Cbx5	Bub1b	16	NMR;Rat;Mspici;Mpahari;Mouse;Mcaroli;ChinHam;Rabbit;MouseLemur;Human;Orangutan;Chimpanzee;Bonobo;Gorilla;Macaque;Marmoset	0.871186440677966	1.32007051791503e-07	0	0.635689323943989	0.00147525976325622	0	0.315466360838451
Cbx5	Bub3	16	NMR;Rat;Mspici;Mpahari;Mouse;Mcaroli;ChinHam;Rabbit;MouseLemur;Human;Orangutan;Chimpanzee;Bonobo;Gorilla;Macaque;Marmoset	0.808757062146893	5.22291166196145e-06	0	0.648090117540559	0.00110747456637615	0.0099009900990099	0.321000423578402
Cbx5	Cbx1	14	NMR;Rat;Mspici;Mpahari;Mouse;ChinHam;Rabbit;Human;Orangutan;Chimpanzee;Bonobo;Gorilla;Macaque;Marmoset	0.909458963690832	2.78520168479807e-08	0	0.709647258010042	0.000457402337861986	0.0099009900990099	0.366079171482783
Cbx5	Cbx3	13	NMR;Rat;Mouse;Mcaroli;ChinHam;Rabbit;MouseLemur;Human;Orangutan;Chimpanzee;Bonobo;Macaque;Marmoset	0.817583128438725	1.91342835083084e-05	0	0.663917341669216	0.00193671662861586	0	0.274437112396175
Ccdc24	Abraxas1	17	NMR;Rat;Mspici;Mspretus;Mpahari;Mouse;Mcaroli;ChinHam;Rabbit;MouseLemur;Human;Orangutan;Chimpanzee;Bonobo;Gorilla;Macaque;Marmoset	0.975296442687747	2.1101331927086e-06	0	0.971109670867167	1.51225427479467e-14	0	0.117160140422217
Ccdc24	Abraxas2	17	NMR;Rat;Mspici;Mspretus;Mpahari;Mouse;Mcaroli;ChinHam;Rabbit;MouseLemur;Human;Orangutan;Chimpanzee;Bonobo;Gorilla;Macaque;Marmoset	0.896142871608689	7.39586423473013e-09	0	0.794312509984491	6.02302109304323e-06	0	0.217717742450293
Ccdc24	Ahctf1	16	NMR;Rat;Mspici;Mspretus;Mouse;Mcaroli;ChinHam;Rabbit;MouseLemur;Human;Orangutan;Chimpanzee;Bonobo;Gorilla;Macaque;Marmoset	0.885940146809712	2.85299946134693e-06	0	0.910850095034925	3.94507641636114e-09	0	0.154357394956583
Ccdc24	Anapc16	17	NMR;Rat;Mspici;Mspretus;Mpahari;Mouse;Mcaroli;ChinHam;Rabbit;MouseLemur;Human;Orangutan;Chimpanzee;Bonobo;Gorilla;Macaque;Marmoset	0.778001183096563	1.24178360323942e-05	0	0.785101762193077	9.13144456388724e-06	0	0.234232231710029
Ccdc24	Apc	17	NMR;Rat;Mspici;Mspretus;Mpahari;Mouse;Mcaroli;ChinHam;Rabbit;MouseLemur;Human;Orangutan;Chimpanzee;Bonobo;Gorilla;Macaque;Marmoset	0.944664031620553	2.92578711560967e-06	0	0.869781391506887	7.05062445869028e-08	0	0.181058916100051
Ccdc24	Atrx	16	NMR;Mspici;Mspretus;Mpahari;Mouse;Mcaroli;ChinHam;Rabbit;MouseLemur;Human;Orangutan;Chimpanzee;Bonobo;Gorilla;Macaque;Marmoset	0.881818181818182	1.44165983073755e-06	0	0.568434383467029	0.00717461843882687	0.0099009900990099	0.324125415371418
Ccdc24	Aurka	16	NMR;Rat;Mspretus;Mpahari;Mouse;Mcaroli;ChinHam;Rabbit;MouseLemur;Human;Orangutan;Chimpanzee;Bonobo;Gorilla;Macaque;Marmoset	0.952569169960474	3.89577845702015e-06	0	0.95182003601957	9.96502723537416e-12	0	0.131146997520379
Ccdc24	Aurkb	17	NMR;Rat;Mspici;Mspretus;Mpahari;Mouse;Mcaroli;ChinHam;Rabbit;MouseLemur;Human;Orangutan;Chimpanzee;Bonobo;Gorilla;Macaque;Marmoset	0.943675889328063	2.94726161823246e-06	0	0.875868949392547	4.38555575780872e-08	0	0.193612429870218
Ccdc24	Aurkc	13	NMR;Rat;Mpahari;Mouse;ChinHam;Rabbit;MouseLemur;Human;Orangutan;Chimpanzee;Bonobo;Gorilla;Marmoset	0.895129528910259	2.28252753514313e-07	0	0.877277776983415	8.15488454140837e-07	0	0.155266098796501
Ccdc24	Axin2	17	NMR;Rat;Mspici;Mspretus;Mpahari;Mouse;Mcaroli;ChinHam;Rabbit;MouseLemur;Human;Orangutan;Chimpanzee;Bonobo;Gorilla;Macaque;Marmoset	0.956521739130435	2.63783040843028e-06	0	0.860582823732508	1.38390377337564e-07	0	0.169169432164678
Ccdc24	Baz1b	17	NMR;Rat;Mspici;Mspretus;Mpahari;Mouse;Mcaroli;ChinHam;Rabbit;MouseLemur;Human;Orangutan;Chimpanzee;Bonobo;Gorilla;Macaque;Marmoset	0.970355731225296	2.25370240201479e-06	0	0.925396590447999	2.61604939854241e-10	0	0.133461171583264
Ccdc24	Bod1l	17	NMR;Rat;Mspici;Mspretus;Mpahari;Mouse;Mcaroli;ChinHam;Rabbit;MouseLemur;Human;Orangutan;Chimpanzee;Bonobo;Gorilla;Macaque;Marmoset	0.973320158102767	2.16776907539933e-06	0	0.971516858618872	1.30518754160831e-14	0	0.0843979308868698
Ccdc24	Brca2	16	NMR;Rat;Mspici;Mspretus;Mouse;Mcaroli;ChinHam;Rabbit;MouseLemur;Human;Orangutan;Chimpanzee;Bonobo;Gorilla;Macaque;Marmoset	0.962732919254658	3.65930205471974e-06	0	0.967314522534678	2.19467415177053e-13	0	0.0902553629517793
Ccdc24	Bub1	17	NMR;Rat;Mspici;Mspretus;Mpahari;Mouse;Mcaroli;ChinHam;Rabbit;MouseLemur;Human;Orangutan;Chimpanzee;Bonobo;Gorilla;Macaque;Marmoset	0.923913043478261	3.26184931587958e-06	0	0.83841857862291	5.87904187857099e-07	0	0.197413201601112
Ccdc24	Bub1b	17	NMR;Rat;Mspici;Mspretus;Mpahari;Mouse;Mcaroli;ChinHam;Rabbit;MouseLemur;Human;Orangutan;Chimpanzee;Bonobo;Gorilla;Macaque;Marmoset	0.85001238078023	2.83894621072218e-07	0	0.671619789618144	0.000449512509397697	0	0.284739484383789
Ccdc24	Bub3	17	NMR;Rat;Mspici;Mspretus;Mpahari;Mouse;Mcaroli;ChinHam;Rabbit;MouseLemur;Human;Orangutan;Chimpanzee;Bonobo;Gorilla;Macaque;Marmoset	0.80652337525194	3.35618609930072e-06	0	0.641567922808569	0.000968227055814586	0.0099009900990099	0.284522946120035
Ccdc24	Cbx1	15	NMR;Rat;Mspici;Mspretus;Mpahari;Mouse;ChinHam;Rabbit;Human;Orangutan;Chimpanzee;Bonobo;Gorilla;Macaque;Marmoset	0.88200836155961	1.25065453298654e-07	0	0.855465092811362	7.71596356861293e-07	0	0.328825357052281
Ccdc24	Cbx3	13	NMR;Rat;Mouse;Mcaroli;ChinHam;Rabbit;MouseLemur;Human;Orangutan;Chimpanzee;Bonobo;Macaque;Marmoset	0.86291873159429	1.98508250400941e-06	0	0.918057403715093	3.03700622577616e-08	0	0.1580956878856
Ccdc24	Cbx5	16	NMR;Rat;Mspici;Mpahari;Mouse;Mcaroli;ChinHam;Rabbit;MouseLemur;Human;Orangutan;Chimpanzee;Bonobo;Gorilla;Macaque;Marmoset	0.943236411518741	4.95354121248444e-11	0	0.83192717521956	1.59058925187645e-06	0	0.205889831560226
Ccnb1	Becn1	14	Rat;Mspretus;Mpahari;Mouse;Mcaroli;ChinHam;MouseLemur;Human;Orangutan;Chimpanzee;Bonobo;Gorilla;Macaque;Marmoset	0.898245614035088	0	0	0.946467560648057	8.98357068154467e-10	0	0.133038479658533
Ccnb1	Birc5	14	Rat;Mspretus;Mpahari;Mouse;Mcaroli;ChinHam;MouseLemur;Human;Orangutan;Chimpanzee;Bonobo;Gorilla;Macaque;Marmoset	0.936572964520061	3.67080495130157e-09	0	0.660305405863017	0.0020913602157568	0	0.263513263001517
Ccnb1	Bod1	13	Rat;Mspretus;Mpahari;Mouse;Mcaroli;ChinHam;MouseLemur;Human;Chimpanzee;Bonobo;Gorilla;Macaque;Marmoset	0.946227463329106	2.96725697661252e-09	0	0.974739329210774	7.70173647711723e-12	0	0.104523477247201
Cdca8	Abraxas1	16	NMR;Rat;Mspici;Mspretus;Mpahari;Mouse;Mcaroli;ChinHam;Rabbit;MouseLemur;Human;Chimpanzee;Bonobo;Gorilla;Macaque;Marmoset	0.898362507058159	3.44746195798107e-06	0	0.608154977696995	0.00267490343414923	0.0099009900990099	0.29508077083682
Cdca8	Abraxas2	16	NMR;Rat;Mspici;Mspretus;Mpahari;Mouse;Mcaroli;ChinHam;Rabbit;MouseLemur;Human;Chimpanzee;Bonobo;Gorilla;Macaque;Marmoset	0.929904494818458	3.86171264153285e-10	0	0.744237631237225	7.14423918079102e-05	0	0.235578887447542
Cdca8	Ahctf1	15	NMR;Rat;Mspici;Mspretus;Mouse;Mcaroli;ChinHam;Rabbit;MouseLemur;Human;Chimpanzee;Bonobo;Gorilla;Macaque;Marmoset	0.912987012987013	4.03075198159924e-06	0	0.847048780756618	1.27619134872991e-06	0	0.178004264963815
Cdca8	Anapc16	16	NMR;Rat;Mspici;Mspretus;Mpahari;Mouse;Mcaroli;ChinHam;Rabbit;MouseLemur;Human;Chimpanzee;Bonobo;Gorilla;Macaque;Marmoset	0.822966562664453	2.57022968755918e-06	0	0.743851556993797	7.24000235619447e-05	0	0.248034942347029
Cdca8	Apc	16	NMR;Rat;Mspici;Mspretus;Mpahari;Mouse;Mcaroli;ChinHam;Rabbit;MouseLemur;Human;Chimpanzee;Bonobo;Gorilla;Macaque;Marmoset	0.896103896103896	3.35163335060199e-06	0	0.742235272092051	7.65313901389946e-05	0	0.229997782127122
Cdca8	Atrx	15	NMR;Mspici;Mspretus;Mpahari;Mouse;Mcaroli;ChinHam;Rabbit;MouseLemur;Human;Chimpanzee;Bonobo;Gorilla;Macaque;Marmoset	0.95187969924812	6.21726498978861e-06	0	0.962288538173502	1.27754353932164e-11	0	0.101889281104494
Cdca8	Aurka	15	NMR;Rat;Mspretus;Mpahari;Mouse;Mcaroli;ChinHam;Rabbit;MouseLemur;Human;Chimpanzee;Bonobo;Gorilla;Macaque;Marmoset	0.864935064935065	0	0	0.642348373766422	0.00169040214551192	0	0.253307877168056
Cdca8	Aurkb	16	NMR;Rat;Mspici;Mspretus;Mpahari;Mouse;Mcaroli;ChinHam;Rabbit;MouseLemur;Human;Chimpanzee;Bonobo;Gorilla;Macaque;Marmoset	0.910784867306606	3.86229224069993e-06	0	0.769985010831726	2.78013358370106e-05	0	0.222656842488817
Cdca8	Aurkc	12	NMR;Rat;Mpahari;Mouse;ChinHam;Rabbit;MouseLemur;Human;Chimpanzee;Bonobo;Gorilla;Marmoset	0.889003732307462	8.13429538056492e-07	0	0.790924234199046	9.30052035970369e-05	0	0.210293447977365
Cdca8	Axin2	16	NMR;Rat;Mspici;Mspretus;Mpahari;Mouse;Mcaroli;ChinHam;Rabbit;MouseLemur;Human;Chimpanzee;Bonobo;Gorilla;Macaque;Marmoset	0.928853754940711	4.11514930666874e-06	0	0.754377371840987	4.99339489194607e-05	0	0.20434844660208
Cdca8	Baz1b	16	NMR;Rat;Mspici;Mspretus;Mpahari;Mouse;Mcaroli;ChinHam;Rabbit;MouseLemur;Human;Chimpanzee;Bonobo;Gorilla;Macaque;Marmoset	0.92094861660079	4.05466565648571e-06	0	0.720324687630392	0.000156423506885981	0	0.235155859362029
Cdca8	Bod1l	16	NMR;Rat;Mspici;Mspretus;Mpahari;Mouse;Mcaroli;ChinHam;Rabbit;MouseLemur;Human;Chimpanzee;Bonobo;Gorilla;Macaque;Marmoset	0.918690005646527	4.02330112114084e-06	0	0.661475195974929	0.000801084305990744	0	0.26087271816446
Cdca8	Brca2	15	NMR;Rat;Mspici;Mspretus;Mouse;Mcaroli;ChinHam;Rabbit;MouseLemur;Human;Chimpanzee;Bonobo;Gorilla;Macaque;Marmoset	0.931168831168831	4.87950346165344e-06	0	0.744246377916113	0.000109472616392294	0	0.222046871723676
Cdca8	Bub1	16	NMR;Rat;Mspici;Mspretus;Mpahari;Mouse;Mcaroli;ChinHam;Rabbit;MouseLemur;Human;Chimpanzee;Bonobo;Gorilla;Macaque;Marmoset	0.954827780914737	3.84917282288248e-06	0	0.835401476720976	1.31062653918292e-06	0	0.184893232855835
Cdca8	Bub1b	16	NMR;Rat;Mspici;Mspretus;Mpahari;Mouse;Mcaroli;ChinHam;Rabbit;MouseLemur;Human;Chimpanzee;Bonobo;Gorilla;Macaque;Marmoset	0.930245730402016	3.68307813193604e-10	0	0.934922683019901	1.87651689737543e-10	0	0.11660465368166
Cdca8	Bub3	16	NMR;Rat;Mspici;Mspretus;Mpahari;Mouse;Mcaroli;ChinHam;Rabbit;MouseLemur;Human;Chimpanzee;Bonobo;Gorilla;Macaque;Marmoset	0.916690237062824	2.05387313411594e-09	0	0.935952261814816	1.60684728561784e-10	0	0.124218942766277
Cdca8	Cbx1	14	NMR;Rat;Mspici;Mspretus;Mpahari;Mouse;ChinHam;Rabbit;Human;Chimpanzee;Bonobo;Gorilla;Macaque;Marmoset	0.869296185923009	6.51660723511076e-07	0	0.407314697839477	0.0746677176118609	0.0792079207920792	0.47889132336377
Cdca8	Cbx3	12	NMR;Rat;Mouse;Mcaroli;ChinHam;Rabbit;MouseLemur;Human;Chimpanzee;Bonobo;Macaque;Marmoset	0.780766923293415	0.000131309580221668	0	0.500483569746814	0.034397315944289	0.0099009900990099	0.339176394397203
Cdca8	Cbx5	15	NMR;Rat;Mspici;Mpahari;Mouse;Mcaroli;ChinHam;Rabbit;MouseLemur;Human;Chimpanzee;Bonobo;Gorilla;Macaque;Marmoset	0.880155941191577	1.43930217228809e-07	0	0.559649121879286	0.00833864036475219	0.0099009900990099	0.328860891217926
Cdca8	Ccdc24	16	NMR;Rat;Mspici;Mspretus;Mpahari;Mouse;Mcaroli;ChinHam;Rabbit;MouseLemur;Human;Chimpanzee;Bonobo;Gorilla;Macaque;Marmoset	0.878035008469791	2.40660838907714e-06	0	0.63125499784495	0.00162975980674454	0	0.268522235154102
Cdk1	Abraxas1	16	NMR;Rat;Mspretus;Mpahari;Mouse;Mcaroli;ChinHam;Rabbit;MouseLemur;Human;Orangutan;Chimpanzee;Bonobo;Gorilla;Macaque;Marmoset	0.921860999477223	1.1061248610185e-09	0	0.897343708133101	1.52648921859785e-08	0	0.229170213375776
Cdk1	Abraxas2	16	NMR;Rat;Mspretus;Mpahari;Mouse;Mcaroli;ChinHam;Rabbit;MouseLemur;Human;Orangutan;Chimpanzee;Bonobo;Gorilla;Macaque;Marmoset	0.829933173003397	1.77404881690667e-06	0	0.551571479075099	0.00778980680225603	0.0198019801980198	0.417359760541647
Cdk1	Ahctf1	15	NMR;Rat;Mspretus;Mouse;Mcaroli;ChinHam;Rabbit;MouseLemur;Human;Orangutan;Chimpanzee;Bonobo;Gorilla;Macaque;Marmoset	0.891861408947441	5.68380663467122e-08	0	0.719916155532769	0.000233630986228054	0	0.356856626579995
Cdk1	Anapc16	16	NMR;Rat;Mspretus;Mpahari;Mouse;Mcaroli;ChinHam;Rabbit;MouseLemur;Human;Orangutan;Chimpanzee;Bonobo;Gorilla;Macaque;Marmoset	0.660297113648745	0.000824764317295877	0	0.727654373100143	0.00012407407634049	0	0.349059864352154
Cdk1	Apc	16	NMR;Rat;Mspretus;Mpahari;Mouse;Mcaroli;ChinHam;Rabbit;MouseLemur;Human;Orangutan;Chimpanzee;Bonobo;Gorilla;Macaque;Marmoset	0.924126014217953	8.32173948338797e-10	0	0.68492237813561	0.000436666023807545	0	0.34060813226888
Cdk1	Atrx	15	NMR;Mspretus;Mpahari;Mouse;Mcaroli;ChinHam;Rabbit;MouseLemur;Human;Orangutan;Chimpanzee;Bonobo;Gorilla;Macaque;Marmoset	0.883025155060866	2.52864545687917e-07	0	0.365320207661761	0.113221160617966	0.108910891089109	0.463070381158119
Cdk1	Aurka	16	NMR;Rat;Mspretus;Mpahari;Mouse;Mcaroli;ChinHam;Rabbit;MouseLemur;Human;Orangutan;Chimpanzee;Bonobo;Gorilla;Macaque;Marmoset	0.906572149977294	6.19020477107869e-09	0	0.889831329574517	2.99533173348456e-08	0	0.268358066614578
Cdk1	Aurkb	16	NMR;Rat;Mspretus;Mpahari;Mouse;Mcaroli;ChinHam;Rabbit;MouseLemur;Human;Orangutan;Chimpanzee;Bonobo;Gorilla;Macaque;Marmoset	0.920162238421675	1.36171695866543e-09	0	0.737301678674088	9.04365289978875e-05	0	0.320748486558105
Cdk1	Aurkc	13	NMR;Rat;Mpahari;Mouse;ChinHam;Rabbit;MouseLemur;Human;Orangutan;Chimpanzee;Bonobo;Gorilla;Marmoset	0.886741219809695	4.26261382586058e-07	0	0.731221078056628	0.000374944282898907	0	0.332570846605547
Cdk1	Axin2	16	NMR;Rat;Mspretus;Mpahari;Mouse;Mcaroli;ChinHam;Rabbit;MouseLemur;Human;Orangutan;Chimpanzee;Bonobo;Gorilla;Macaque;Marmoset	0.915065955255032	2.4742330022324e-09	0	0.690191459316517	0.000378152475560981	0.0099009900990099	0.338412382750312
Cdk1	Baz1b	16	NMR;Rat;Mspretus;Mpahari;Mouse;Mcaroli;ChinHam;Rabbit;MouseLemur;Human;Orangutan;Chimpanzee;Bonobo;Gorilla;Macaque;Marmoset	0.93431858055124	2.05294629502131e-10	0	0.785226222823288	1.50029101999349e-05	0	0.288826085631979
Cdk1	Bod1l	16	NMR;Rat;Mspretus;Mpahari;Mouse;Mcaroli;ChinHam;Rabbit;MouseLemur;Human;Orangutan;Chimpanzee;Bonobo;Gorilla;Macaque;Marmoset	0.924692267903136	7.73962734222415e-10	0	0.888194283339512	3.44709034440983e-08	0	0.259909248928715
Cdk1	Brca2	15	NMR;Rat;Mspretus;Mouse;Mcaroli;ChinHam;Rabbit;MouseLemur;Human;Orangutan;Chimpanzee;Bonobo;Gorilla;Macaque;Marmoset	0.940721603009572	2.28510069633237e-10	0	0.863966055596917	4.4913713447918e-07	0	0.272272754366573
Cdk1	Bub1	16	NMR;Rat;Mspretus;Mpahari;Mouse;Mcaroli;ChinHam;Rabbit;MouseLemur;Human;Orangutan;Chimpanzee;Bonobo;Gorilla;Macaque;Marmoset	0.881090734144078	6.1901876948913e-08	0	0.667539994067919	0.000688153828445534	0	0.362429006395593
Cdk1	Bub1b	16	NMR;Rat;Mspretus;Mpahari;Mouse;Mcaroli;ChinHam;Rabbit;MouseLemur;Human;Orangutan;Chimpanzee;Bonobo;Gorilla;Macaque;Marmoset	0.861515117942617	2.61094416700354e-07	0	0.527157618201611	0.0117024954492317	0.0099009900990099	0.394164437457259
Cdk1	Bub3	16	NMR;Rat;Mspretus;Mpahari;Mouse;Mcaroli;ChinHam;Rabbit;MouseLemur;Human;Orangutan;Chimpanzee;Bonobo;Gorilla;Macaque;Marmoset	0.773154593025425	2.45488236828549e-05	0	0.443282125096593	0.0388014357291873	0.0198019801980198	0.434484795252732
Cdk1	Cbx1	14	NMR;Rat;Mspretus;Mpahari;Mouse;ChinHam;Rabbit;Human;Orangutan;Chimpanzee;Bonobo;Gorilla;Macaque;Marmoset	0.844873027483997	2.77346058420634e-06	0	0.921310314927791	8.23594318134481e-09	0	0.250200557962767
Cdk1	Cbx3	13	NMR;Rat;Mouse;Mcaroli;ChinHam;Rabbit;MouseLemur;Human;Orangutan;Chimpanzee;Bonobo;Macaque;Marmoset	0.846830985915493	4.81378329951623e-06	0	0.890021203247181	3.35893186753131e-07	0	0.259450366528439
Cdk1	Cbx5	15	NMR;Rat;Mpahari;Mouse;Mcaroli;ChinHam;Rabbit;MouseLemur;Human;Orangutan;Chimpanzee;Bonobo;Gorilla;Macaque;Marmoset	0.919195871677054	3.9808103061617e-09	0	0.628948856846613	0.00225642250039263	0.0198019801980198	0.347332614093326
Cdk1	Ccdc24	16	NMR;Rat;Mspretus;Mpahari;Mouse;Mcaroli;ChinHam;Rabbit;MouseLemur;Human;Orangutan;Chimpanzee;Bonobo;Gorilla;Macaque;Marmoset	0.955269966902995	4.80903847229896e-12	0	0.912157347744265	3.42226527636723e-09	0	0.232203589421938
Cdk1	Cdca8	15	NMR;Rat;Mspretus;Mpahari;Mouse;Mcaroli;ChinHam;Rabbit;MouseLemur;Human;Chimpanzee;Bonobo;Gorilla;Macaque;Marmoset	0.841046807122824	1.79473142275177e-06	0	0.422068633252638	0.0566652658593632	0.0495049504950495	0.420409751830685
Cdt1	Ahctf1	14	NMR;Rat;Mspici;Mspretus;Mouse;Mcaroli;ChinHam;Rabbit;MouseLemur;Human;Chimpanzee;Gorilla;Macaque;Marmoset	0.912280701754386	0	0	0.890259377159934	3.30036217349125e-07	0	0.177516599862491
Cdt1	Atrx	14	NMR;Mspici;Mspretus;Mpahari;Mouse;Mcaroli;ChinHam;Rabbit;MouseLemur;Human;Chimpanzee;Gorilla;Macaque;Marmoset	0.791537667698658	0.000132506846201612	0	0.462016511378574	0.0535701553434444	0.0495049504950495	0.359291222899783
Cdt1	Aurka	14	NMR;Rat;Mspretus;Mpahari;Mouse;Mcaroli;ChinHam;Rabbit;MouseLemur;Human;Chimpanzee;Gorilla;Macaque;Marmoset	0.908771929824561	0	0	0.877953795679831	7.79945446987815e-07	0	0.166274762528901
Cdt1	Aurkc	11	NMR;Rat;Mpahari;Mouse;ChinHam;Rabbit;MouseLemur;Human;Chimpanzee;Gorilla;Marmoset	0.841176470588235	2.93439292538941e-05	0	0.805294046797659	0.000167074493443695	0	0.198964811059867
Cdt1	Brca2	14	NMR;Rat;Mspici;Mspretus;Mouse;Mcaroli;ChinHam;Rabbit;MouseLemur;Human;Chimpanzee;Gorilla;Macaque;Marmoset	0.905263157894737	0	0	0.90807791297847	7.79110230394248e-08	0	0.141074830277984
Cdt1	Cbx1	13	NMR;Rat;Mspici;Mspretus;Mpahari;Mouse;ChinHam;Rabbit;Human;Chimpanzee;Gorilla;Macaque;Marmoset	0.83471118920722	1.64460453566446e-05	0	0.819195848802365	3.20058775495343e-05	0	0.359986207676149
Cdt1	Cbx3	11	NMR;Rat;Mouse;Mcaroli;ChinHam;Rabbit;MouseLemur;Human;Chimpanzee;Macaque;Marmoset	0.782352941176471	0.000533394945721968	0	0.813341835017126	0.000127207556484096	0	0.213360260533864
Cdt1	Cbx5	14	NMR;Rat;Mspici;Mpahari;Mouse;Mcaroli;ChinHam;Rabbit;MouseLemur;Human;Chimpanzee;Gorilla;Macaque;Marmoset	0.917543859649123	7.99524174352703e-07	0	0.92809841394662	1.03514614427124e-08	0	0.138892523158411
Cdt1	Cdk1	14	NMR;Rat;Mspretus;Mpahari;Mouse;Mcaroli;ChinHam;Rabbit;MouseLemur;Human;Chimpanzee;Gorilla;Macaque;Marmoset	0.843859649122807	0	0	0.720472525340626	0.00050243851742384	0.0099009900990099	0.330753979627377
Cebpb	Ahctf1	14	NMR;Rat;Mspretus;Mouse;Mcaroli;ChinHam;Rabbit;MouseLemur;Human;Orangutan;Chimpanzee;Gorilla;Macaque;Marmoset	0.785777300212304	6.67834181033694e-05	0	0.395863897477481	0.093398916648879	0.0594059405940594	0.571134832782047
Cebpb	Atrx	14	NMR;Mspretus;Mpahari;Mouse;Mcaroli;ChinHam;Rabbit;MouseLemur;Human;Orangutan;Chimpanzee;Gorilla;Macaque;Marmoset	0.838410023964761	1.38925857106587e-05	0	0.889166540209409	8.04360014691817e-07	0	0.364074248503848
Cebpb	Aurkc	12	NMR;Rat;Mpahari;Mouse;ChinHam;Rabbit;MouseLemur;Human;Orangutan;Chimpanzee;Gorilla;Marmoset	0.85714301825023	1.10377416028071e-05	0	0.422590853195935	0.0910447736357752	0.0594059405940594	0.535053932894899
Cebpb	Brca2	14	NMR;Rat;Mspretus;Mouse;Mcaroli;ChinHam;Rabbit;MouseLemur;Human;Orangutan;Chimpanzee;Gorilla;Macaque;Marmoset	0.733099492376842	0.000355754294114324	0	0.278425759691165	0.248400878611465	0.207920792079208	0.594682055436402
Cebpb	Cbx1	13	NMR;Rat;Mspretus;Mpahari;Mouse;ChinHam;Rabbit;Human;Orangutan;Chimpanzee;Gorilla;Macaque;Marmoset	0.867252066115702	3.1706378050465e-06	0	0.0558542782212273	0.825771203635416	0.118811881188119	0.68699629664095
Cebpb	Cbx3	12	NMR;Rat;Mouse;Mcaroli;ChinHam;Rabbit;MouseLemur;Human;Orangutan;Chimpanzee;Macaque;Marmoset	0.684242924440098	0.00244918741554926	0	0.00733580465101219	0.977707955315417	0.366336633663366	0.669546258922314
Cebpb	Cbx5	14	NMR;Rat;Mpahari;Mouse;Mcaroli;ChinHam;Rabbit;MouseLemur;Human;Orangutan;Chimpanzee;Gorilla;Macaque;Marmoset	0.752414688583178	0.000201970913905871	0	0.0706009074195179	0.773952939056235	0.297029702970297	0.654064238392023
Cebpb	Cdca8	14	NMR;Rat;Mspretus;Mpahari;Mouse;Mcaroli;ChinHam;Rabbit;MouseLemur;Human;Chimpanzee;Gorilla;Macaque;Marmoset	0.813872131057883	2.24030333566182e-05	0	0.782965167901502	7.38444303669733e-05	0	0.441691494522783
Cebpb	Cdt1	14	NMR;Rat;Mspretus;Mpahari;Mouse;Mcaroli;ChinHam;Rabbit;MouseLemur;Human;Chimpanzee;Gorilla;Macaque;Marmoset	0.669008159510364	0.00173500194055159	0	0.00371189256398254	0.987967331694674	0.495049504950495	0.677025632541345
Cenpa	Ahctf1	15	NMR;Rat;Mspici;Mspretus;Mouse;Mcaroli;ChinHam;Rabbit;MouseLemur;Human;Orangutan;Chimpanzee;Gorilla;Macaque;Marmoset	0.795488721804511	3.5996993911793e-05	0	0.738464215130277	0.000200706726851753	0	0.2279721924381
Cenpa	Atrx	15	NMR;Mspici;Mspretus;Mpahari;Mouse;Mcaroli;ChinHam;Rabbit;MouseLemur;Human;Orangutan;Chimpanzee;Gorilla;Macaque;Marmoset	0.852631578947369	0	0	0.909229312153329	7.02766896670026e-08	0	0.153652655001648
Cenpa	Aurka	15	NMR;Rat;Mspretus;Mpahari;Mouse;Mcaroli;ChinHam;Rabbit;MouseLemur;Human;Orangutan;Chimpanzee;Gorilla;Macaque;Marmoset	0.781954887218045	6.72095805342267e-05	0	0.622269346827876	0.00339125134656822	0	0.293241816801029
Cenpa	Aurkc	12	NMR;Rat;Mpahari;Mouse;ChinHam;Rabbit;MouseLemur;Human;Orangutan;Chimpanzee;Gorilla;Marmoset	0.681372549019608	0.00340597644898941	0	0.61751566775678	0.00825992646797587	0	0.247891547061642
Cenpa	Brca2	15	NMR;Rat;Mspici;Mspretus;Mouse;Mcaroli;ChinHam;Rabbit;MouseLemur;Human;Orangutan;Chimpanzee;Gorilla;Macaque;Marmoset	0.772932330827068	9.64370522147114e-05	0	0.679226275729793	0.000989418913410932	0	0.272971519274448
Cenpa	Cbx1	14	NMR;Rat;Mspici;Mspretus;Mpahari;Mouse;ChinHam;Rabbit;Human;Orangutan;Chimpanzee;Gorilla;Macaque;Marmoset	0.477612124374853	0.0386341607308213	0.0099009900990099	0.327382297862689	0.171247809195824	0.108910891089109	0.550232111935952
Cenpa	Cbx3	12	NMR;Rat;Mouse;Mcaroli;ChinHam;Rabbit;MouseLemur;Human;Orangutan;Chimpanzee;Macaque;Marmoset	0.416666666666667	0.0975196541873992	0.0594059405940594	0.319328987531804	0.211530155457871	0.108910891089109	0.413268421154493
Cenpa	Cbx5	15	NMR;Rat;Mspici;Mpahari;Mouse;Mcaroli;ChinHam;Rabbit;MouseLemur;Human;Orangutan;Chimpanzee;Gorilla;Macaque;Marmoset	0.709774436090226	0.000654852825749831	0	0.636971658655605	0.00252498895974513	0	0.345005628185418
Cenpa	Cdca8	15	NMR;Rat;Mspici;Mspretus;Mpahari;Mouse;Mcaroli;ChinHam;Rabbit;MouseLemur;Human;Chimpanzee;Gorilla;Macaque;Marmoset	0.796992481203008	3.33058004324922e-05	0	0.745406183455541	0.000162015087182098	0	0.232389013597586
Cenpa	Cdk1	15	NMR;Rat;Mspretus;Mpahari;Mouse;Mcaroli;ChinHam;Rabbit;MouseLemur;Human;Orangutan;Chimpanzee;Gorilla;Macaque;Marmoset	0.616541353383459	0.004574384640138	0	0.303619297872977	0.193129845784981	0.108910891089109	0.498100710453003
Cenpb	Becn1	14	NMR;Rat;Mspici;Mspretus;Mpahari;Mouse;Mcaroli;ChinHam;Human;Chimpanzee;Bonobo;Gorilla;Macaque;Marmoset	0.903508771929825	0	0	0.89923553957851	1.64901466490716e-07	0	0.208805100117787
Cenpb	Birc5	13	NMR;Rat;Mspretus;Mpahari;Mouse;Mcaroli;ChinHam;Human;Chimpanzee;Bonobo;Gorilla;Macaque;Marmoset	0.824200315052784	2.60014612059064e-05	0	0.501257287395149	0.0340754335486286	0.0396039603960396	0.399117913843836
Cenpb	Bod1	13	NMR;Rat;Mspretus;Mpahari;Mouse;Mcaroli;ChinHam;Human;Chimpanzee;Bonobo;Gorilla;Macaque;Marmoset	0.791108207045646	9.24102851299987e-05	0	0.96194570612059	1.9622097591901e-10	0	0.171322398733197
Cenpb	Ccnb1	12	Rat;Mspretus;Mpahari;Mouse;Mcaroli;ChinHam;Human;Chimpanzee;Bonobo;Gorilla;Macaque;Marmoset	0.830882352941177	2.82982483659738e-05	0	0.918614326230946	1.95175958916222e-07	0	0.193587730592018
Cenpc	Abraxas1	17	NMR;Rat;Mspici;Mspretus;Mpahari;Mouse;Mcaroli;ChinHam;Rabbit;MouseLemur;Human;Orangutan;Chimpanzee;Bonobo;Gorilla;Macaque;Marmoset	0.931818181818182	3.16528079375155e-06	0	0.748731235572899	3.95901434442423e-05	0	0.248706789970438
Cenpc	Abraxas2	17	NMR;Rat;Mspici;Mspretus;Mpahari;Mouse;Mcaroli;ChinHam;Rabbit;MouseLemur;Human;Orangutan;Chimpanzee;Bonobo;Gorilla;Macaque;Marmoset	0.922849116126829	3.67960458851098e-10	0	0.82791222433979	1.08462700489807e-06	0	0.21098107156616
Cenpc	Ahctf1	16	NMR;Rat;Mspici;Mspretus;Mouse;Mcaroli;ChinHam;Rabbit;MouseLemur;Human;Orangutan;Chimpanzee;Bonobo;Gorilla;Macaque;Marmoset	0.941276115189159	4.06750342921729e-06	0	0.912918674305512	3.1471256129442e-09	0	0.134352313632809
Cenpc	Anapc16	17	NMR;Rat;Mspici;Mspretus;Mpahari;Mouse;Mcaroli;ChinHam;Rabbit;MouseLemur;Human;Orangutan;Chimpanzee;Bonobo;Gorilla;Macaque;Marmoset	0.774512388553529	1.43845722645436e-05	0	0.792023627901419	6.69199106413686e-06	0	0.2310603252447
Cenpc	Apc	17	NMR;Rat;Mspici;Mspretus;Mpahari;Mouse;Mcaroli;ChinHam;Rabbit;MouseLemur;Human;Orangutan;Chimpanzee;Bonobo;Gorilla;Macaque;Marmoset	0.949604743083004	2.81209575025942e-06	0	0.875608382692201	4.47784161566064e-08	0	0.152789230256679
Cenpc	Atrx	16	NMR;Mspici;Mspretus;Mpahari;Mouse;Mcaroli;ChinHam;Rabbit;MouseLemur;Human;Orangutan;Chimpanzee;Bonobo;Gorilla;Macaque;Marmoset	0.981818181818182	4.62207485140575e-06	0	0.958258560598152	8.74381283210025e-12	0	0.0949868822377434
Cenpc	Aurka	16	NMR;Rat;Mspretus;Mpahari;Mouse;Mcaroli;ChinHam;Rabbit;MouseLemur;Human;Orangutan;Chimpanzee;Bonobo;Gorilla;Macaque;Marmoset	0.908526256352343	3.80147797222391e-06	0	0.755820135858862	4.73877706170051e-05	0	0.232061525456088
Cenpc	Aurkb	17	NMR;Rat;Mspici;Mspretus;Mpahari;Mouse;Mcaroli;ChinHam;Rabbit;MouseLemur;Human;Orangutan;Chimpanzee;Bonobo;Gorilla;Macaque;Marmoset	0.944664031620553	2.92578711560967e-06	0	0.886061319307137	1.86872785435578e-08	0	0.152904135371796
Cenpc	Aurkc	13	NMR;Rat;Mpahari;Mouse;ChinHam;Rabbit;MouseLemur;Human;Orangutan;Chimpanzee;Bonobo;Gorilla;Marmoset	0.899517418757858	1.61180293690919e-07	0	0.848157515624234	4.49199310407206e-06	0	0.169644337928545
Cenpc	Axin2	17	NMR;Rat;Mspici;Mspretus;Mpahari;Mouse;Mcaroli;ChinHam;Rabbit;MouseLemur;Human;Orangutan;Chimpanzee;Bonobo;Gorilla;Macaque;Marmoset	0.943675889328063	2.94726161823246e-06	0	0.843986387354995	4.17489322692761e-07	0	0.183624569119385
Cenpc	Baz1b	17	NMR;Rat;Mspici;Mspretus;Mpahari;Mouse;Mcaroli;ChinHam;Rabbit;MouseLemur;Human;Orangutan;Chimpanzee;Bonobo;Gorilla;Macaque;Marmoset	0.930830039525692	3.17970135608998e-06	0	0.824256426042248	1.32955776532236e-06	0	0.210522227144943
Cenpc	Bod1l	17	NMR;Rat;Mspici;Mspretus;Mpahari;Mouse;Mcaroli;ChinHam;Rabbit;MouseLemur;Human;Orangutan;Chimpanzee;Bonobo;Gorilla;Macaque;Marmoset	0.934782608695652	3.11829937193033e-06	0	0.780373142190533	1.12198557578396e-05	0	0.221395684332139
Cenpc	Brca2	16	NMR;Rat;Mspici;Mspretus;Mouse;Mcaroli;ChinHam;Rabbit;MouseLemur;Human;Orangutan;Chimpanzee;Bonobo;Gorilla;Macaque;Marmoset	0.955957086391869	3.82451445467209e-06	0	0.846724032906895	6.75331726751588e-07	0	0.180326493711918
Cenpc	Bub1	17	NMR;Rat;Mspici;Mspretus;Mpahari;Mouse;Mcaroli;ChinHam;Rabbit;MouseLemur;Human;Orangutan;Chimpanzee;Bonobo;Gorilla;Macaque;Marmoset	0.949604743083004	2.81209575025942e-06	0	0.875716481043423	4.43934757820593e-08	0	0.171584537411041
Cenpc	Bub1b	17	NMR;Rat;Mspici;Mspretus;Mpahari;Mouse;Mcaroli;ChinHam;Rabbit;MouseLemur;Human;Orangutan;Chimpanzee;Bonobo;Gorilla;Macaque;Marmoset	0.969112952738391	3.02389295224044e-14	0	0.974225309819809	4.62586011189182e-15	0	0.0849453219213371
Cenpc	Bub3	17	NMR;Rat;Mspici;Mspretus;Mpahari;Mouse;Mcaroli;ChinHam;Rabbit;MouseLemur;Human;Orangutan;Chimpanzee;Bonobo;Gorilla;Macaque;Marmoset	0.937484585081452	4.31515697665163e-11	0	0.941193341263889	2.30823911393084e-11	0	0.129435985998607
Cenpc	Cbx1	15	NMR;Rat;Mspici;Mspretus;Mpahari;Mouse;ChinHam;Rabbit;Human;Orangutan;Chimpanzee;Bonobo;Gorilla;Macaque;Marmoset	0.798318909906807	1.44246190305037e-05	0	0.513379758775981	0.0173009966124758	0	0.447368042094125
Cenpc	Cbx3	13	NMR;Rat;Mouse;Mcaroli;ChinHam;Rabbit;MouseLemur;Human;Orangutan;Chimpanzee;Bonobo;Macaque;Marmoset	0.760985358004741	0.00015456210213095	0	0.56751483210767	0.0112650511659673	0	0.340368895919042
Cenpc	Cbx5	16	NMR;Rat;Mspici;Mpahari;Mouse;Mcaroli;ChinHam;Rabbit;MouseLemur;Human;Orangutan;Chimpanzee;Bonobo;Gorilla;Macaque;Marmoset	0.907653241503363	5.53550363929041e-09	0	0.717725576817516	0.000169529628801755	0	0.286029226191073
Cenpc	Ccdc24	17	NMR;Rat;Mspici;Mspretus;Mpahari;Mouse;Mcaroli;ChinHam;Rabbit;MouseLemur;Human;Orangutan;Chimpanzee;Bonobo;Gorilla;Macaque;Marmoset	0.890316205533597	3.08823473799404e-06	0	0.719160206074005	0.000110215200089674	0	0.261499810237544
Cenpc	Cdca8	16	NMR;Rat;Mspici;Mspretus;Mpahari;Mouse;Mcaroli;ChinHam;Rabbit;MouseLemur;Human;Chimpanzee;Bonobo;Gorilla;Macaque;Marmoset	0.952569169960474	3.89577845702015e-06	0	0.905093663128122	7.19710901729772e-09	0	0.145412315776524
Cenpc	Cdk1	16	NMR;Rat;Mspretus;Mpahari;Mouse;Mcaroli;ChinHam;Rabbit;MouseLemur;Human;Orangutan;Chimpanzee;Bonobo;Gorilla;Macaque;Marmoset	0.866934392014514	1.79326375843324e-07	0	0.540797397956011	0.00935651296667439	0	0.39828611120728
Cenpf	Becn1	15	NMR;Rat;Mspici;Mspretus;Mpahari;Mouse;Mcaroli;ChinHam;MouseLemur;Human;Orangutan;Chimpanzee;Bonobo;Gorilla;Macaque	0.888721804511278	0	0	0.961600759312524	1.49943092615654e-11	0	0.12154874754954
Cenpf	Birc5	14	NMR;Rat;Mspretus;Mpahari;Mouse;Mcaroli;ChinHam;MouseLemur;Human;Orangutan;Chimpanzee;Bonobo;Gorilla;Macaque	0.915427384888376	3.9363816782785e-08	0	0.584915043974317	0.00852527197572169	0	0.330248289872866
Cenpf	Bod1	13	NMR;Rat;Mspretus;Mpahari;Mouse;Mcaroli;ChinHam;MouseLemur;Human;Chimpanzee;Bonobo;Gorilla;Macaque	0.952432233580444	1.13483936718437e-09	0	0.967702247577549	5.38004977014945e-11	0	0.131301934681448
Cenpf	Ccnb1	13	Rat;Mspretus;Mpahari;Mouse;Mcaroli;ChinHam;MouseLemur;Human;Orangutan;Chimpanzee;Bonobo;Gorilla;Macaque	0.973168214654283	8.06722363785678e-06	0	0.972886701113114	1.34883291783843e-11	0	0.0850216153676992
Cenpf	Cenpb	13	NMR;Rat;Mspici;Mspretus;Mpahari;Mouse;Mcaroli;ChinHam;Human;Chimpanzee;Bonobo;Gorilla;Macaque	0.907120743034056	0	0	0.979778079828372	1.31971751007965e-12	0	0.104019436163991
Cenph	Abraxas1	17	NMR;Rat;Mspici;Mspretus;Mpahari;Mouse;Mcaroli;ChinHam;Rabbit;MouseLemur;Human;Orangutan;Chimpanzee;Bonobo;Gorilla;Macaque;Marmoset	0.91030395662627	1.69177784997556e-09	0	0.806625871867824	3.33918017611329e-06	0	0.218595023823783
Cenph	Abraxas2	17	NMR;Rat;Mspici;Mspretus;Mpahari;Mouse;Mcaroli;ChinHam;Rabbit;MouseLemur;Human;Orangutan;Chimpanzee;Bonobo;Gorilla;Macaque;Marmoset	0.885481322179502	1.96585704396892e-08	0	0.886188651119062	1.84798781007871e-08	0	0.17337075910475
Cenph	Ahctf1	16	NMR;Rat;Mspici;Mspretus;Mouse;Mcaroli;ChinHam;Rabbit;MouseLemur;Human;Orangutan;Chimpanzee;Bonobo;Gorilla;Macaque;Marmoset	0.903134743723633	8.75506086711305e-09	0	0.952865189870203	8.03760210543333e-12	0	0.111639836430475
Cenph	Anapc16	17	NMR;Rat;Mspici;Mspretus;Mpahari;Mouse;Mcaroli;ChinHam;Rabbit;MouseLemur;Human;Orangutan;Chimpanzee;Bonobo;Gorilla;Macaque;Marmoset	0.799131388625507	4.80437084180003e-06	0	0.792966413322113	6.40889184520945e-06	0	0.241144808352388
Cenph	Apc	17	NMR;Rat;Mspici;Mspretus;Mpahari;Mouse;Mcaroli;ChinHam;Rabbit;MouseLemur;Human;Orangutan;Chimpanzee;Bonobo;Gorilla;Macaque;Marmoset	0.949345222952804	4.99502099904779e-12	0	0.938938518364816	3.39235564436734e-11	0	0.115027484725268
Cenph	Atrx	16	NMR;Mspici;Mspretus;Mpahari;Mouse;Mcaroli;ChinHam;Rabbit;MouseLemur;Human;Orangutan;Chimpanzee;Bonobo;Gorilla;Macaque;Marmoset	0.947710345533957	7.13329058837274e-11	0	0.904474449669064	1.8406041640037e-08	0	0.162606447230613
Cenph	Aurka	16	NMR;Rat;Mspretus;Mpahari;Mouse;Mcaroli;ChinHam;Rabbit;MouseLemur;Human;Orangutan;Chimpanzee;Bonobo;Gorilla;Macaque;Marmoset	0.905958804835964	6.59156090110011e-09	0	0.818759750796228	3.19068130033337e-06	0	0.197731930160488
Cenph	Aurkb	17	NMR;Rat;Mspici;Mspretus;Mpahari;Mouse;Mcaroli;ChinHam;Rabbit;MouseLemur;Human;Orangutan;Chimpanzee;Bonobo;Gorilla;Macaque;Marmoset	0.948356836463525	6.09192770196657e-12	0	0.94833745959011	6.11544522168731e-12	0	0.116336235966016
Cenph	Aurkc	13	NMR;Rat;Mpahari;Mouse;ChinHam;Rabbit;MouseLemur;Human;Orangutan;Chimpanzee;Bonobo;Gorilla;Marmoset	0.945566286215979	1.03213999428062e-09	0	0.907692035980919	8.06266128641791e-08	0	0.140645773117165
Cenph	Axin2	17	NMR;Rat;Mspici;Mspretus;Mpahari;Mouse;Mcaroli;ChinHam;Rabbit;MouseLemur;Human;Orangutan;Chimpanzee;Bonobo;Gorilla;Macaque;Marmoset	0.951816189176002	2.98702748895917e-12	0	0.925672070386918	2.51948662534565e-10	0	0.125482440132627
Cenph	Baz1b	17	NMR;Rat;Mspici;Mspretus;Mpahari;Mouse;Mcaroli;ChinHam;Rabbit;MouseLemur;Human;Orangutan;Chimpanzee;Bonobo;Gorilla;Macaque;Marmoset	0.952804575665282	2.41338347528691e-12	0	0.90933306296071	1.8859760971203e-09	0	0.144222358438
Cenph	Bod1l	17	NMR;Rat;Mspici;Mspretus;Mpahari;Mouse;Mcaroli;ChinHam;Rabbit;MouseLemur;Human;Orangutan;Chimpanzee;Bonobo;Gorilla;Macaque;Marmoset	0.922658787742262	3.77282112673354e-10	0	0.852453056292098	2.41684475059548e-07	0	0.17542192639891
Cenph	Brca2	16	NMR;Rat;Mspici;Mspretus;Mouse;Mcaroli;ChinHam;Rabbit;MouseLemur;Human;Orangutan;Chimpanzee;Bonobo;Gorilla;Macaque;Marmoset	0.953403031523134	7.18224824529108e-12	0	0.905411932612499	6.96880805239735e-09	0	0.138339320229652
Cenph	Bub1	17	NMR;Rat;Mspici;Mspretus;Mpahari;Mouse;Mcaroli;ChinHam;Rabbit;MouseLemur;Human;Orangutan;Chimpanzee;Bonobo;Gorilla;Macaque;Marmoset	0.953298768909921	2.16558236138527e-12	0	0.937395184937859	4.37864873138776e-11	0	0.122611254136133
Cenph	Bub1b	17	NMR;Rat;Mspici;Mspretus;Mpahari;Mouse;Mcaroli;ChinHam;Rabbit;MouseLemur;Human;Orangutan;Chimpanzee;Bonobo;Gorilla;Macaque;Marmoset	0.940682155215027	2.52209334729986e-11	0	0.931014798043048	1.17905085613113e-10	0	0.13242880814921
Cenph	Bub3	17	NMR;Rat;Mspici;Mspretus;Mpahari;Mouse;Mcaroli;ChinHam;Rabbit;MouseLemur;Human;Orangutan;Chimpanzee;Bonobo;Gorilla;Macaque;Marmoset	0.893227879387049	9.76040579436063e-09	0	0.916548936104411	8.15587209216545e-10	0	0.137671673405058
Cenph	Cbx1	15	NMR;Rat;Mspici;Mspretus;Mpahari;Mouse;ChinHam;Rabbit;Human;Orangutan;Chimpanzee;Bonobo;Gorilla;Macaque;Marmoset	0.854171309777786	8.35328333916815e-07	0	0.584590962574891	0.00538275996119489	0	0.432667545276294
Cenph	Cbx3	13	NMR;Rat;Mouse;Mcaroli;ChinHam;Rabbit;MouseLemur;Human;Orangutan;Chimpanzee;Bonobo;Macaque;Marmoset	0.79120947913425	5.47671040895538e-05	0	0.653926860227214	0.00238950395816678	0	0.307227364746302
Cenph	Cbx5	16	NMR;Rat;Mspici;Mpahari;Mouse;Mcaroli;ChinHam;Rabbit;MouseLemur;Human;Orangutan;Chimpanzee;Bonobo;Gorilla;Macaque;Marmoset	0.93361581920904	2.27674225997751e-10	0	0.819958685054864	3.00167447705433e-06	0	0.235780800517929
Cenph	Ccdc24	17	NMR;Rat;Mspici;Mspretus;Mpahari;Mouse;Mcaroli;ChinHam;Rabbit;MouseLemur;Human;Orangutan;Chimpanzee;Bonobo;Gorilla;Macaque;Marmoset	0.909315570136991	1.88965113310523e-09	0	0.820682546996956	1.61522216464819e-06	0	0.200284533364198
Cenph	Cdca8	16	NMR;Rat;Mspici;Mspretus;Mpahari;Mouse;Mcaroli;ChinHam;Rabbit;MouseLemur;Human;Chimpanzee;Bonobo;Gorilla;Macaque;Marmoset	0.943801223741207	4.49276786158317e-11	0	0.907648426363389	5.53827711480366e-09	0	0.150259787539951
Cenph	Cdk1	16	NMR;Rat;Mspretus;Mpahari;Mouse;Mcaroli;ChinHam;Rabbit;MouseLemur;Human;Orangutan;Chimpanzee;Bonobo;Gorilla;Macaque;Marmoset	0.913058757477645	3.09870731529339e-09	0	0.619941189141635	0.00208730548066816	0	0.364232021748492
Cenph	Cenpc	17	NMR;Rat;Mspici;Mspretus;Mpahari;Mouse;Mcaroli;ChinHam;Rabbit;MouseLemur;Human;Orangutan;Chimpanzee;Bonobo;Gorilla;Macaque;Marmoset	0.952310382420642	2.68644365411131e-12	0	0.959197179110415	5.3851151214703e-13	0	0.101864646132639
Cenpi	Abraxas1	17	NMR;Rat;Mspici;Mspretus;Mpahari;Mouse;Mcaroli;ChinHam;Rabbit;MouseLemur;Human;Orangutan;Chimpanzee;Bonobo;Gorilla;Macaque;Marmoset	0.924901185770751	3.25222312431076e-06	0	0.767724513093966	1.90105627139407e-05	0	0.240165025199093
Cenpi	Abraxas2	17	NMR;Rat;Mspici;Mspretus;Mpahari;Mouse;Mcaroli;ChinHam;Rabbit;MouseLemur;Human;Orangutan;Chimpanzee;Bonobo;Gorilla;Macaque;Marmoset	0.926805596796183	2.15495161295859e-10	0	0.876487594281734	4.17321746684305e-08	0	0.180096485187429
Cenpi	Ahctf1	16	NMR;Rat;Mspici;Mspretus;Mouse;Mcaroli;ChinHam;Rabbit;MouseLemur;Human;Orangutan;Chimpanzee;Bonobo;Gorilla;Macaque;Marmoset	0.914172783738001	3.94114158603404e-06	0	0.916666362264143	2.05955818815046e-09	0	0.151643975217272
Cenpi	Anapc16	17	NMR;Rat;Mspici;Mspretus;Mpahari;Mouse;Mcaroli;ChinHam;Rabbit;MouseLemur;Human;Orangutan;Chimpanzee;Bonobo;Gorilla;Macaque;Marmoset	0.828837903580771	1.02935440243955e-06	0	0.833275482294955	7.97592378173606e-07	0	0.215954316983141
Cenpi	Apc	17	NMR;Rat;Mspici;Mspretus;Mpahari;Mouse;Mcaroli;ChinHam;Rabbit;MouseLemur;Human;Orangutan;Chimpanzee;Bonobo;Gorilla;Macaque;Marmoset	0.956521739130435	2.63783040843028e-06	0	0.906597359908177	2.54525284292556e-09	0	0.127285038278523
Cenpi	Atrx	16	NMR;Mspici;Mspretus;Mpahari;Mouse;Mcaroli;ChinHam;Rabbit;MouseLemur;Human;Orangutan;Chimpanzee;Bonobo;Gorilla;Macaque;Marmoset	0.964935064935065	5.04734914100496e-06	0	0.952390175712185	2.98153759967865e-11	0	0.120012312029886
Cenpi	Aurka	16	NMR;Rat;Mspretus;Mpahari;Mouse;Mcaroli;ChinHam;Rabbit;MouseLemur;Human;Orangutan;Chimpanzee;Bonobo;Gorilla;Macaque;Marmoset	0.900621118012422	3.53723966267267e-06	0	0.792658288555492	1.09072429692032e-05	0	0.215656193334275
Cenpi	Aurkb	17	NMR;Rat;Mspici;Mspretus;Mpahari;Mouse;Mcaroli;ChinHam;Rabbit;MouseLemur;Human;Orangutan;Chimpanzee;Bonobo;Gorilla;Macaque;Marmoset	0.938735177865613	3.04751561959308e-06	0	0.921739312528925	4.25371405828956e-10	0	0.125394315190712
Cenpi	Aurkc	13	NMR;Rat;Mpahari;Mouse;ChinHam;Rabbit;MouseLemur;Human;Orangutan;Chimpanzee;Bonobo;Gorilla;Marmoset	0.925844757843454	1.33519388735096e-08	0	0.917196339084705	3.30929314375721e-08	0	0.137144635461561
Cenpi	Axin2	17	NMR;Rat;Mspici;Mspretus;Mpahari;Mouse;Mcaroli;ChinHam;Rabbit;MouseLemur;Human;Orangutan;Chimpanzee;Bonobo;Gorilla;Macaque;Marmoset	0.937747035573122	3.06604035643084e-06	0	0.896832833155064	6.91755725848951e-09	0	0.160562403181853
Cenpi	Baz1b	17	NMR;Rat;Mspici;Mspretus;Mpahari;Mouse;Mcaroli;ChinHam;Rabbit;MouseLemur;Human;Orangutan;Chimpanzee;Bonobo;Gorilla;Macaque;Marmoset	0.921936758893281	3.27887418931915e-06	0	0.873436149677904	5.31731360339454e-08	0	0.17874034332096
Cenpi	Bod1l	17	NMR;Rat;Mspici;Mspretus;Mpahari;Mouse;Mcaroli;ChinHam;Rabbit;MouseLemur;Human;Orangutan;Chimpanzee;Bonobo;Gorilla;Macaque;Marmoset	0.91699604743083	3.30786992906087e-06	0	0.816709163621018	1.99557643617042e-06	0	0.203579869764927
Cenpi	Brca2	16	NMR;Rat;Mspici;Mspretus;Mouse;Mcaroli;ChinHam;Rabbit;MouseLemur;Human;Orangutan;Chimpanzee;Bonobo;Gorilla;Macaque;Marmoset	0.925465838509317	4.09843145510246e-06	0	0.868189451804374	1.6400199670641e-07	0	0.182003581678161
Cenpi	Bub1	17	NMR;Rat;Mspici;Mspretus;Mpahari;Mouse;Mcaroli;ChinHam;Rabbit;MouseLemur;Human;Orangutan;Chimpanzee;Bonobo;Gorilla;Macaque;Marmoset	0.930830039525692	3.17970135608998e-06	0	0.9298153685703	1.40542719958097e-10	0	0.152593933630386
Cenpi	Bub1b	17	NMR;Rat;Mspici;Mspretus;Mpahari;Mouse;Mcaroli;ChinHam;Rabbit;MouseLemur;Human;Orangutan;Chimpanzee;Bonobo;Gorilla;Macaque;Marmoset	0.943414904017128	1.55583595356497e-11	0	0.961583344837841	2.89051225022471e-13	0	0.103050268188657
Cenpi	Bub3	17	NMR;Rat;Mspici;Mspretus;Mpahari;Mouse;Mcaroli;ChinHam;Rabbit;MouseLemur;Human;Orangutan;Chimpanzee;Bonobo;Gorilla;Macaque;Marmoset	0.927600720188658	1.92830137081618e-10	0	0.958532535886954	6.36212684557098e-13	0	0.110213454878269
Cenpi	Cbx1	15	NMR;Rat;Mspici;Mspretus;Mpahari;Mouse;ChinHam;Rabbit;Human;Orangutan;Chimpanzee;Bonobo;Gorilla;Macaque;Marmoset	0.814010682091708	7.13555257574379e-06	0	0.595978078771132	0.0043569079252031	0	0.449610204135066
Cenpi	Cbx3	13	NMR;Rat;Mouse;Mcaroli;ChinHam;Rabbit;MouseLemur;Human;Orangutan;Chimpanzee;Bonobo;Macaque;Marmoset	0.752197998212538	0.00020331385965774	0	0.592584714162765	0.00750335870243243	0	0.348250418212921
Cenpi	Cbx5	16	NMR;Rat;Mspici;Mpahari;Mouse;Mcaroli;ChinHam;Rabbit;MouseLemur;Human;Orangutan;Chimpanzee;Bonobo;Gorilla;Macaque;Marmoset	0.907653241503363	5.53550363929041e-09	0	0.79217498272383	1.11400197177034e-05	0	0.259498911890966
Cenpi	Ccdc24	17	NMR;Rat;Mspici;Mspretus;Mpahari;Mouse;Mcaroli;ChinHam;Rabbit;MouseLemur;Human;Orangutan;Chimpanzee;Bonobo;Gorilla;Macaque;Marmoset	0.898221343873518	3.22232211993861e-06	0	0.757099888209485	2.88878231884914e-05	0	0.242019290358531
Cenpi	Cdca8	16	NMR;Rat;Mspici;Mspretus;Mpahari;Mouse;Mcaroli;ChinHam;Rabbit;MouseLemur;Human;Chimpanzee;Bonobo;Gorilla;Macaque;Marmoset	0.950310559006211	3.9385870237965e-06	0	0.900096153459773	1.17697860321181e-08	0	0.155603198832209
Cenpi	Cdk1	16	NMR;Rat;Mspretus;Mpahari;Mouse;Mcaroli;ChinHam;Rabbit;MouseLemur;Human;Orangutan;Chimpanzee;Bonobo;Gorilla;Macaque;Marmoset	0.858440586736775	3.2089056414939e-07	0	0.571071568807027	0.00550440816571782	0	0.38972327599242
Cenpi	Cenpc	17	NMR;Rat;Mspici;Mspretus;Mpahari;Mouse;Mcaroli;ChinHam;Rabbit;MouseLemur;Human;Orangutan;Chimpanzee;Bonobo;Gorilla;Macaque;Marmoset	0.968379446640316	2.31051674695259e-06	0	0.970731421457659	1.73069055540203e-14	0	0.0968655280761223
Cenpi	Cenph	17	NMR;Rat;Mspici;Mspretus;Mpahari;Mouse;Mcaroli;ChinHam;Rabbit;MouseLemur;Human;Orangutan;Chimpanzee;Bonobo;Gorilla;Macaque;Marmoset	0.945391676995686	1.08049701694588e-11	0	0.968612572970825	3.57185777214657e-14	0	0.087127984827161
Cenpj	Abraxas1	16	NMR;Rat;Mspretus;Mpahari;Mouse;Mcaroli;ChinHam;Rabbit;MouseLemur;Human;Orangutan;Chimpanzee;Bonobo;Gorilla;Macaque;Marmoset	0.948051948051948	3.97738009413851e-06	0	0.890629455321219	2.79482371630897e-08	0	0.168236499104099
Cenpj	Abraxas2	16	NMR;Rat;Mspretus;Mpahari;Mouse;Mcaroli;ChinHam;Rabbit;MouseLemur;Human;Orangutan;Chimpanzee;Bonobo;Gorilla;Macaque;Marmoset	0.932165660763305	2.80874421636408e-10	0	0.951246727797226	1.11895230926176e-11	0	0.11926206180669
Cenpj	Ahctf1	15	NMR;Rat;Mspretus;Mouse;Mcaroli;ChinHam;Rabbit;MouseLemur;Human;Orangutan;Chimpanzee;Bonobo;Gorilla;Macaque;Marmoset	0.958441558441558	5.13597347956539e-06	0	0.968478921146048	6.31473673159847e-13	0	0.0846763854556704
Cenpj	Anapc16	16	NMR;Rat;Mspretus;Mpahari;Mouse;Mcaroli;ChinHam;Rabbit;MouseLemur;Human;Orangutan;Chimpanzee;Bonobo;Gorilla;Macaque;Marmoset	0.760802075255981	3.94446435993224e-05	0	0.783438136066256	1.6169271885723e-05	0	0.230595568567322
Cenpj	Apc	16	NMR;Rat;Mspretus;Mpahari;Mouse;Mcaroli;ChinHam;Rabbit;MouseLemur;Human;Orangutan;Chimpanzee;Bonobo;Gorilla;Macaque;Marmoset	0.936758893280632	4.10359421737025e-06	0	0.922694427704274	9.97159479419172e-10	0	0.129946273898841
Cenpj	Atrx	15	NMR;Mspretus;Mpahari;Mouse;Mcaroli;ChinHam;Rabbit;MouseLemur;Human;Orangutan;Chimpanzee;Bonobo;Gorilla;Macaque;Marmoset	0.932330827067669	5.0443605019836e-06	0	0.759573328192859	0.000102431211228724	0	0.250354389172681
Cenpj	Aurka	16	NMR;Rat;Mspretus;Mpahari;Mouse;Mcaroli;ChinHam;Rabbit;MouseLemur;Human;Orangutan;Chimpanzee;Bonobo;Gorilla;Macaque;Marmoset	0.919819311123659	4.03978456841057e-06	0	0.897826046819804	1.45926993194969e-08	0	0.178191768852999
Cenpj	Aurkb	16	NMR;Rat;Mspretus;Mpahari;Mouse;Mcaroli;ChinHam;Rabbit;MouseLemur;Human;Orangutan;Chimpanzee;Bonobo;Gorilla;Macaque;Marmoset	0.946922642574816	3.99520282750149e-06	0	0.942675099942053	5.45291210742786e-11	0	0.112417291778713
Cenpj	Aurkc	13	NMR;Rat;Mpahari;Mouse;ChinHam;Rabbit;MouseLemur;Human;Orangutan;Chimpanzee;Bonobo;Gorilla;Marmoset	0.967968500380407	1.22887146218113e-11	0	0.959404330955192	8.94349316862283e-11	0	0.110128703481599
Cenpj	Axin2	16	NMR;Rat;Mspretus;Mpahari;Mouse;Mcaroli;ChinHam;Rabbit;MouseLemur;Human;Orangutan;Chimpanzee;Bonobo;Gorilla;Macaque;Marmoset	0.983060417843026	3.03333384647679e-06	0	0.946770822799749	2.64328442408916e-11	0	0.098394516153489
Cenpj	Baz1b	16	NMR;Rat;Mspretus;Mpahari;Mouse;Mcaroli;ChinHam;Rabbit;MouseLemur;Human;Orangutan;Chimpanzee;Bonobo;Gorilla;Macaque;Marmoset	0.971767363071711	3.40047344631159e-06	0	0.949680922619235	1.52496231576728e-11	0	0.108790479370094
Cenpj	Bod1l	16	NMR;Rat;Mspretus;Mpahari;Mouse;Mcaroli;ChinHam;Rabbit;MouseLemur;Human;Orangutan;Chimpanzee;Bonobo;Gorilla;Macaque;Marmoset	0.966120835686053	3.56681093502465e-06	0	0.933310307055889	2.38065544293994e-10	0	0.122284631806296
Cenpj	Brca2	15	NMR;Rat;Mspretus;Mouse;Mcaroli;ChinHam;Rabbit;MouseLemur;Human;Orangutan;Chimpanzee;Bonobo;Gorilla;Macaque;Marmoset	0.968831168831169	4.97213038612182e-06	0	0.94848716309522	6.20673504495868e-11	0	0.107810134487857
Cenpj	Bub1	16	NMR;Rat;Mspretus;Mpahari;Mouse;Mcaroli;ChinHam;Rabbit;MouseLemur;Human;Orangutan;Chimpanzee;Bonobo;Gorilla;Macaque;Marmoset	0.968379446640316	3.50197477594833e-06	0	0.951613206168965	1.03921907796795e-11	0	0.0981955349056598
Cenpj	Bub1b	16	NMR;Rat;Mspretus;Mpahari;Mouse;Mcaroli;ChinHam;Rabbit;MouseLemur;Human;Orangutan;Chimpanzee;Bonobo;Gorilla;Macaque;Marmoset	0.914430988172959	2.65838234144608e-09	0	0.807535981706226	5.53598303195299e-06	0	0.214819254172846
Cenpj	Bub3	16	NMR;Rat;Mspretus;Mpahari;Mouse;Mcaroli;ChinHam;Rabbit;MouseLemur;Human;Orangutan;Chimpanzee;Bonobo;Gorilla;Macaque;Marmoset	0.885625564827177	4.27868140743638e-08	0	0.825290556073201	2.2753121229927e-06	0	0.197050970793676
Cenpj	Cbx1	14	NMR;Rat;Mspretus;Mpahari;Mouse;ChinHam;Rabbit;Human;Orangutan;Chimpanzee;Bonobo;Gorilla;Macaque;Marmoset	0.916692972512788	1.3524364136483e-08	0	0.76162595509156	9.56047832463925e-05	0	0.379625460671064
Cenpj	Cbx3	13	NMR;Rat;Mouse;Mcaroli;ChinHam;Rabbit;MouseLemur;Human;Orangutan;Chimpanzee;Bonobo;Macaque;Marmoset	0.820739404591718	1.6685862325233e-05	0	0.773971918663586	0.000100875766046398	0	0.246848975979797
Cenpj	Cbx5	15	NMR;Rat;Mpahari;Mouse;Mcaroli;ChinHam;Rabbit;MouseLemur;Human;Orangutan;Chimpanzee;Bonobo;Gorilla;Macaque;Marmoset	0.936667798670299	4.21574172245987e-10	0	0.926228473945305	1.72358960459447e-09	0	0.154310539299732
Cenpj	Ccdc24	16	NMR;Rat;Mspretus;Mpahari;Mouse;Mcaroli;ChinHam;Rabbit;MouseLemur;Human;Orangutan;Chimpanzee;Bonobo;Gorilla;Macaque;Marmoset	0.943534726143422	4.04205225376592e-06	0	0.906308016002791	6.36029487952681e-09	0	0.152666310464954
Cenpj	Cdca8	15	NMR;Rat;Mspretus;Mpahari;Mouse;Mcaroli;ChinHam;Rabbit;MouseLemur;Human;Chimpanzee;Bonobo;Gorilla;Macaque;Marmoset	0.938961038961039	5.06943358687062e-06	0	0.777499275508286	3.35970220873849e-05	0	0.20986366053595
Cenpj	Cdk1	16	NMR;Rat;Mspretus;Mpahari;Mouse;Mcaroli;ChinHam;Rabbit;MouseLemur;Human;Orangutan;Chimpanzee;Bonobo;Gorilla;Macaque;Marmoset	0.903740881551381	8.24366440705706e-09	0	0.708633749848457	0.000223139836851291	0	0.334898187121672
Cenpj	Cdt1	14	NMR;Rat;Mspretus;Mpahari;Mouse;Mcaroli;ChinHam;Rabbit;MouseLemur;Human;Chimpanzee;Gorilla;Macaque;Marmoset	0.901754385964912	0	0	0.911497912191271	5.71230109531934e-08	0	0.149473346178818
Cenpj	Cenpa	15	NMR;Rat;Mspretus;Mpahari;Mouse;Mcaroli;ChinHam;Rabbit;MouseLemur;Human;Orangutan;Chimpanzee;Gorilla;Macaque;Marmoset	0.754887218045113	0.000182006206998403	0	0.712834365885778	0.000419575575182143	0	0.240497389307078
Cenpj	Cenpc	16	NMR;Rat;Mspretus;Mpahari;Mouse;Mcaroli;ChinHam;Rabbit;MouseLemur;Human;Orangutan;Chimpanzee;Bonobo;Gorilla;Macaque;Marmoset	0.935629587803501	4.10938442944026e-06	0	0.859188976313258	3.05316030385207e-07	0	0.170339065022815
Cenpj	Cenph	16	NMR;Rat;Mspretus;Mpahari;Mouse;Mcaroli;ChinHam;Rabbit;MouseLemur;Human;Orangutan;Chimpanzee;Bonobo;Gorilla;Macaque;Marmoset	0.948884533743404	1.77831929837022e-11	0	0.934510522229818	1.99534640712921e-10	0	0.124999505695148
Cenpj	Cenpi	16	NMR;Rat;Mspretus;Mpahari;Mouse;Mcaroli;ChinHam;Rabbit;MouseLemur;Human;Orangutan;Chimpanzee;Bonobo;Gorilla;Macaque;Marmoset	0.92772444946358	4.11107571687022e-06	0	0.907616373239099	5.5567710058489e-09	0	0.154142188697358
Cenpk	Abraxas1	16	NMR;Rat;Mspici;Mspretus;Mpahari;Mouse;ChinHam;Rabbit;MouseLemur;Human;Orangutan;Chimpanzee;Bonobo;Gorilla;Macaque;Marmoset	0.856741825681228	3.5888307578426e-07	0	0.608953040673651	0.00263114759272503	0	0.296474987685086
Cenpk	Abraxas2	16	NMR;Rat;Mspici;Mspretus;Mpahari;Mouse;ChinHam;Rabbit;MouseLemur;Human;Orangutan;Chimpanzee;Bonobo;Gorilla;Macaque;Marmoset	0.867348193097813	1.74139142371897e-07	0	0.691802440259891	0.000361667383103399	0	0.252889461245146
Cenpk	Ahctf1	15	NMR;Rat;Mspici;Mspretus;Mouse;ChinHam;Rabbit;MouseLemur;Human;Orangutan;Chimpanzee;Bonobo;Gorilla;Macaque;Marmoset	0.857985007731029	6.59629554095929e-07	0	0.793320770467761	1.78230923457812e-05	0	0.212281652173864
Cenpk	Anapc16	16	NMR;Rat;Mspici;Mspretus;Mpahari;Mouse;ChinHam;Rabbit;MouseLemur;Human;Orangutan;Chimpanzee;Bonobo;Gorilla;Macaque;Marmoset	0.631986410205165	0.00160337077184398	0	0.628509196842992	0.00173213694747266	0	0.302417916294472
Cenpk	Apc	16	NMR;Rat;Mspici;Mspretus;Mpahari;Mouse;ChinHam;Rabbit;MouseLemur;Human;Orangutan;Chimpanzee;Bonobo;Gorilla;Macaque;Marmoset	0.908837164718024	4.8899791693312e-09	0	0.820827085173838	2.8710061006848e-06	0	0.198590057093134
Cenpk	Atrx	15	NMR;Mspici;Mspretus;Mpahari;Mouse;ChinHam;Rabbit;MouseLemur;Human;Orangutan;Chimpanzee;Bonobo;Gorilla;Macaque;Marmoset	0.957742668181401	3.49950131450956e-11	0	0.952258742754986	1.02847619852083e-10	0	0.114928116362974
Cenpk	Aurka	15	NMR;Rat;Mspretus;Mpahari;Mouse;ChinHam;Rabbit;MouseLemur;Human;Orangutan;Chimpanzee;Bonobo;Gorilla;Macaque;Marmoset	0.802341380596387	1.21146631475742e-05	0	0.578448760850096	0.00601432309431785	0.0099009900990099	0.318173498712483
Cenpk	Aurkb	16	NMR;Rat;Mspici;Mspretus;Mpahari;Mouse;ChinHam;Rabbit;MouseLemur;Human;Orangutan;Chimpanzee;Bonobo;Gorilla;Macaque;Marmoset	0.845983005662759	7.06407713746863e-07	0	0.697643736177149	0.000306969405100211	0	0.250097379080555
Cenpk	Aurkc	13	NMR;Rat;Mpahari;Mouse;ChinHam;Rabbit;MouseLemur;Human;Orangutan;Chimpanzee;Bonobo;Gorilla;Marmoset	0.871209548691158	1.20297403079209e-06	0	0.744391735184338	0.000257030544493835	0	0.220284795853376
Cenpk	Axin2	16	NMR;Rat;Mspici;Mspretus;Mpahari;Mouse;ChinHam;Rabbit;MouseLemur;Human;Orangutan;Chimpanzee;Bonobo;Gorilla;Macaque;Marmoset	0.842019229866481	8.95106194328891e-07	0	0.660127991874944	0.000828212319710726	0.0099009900990099	0.271552942728945
Cenpk	Baz1b	16	NMR;Rat;Mspici;Mspretus;Mpahari;Mouse;ChinHam;Rabbit;MouseLemur;Human;Orangutan;Chimpanzee;Bonobo;Gorilla;Macaque;Marmoset	0.83748920038502	1.16419269991343e-06	0	0.652134586261557	0.00100585716092079	0	0.286044612152924
Cenpk	Bod1l	16	NMR;Rat;Mspici;Mspretus;Mpahari;Mouse;ChinHam;Rabbit;MouseLemur;Human;Orangutan;Chimpanzee;Bonobo;Gorilla;Macaque;Marmoset	0.825031619311004	2.30662177845701e-06	0	0.599343652687623	0.0032001385449004	0	0.298662842005633
Cenpk	Brca2	15	NMR;Rat;Mspici;Mspretus;Mouse;ChinHam;Rabbit;MouseLemur;Human;Orangutan;Chimpanzee;Bonobo;Gorilla;Macaque;Marmoset	0.829320360547912	3.36231604046381e-06	0	0.665232477790989	0.000999420817497368	0.0198019801980198	0.268114142054049
Cenpk	Bub1	16	NMR;Rat;Mspici;Mspretus;Mpahari;Mouse;ChinHam;Rabbit;MouseLemur;Human;Orangutan;Chimpanzee;Bonobo;Gorilla;Macaque;Marmoset	0.834657931959107	1.36657610780061e-06	0	0.667590838140702	0.000687267957041863	0	0.252655819848284
Cenpk	Bub1b	16	NMR;Rat;Mspici;Mspretus;Mpahari;Mouse;ChinHam;Rabbit;MouseLemur;Human;Orangutan;Chimpanzee;Bonobo;Gorilla;Macaque;Marmoset	0.917023652826494	1.97593054305893e-09	0	0.825417621006743	2.26008545744831e-06	0	0.180250250280408
Cenpk	Bub3	16	NMR;Rat;Mspici;Mspretus;Mpahari;Mouse;ChinHam;Rabbit;MouseLemur;Human;Orangutan;Chimpanzee;Bonobo;Gorilla;Macaque;Marmoset	0.919006100500918	1.56458845297119e-09	0	0.838789739719793	1.08046002006389e-06	0	0.183209720954989
Cenpk	Cbx1	15	NMR;Rat;Mspici;Mspretus;Mpahari;Mouse;ChinHam;Rabbit;Human;Orangutan;Chimpanzee;Bonobo;Gorilla;Macaque;Marmoset	0.699578183494648	0.000416049554383228	0	0.403280180789514	0.0698659534143516	0.0891089108910891	0.51764223669986
Cenpk	Cbx3	12	NMR;Rat;Mouse;ChinHam;Rabbit;MouseLemur;Human;Orangutan;Chimpanzee;Bonobo;Macaque;Marmoset	0.727720966657512	0.000928610155207201	0	0.495226845770471	0.0432515164591857	0.0099009900990099	0.331064372602144
Cenpk	Cbx5	15	NMR;Rat;Mspici;Mpahari;Mouse;ChinHam;Rabbit;MouseLemur;Human;Orangutan;Chimpanzee;Bonobo;Gorilla;Macaque;Marmoset	0.818185336327927	5.85216423771266e-06	0	0.586248421675132	0.00522208193685535	0	0.361462711574233
Cenpk	Ccdc24	16	NMR;Rat;Mspici;Mspretus;Mpahari;Mouse;ChinHam;Rabbit;MouseLemur;Human;Orangutan;Chimpanzee;Bonobo;Gorilla;Macaque;Marmoset	0.821634097199908	2.75409578132782e-06	0	0.634411735560933	0.00151844184523734	0	0.302177977243328
Cenpk	Cdca8	15	NMR;Rat;Mspici;Mspretus;Mpahari;Mouse;ChinHam;Rabbit;MouseLemur;Human;Chimpanzee;Bonobo;Gorilla;Macaque;Marmoset	0.865151169526809	4.15313316890318e-07	0	0.772443269909657	4.07089252689953e-05	0	0.218014473751486
Cenpk	Cdk1	15	NMR;Rat;Mspretus;Mpahari;Mouse;ChinHam;Rabbit;MouseLemur;Human;Orangutan;Chimpanzee;Bonobo;Gorilla;Macaque;Marmoset	0.810829993561292	8.27229835729669e-06	0	0.396086340893009	0.0754905040188919	0.0198019801980198	0.442362508730117
Cenpk	Cdt1	14	NMR;Rat;Mspici;Mspretus;Mpahari;Mouse;ChinHam;Rabbit;MouseLemur;Human;Chimpanzee;Gorilla;Macaque;Marmoset	0.734532760488124	0.000341677236001904	0	0.530385965617041	0.0194858904834784	0.0198019801980198	0.363071053573023
Cenpk	Cebpb	14	NMR;Rat;Mspretus;Mpahari;Mouse;ChinHam;Rabbit;MouseLemur;Human;Orangutan;Chimpanzee;Gorilla;Macaque;Marmoset	0.744186118152842	0.000258594054529191	0	0.49850698663382	0.0298217327616786	0.0198019801980198	0.529321610297385
Cenpk	Cenpa	15	NMR;Rat;Mspici;Mspretus;Mpahari;Mouse;ChinHam;Rabbit;MouseLemur;Human;Orangutan;Chimpanzee;Gorilla;Macaque;Marmoset	0.774727395893277	6.05581508791889e-05	0	0.634600611527866	0.00265064255546658	0	0.241116580450845
Cenpk	Cenpc	16	NMR;Rat;Mspici;Mspretus;Mpahari;Mouse;ChinHam;Rabbit;MouseLemur;Human;Orangutan;Chimpanzee;Bonobo;Gorilla;Macaque;Marmoset	0.912234686829119	3.39336857998451e-09	0	0.846359388788758	6.90469052143324e-07	0	0.144625502423425
Cenpk	Cenph	16	NMR;Rat;Mspici;Mspretus;Mpahari;Mouse;ChinHam;Rabbit;MouseLemur;Human;Orangutan;Chimpanzee;Bonobo;Gorilla;Macaque;Marmoset	0.849903638706704	5.55280248047141e-07	0	0.832588074093607	1.53359332640186e-06	0	0.182755537863901
Cenpk	Cenpi	16	NMR;Rat;Mspici;Mspretus;Mpahari;Mouse;ChinHam;Rabbit;MouseLemur;Human;Orangutan;Chimpanzee;Bonobo;Gorilla;Macaque;Marmoset	0.91902973105131	1.56018580071136e-09	0	0.840630952064185	9.71022437273231e-07	0	0.172508024576749
Cenpk	Cenpj	15	NMR;Rat;Mspretus;Mpahari;Mouse;ChinHam;Rabbit;MouseLemur;Human;Orangutan;Chimpanzee;Bonobo;Gorilla;Macaque;Marmoset	0.873862897505303	2.28151252620551e-07	0	0.739957542493342	0.000125863300892624	0	0.240007519345175
Cenpl	Abraxas1	17	NMR;Rat;Mspici;Mspretus;Mpahari;Mouse;Mcaroli;ChinHam;Rabbit;MouseLemur;Human;Orangutan;Chimpanzee;Bonobo;Gorilla;Macaque;Marmoset	0.864624505928854	2.32912418385964e-06	0	0.814061206430327	2.29121663133238e-06	0	0.240161671969561
Cenpl	Abraxas2	17	NMR;Rat;Mspici;Mspretus;Mpahari;Mouse;Mcaroli;ChinHam;Rabbit;MouseLemur;Human;Orangutan;Chimpanzee;Bonobo;Gorilla;Macaque;Marmoset	0.836795661568379	6.48033012070084e-07	0	0.914665088567888	1.02231846153149e-09	0	0.15182533642228
Cenpl	Ahctf1	16	NMR;Rat;Mspici;Mspretus;Mouse;Mcaroli;ChinHam;Rabbit;MouseLemur;Human;Orangutan;Chimpanzee;Bonobo;Gorilla;Macaque;Marmoset	0.910784867306606	3.86229224069993e-06	0	0.938803827728044	1.03129586515141e-10	0	0.120373897122195
Cenpl	Anapc16	17	NMR;Rat;Mspici;Mspretus;Mpahari;Mouse;Mcaroli;ChinHam;Rabbit;MouseLemur;Human;Orangutan;Chimpanzee;Bonobo;Gorilla;Macaque;Marmoset	0.723177268848887	9.66302460639644e-05	0	0.802818310598398	4.02476102461609e-06	0	0.237797085204099
Cenpl	Apc	17	NMR;Rat;Mspici;Mspretus;Mpahari;Mouse;Mcaroli;ChinHam;Rabbit;MouseLemur;Human;Orangutan;Chimpanzee;Bonobo;Gorilla;Macaque;Marmoset	0.908102766798419	3.30759344825639e-06	0	0.959202400366877	5.37800794273415e-13	0	0.10513775443448
Cenpl	Atrx	16	NMR;Mspici;Mspretus;Mpahari;Mouse;Mcaroli;ChinHam;Rabbit;MouseLemur;Human;Orangutan;Chimpanzee;Bonobo;Gorilla;Macaque;Marmoset	0.879220779220779	1.19564781034937e-06	0	0.861006507283878	5.44419077751305e-07	0	0.197000052985651
Cenpl	Aurka	16	NMR;Rat;Mspretus;Mpahari;Mouse;Mcaroli;ChinHam;Rabbit;MouseLemur;Human;Orangutan;Chimpanzee;Bonobo;Gorilla;Macaque;Marmoset	0.866741953698475	1.74133916299163e-06	0	0.843417701046674	8.23985391123538e-07	0	0.222548654850847
Cenpl	Aurkb	17	NMR;Rat;Mspici;Mspretus;Mpahari;Mouse;Mcaroli;ChinHam;Rabbit;MouseLemur;Human;Orangutan;Chimpanzee;Bonobo;Gorilla;Macaque;Marmoset	0.928853754940711	3.20659759684088e-06	0	0.964231440784102	1.38150537261563e-13	0	0.113142727044098
Cenpl	Aurkc	13	NMR;Rat;Mpahari;Mouse;ChinHam;Rabbit;MouseLemur;Human;Orangutan;Chimpanzee;Bonobo;Gorilla;Marmoset	0.880210703428421	6.70844861402386e-07	0	0.907637233976946	8.10188999092116e-08	0	0.158887735782012
Cenpl	Axin2	17	NMR;Rat;Mspici;Mspretus;Mpahari;Mouse;Mcaroli;ChinHam;Rabbit;MouseLemur;Human;Orangutan;Chimpanzee;Bonobo;Gorilla;Macaque;Marmoset	0.888339920948617	3.04585109494782e-06	0	0.966543630434821	6.91887008972189e-14	0	0.113137934164865
Cenpl	Baz1b	17	NMR;Rat;Mspici;Mspretus;Mpahari;Mouse;Mcaroli;ChinHam;Rabbit;MouseLemur;Human;Orangutan;Chimpanzee;Bonobo;Gorilla;Macaque;Marmoset	0.881422924901186	2.87180502239837e-06	0	0.944614214782767	1.24907527693836e-11	0	0.150059038464706
Cenpl	Bod1l	17	NMR;Rat;Mspici;Mspretus;Mpahari;Mouse;Mcaroli;ChinHam;Rabbit;MouseLemur;Human;Orangutan;Chimpanzee;Bonobo;Gorilla;Macaque;Marmoset	0.866600790513834	2.39757870580357e-06	0	0.878548057419778	3.53061513227048e-08	0	0.185298692513088
Cenpl	Brca2	16	NMR;Rat;Mspici;Mspretus;Mouse;Mcaroli;ChinHam;Rabbit;MouseLemur;Human;Orangutan;Chimpanzee;Bonobo;Gorilla;Macaque;Marmoset	0.880293619424054	2.53777346962015e-06	0	0.911782539599248	3.56544029255483e-09	0	0.164527912076053
Cenpl	Bub1	17	NMR;Rat;Mspici;Mspretus;Mpahari;Mouse;Mcaroli;ChinHam;Rabbit;MouseLemur;Human;Orangutan;Chimpanzee;Bonobo;Gorilla;Macaque;Marmoset	0.911067193675889	3.31549362561032e-06	0	0.953926644610171	1.88389650401054e-12	0	0.13204994986679
Cenpl	Bub1b	17	NMR;Rat;Mspici;Mspretus;Mpahari;Mouse;Mcaroli;ChinHam;Rabbit;MouseLemur;Human;Orangutan;Chimpanzee;Bonobo;Gorilla;Macaque;Marmoset	0.879169782213971	3.35491337948436e-08	0	0.877105476950535	3.97035575297106e-08	0	0.170969438682035
Cenpl	Bub3	17	NMR;Rat;Mspici;Mspretus;Mpahari;Mouse;Mcaroli;ChinHam;Rabbit;MouseLemur;Human;Orangutan;Chimpanzee;Bonobo;Gorilla;Macaque;Marmoset	0.899925898488837	5.0960466474308e-09	0	0.875852592757254	4.39129847068198e-08	0	0.167120414036584
Cenpl	Cbx1	15	NMR;Rat;Mspici;Mspretus;Mpahari;Mouse;ChinHam;Rabbit;Human;Orangutan;Chimpanzee;Bonobo;Gorilla;Macaque;Marmoset	0.749935945670031	9.05942207435057e-05	0	0.629691878574437	0.00222133492371676	0	0.442733666816817
Cenpl	Cbx3	13	NMR;Rat;Mouse;Mcaroli;ChinHam;Rabbit;MouseLemur;Human;Orangutan;Chimpanzee;Bonobo;Macaque;Marmoset	0.674869232041156	0.00152475065338968	0	0.629636133247332	0.00386656680262339	0.0198019801980198	0.335837069247462
Cenpl	Cbx5	16	NMR;Rat;Mspici;Mpahari;Mouse;Mcaroli;ChinHam;Rabbit;MouseLemur;Human;Orangutan;Chimpanzee;Bonobo;Gorilla;Macaque;Marmoset	0.882801503714845	5.39468205476483e-08	0	0.866573666666423	1.83959607332386e-07	0	0.232189633059282
Cenpl	Ccdc24	17	NMR;Rat;Mspici;Mspretus;Mpahari;Mouse;Mcaroli;ChinHam;Rabbit;MouseLemur;Human;Orangutan;Chimpanzee;Bonobo;Gorilla;Macaque;Marmoset	0.837944664031621	1.70703620223402e-06	0	0.822670233037806	1.45027929282027e-06	0	0.229724593757609
Cenpl	Cdca8	16	NMR;Rat;Mspici;Mspretus;Mpahari;Mouse;Mcaroli;ChinHam;Rabbit;MouseLemur;Human;Chimpanzee;Bonobo;Gorilla;Macaque;Marmoset	0.882552230378317	2.66636662755956e-06	0	0.810669952910777	4.7637338802317e-06	0	0.193364739040854
Cenpl	Cdk1	16	NMR;Rat;Mspretus;Mpahari;Mouse;Mcaroli;ChinHam;Rabbit;MouseLemur;Human;Orangutan;Chimpanzee;Bonobo;Gorilla;Macaque;Marmoset	0.83522418564429	1.32378016575172e-06	0	0.640784509583256	0.0013132504958125	0	0.374488952931427
Cenpl	Cenpc	17	NMR;Rat;Mspici;Mspretus;Mpahari;Mouse;Mcaroli;ChinHam;Rabbit;MouseLemur;Human;Orangutan;Chimpanzee;Bonobo;Gorilla;Macaque;Marmoset	0.893280632411067	3.14526881513467e-06	0	0.9217905249446	4.22554810792526e-10	0	0.134018112507255
Cenpl	Cenph	17	NMR;Rat;Mspici;Mspretus;Mpahari;Mouse;Mcaroli;ChinHam;Rabbit;MouseLemur;Human;Orangutan;Chimpanzee;Bonobo;Gorilla;Macaque;Marmoset	0.901902671467396	4.17006474139993e-09	0	0.960107853258091	4.26590386558497e-13	0	0.0991402146992372
Cenpl	Cenpi	17	NMR;Rat;Mspici;Mspretus;Mpahari;Mouse;Mcaroli;ChinHam;Rabbit;MouseLemur;Human;Orangutan;Chimpanzee;Bonobo;Gorilla;Macaque;Marmoset	0.905138339920948	3.29162196310215e-06	0	0.948358458511666	6.08996273677822e-12	0	0.12093105162799
Cenpl	Cenpj	16	NMR;Rat;Mspretus;Mpahari;Mouse;Mcaroli;ChinHam;Rabbit;MouseLemur;Human;Orangutan;Chimpanzee;Bonobo;Gorilla;Macaque;Marmoset	0.893845285149633	3.24998757909084e-06	0	0.939340823408276	9.46422570513778e-11	0	0.124395346422771
Cenpl	Cenpk	16	NMR;Rat;Mspici;Mspretus;Mpahari;Mouse;ChinHam;Rabbit;MouseLemur;Human;Orangutan;Chimpanzee;Bonobo;Gorilla;Macaque;Marmoset	0.857874333051593	3.33138364898692e-07	0	0.787706918416683	1.35070876490361e-05	0	0.21160447265638
Cenpm	Abraxas1	17	NMR;Rat;Mspici;Mspretus;Mpahari;Mouse;Mcaroli;ChinHam;Rabbit;MouseLemur;Human;Orangutan;Chimpanzee;Bonobo;Gorilla;Macaque;Marmoset	0.937978778326091	3.97888460538398e-11	0	0.825609201015793	1.23373539908465e-06	0	0.217982210419399
Cenpm	Abraxas2	17	NMR;Rat;Mspici;Mspretus;Mpahari;Mouse;Mcaroli;ChinHam;Rabbit;MouseLemur;Human;Orangutan;Chimpanzee;Bonobo;Gorilla;Macaque;Marmoset	0.932970823257286	8.79346304786526e-11	0	0.913491221869185	1.17379560622302e-09	0	0.168404134320536
Cenpm	Ahctf1	16	NMR;Rat;Mspici;Mspretus;Mouse;Mcaroli;ChinHam;Rabbit;MouseLemur;Human;Orangutan;Chimpanzee;Bonobo;Gorilla;Macaque;Marmoset	0.891838499274306	2.51379028620193e-08	0	0.898874704917652	1.3221425328257e-08	0	0.163481781561711
Cenpm	Anapc16	17	NMR;Rat;Mspici;Mspretus;Mpahari;Mouse;Mcaroli;ChinHam;Rabbit;MouseLemur;Human;Orangutan;Chimpanzee;Bonobo;Gorilla;Macaque;Marmoset	0.788662418468841	7.79325721514363e-06	0	0.824350256298081	1.32270446125605e-06	0	0.202569747548898
Cenpm	Apc	17	NMR;Rat;Mspici;Mspretus;Mpahari;Mouse;Mcaroli;ChinHam;Rabbit;MouseLemur;Human;Orangutan;Chimpanzee;Bonobo;Gorilla;Macaque;Marmoset	0.9256239472101	2.53612062418057e-10	0	0.927725343384374	1.89478917764733e-10	0	0.115712432318527
Cenpm	Atrx	16	NMR;Mspici;Mspretus;Mpahari;Mouse;Mcaroli;ChinHam;Rabbit;MouseLemur;Human;Orangutan;Chimpanzee;Bonobo;Gorilla;Macaque;Marmoset	0.917830512844058	4.64239874021843e-09	0	0.814769271338044	6.88554721992662e-06	0	0.215316853883572
Cenpm	Aurka	16	NMR;Rat;Mspretus;Mpahari;Mouse;Mcaroli;ChinHam;Rabbit;MouseLemur;Human;Orangutan;Chimpanzee;Bonobo;Gorilla;Macaque;Marmoset	0.933069791514347	2.46542280967547e-10	0	0.869620343842167	1.47957356257158e-07	0	0.178419650559523
Cenpm	Aurkb	17	NMR;Rat;Mspici;Mspretus;Mpahari;Mouse;Mcaroli;ChinHam;Rabbit;MouseLemur;Human;Orangutan;Chimpanzee;Bonobo;Gorilla;Macaque;Marmoset	0.931554266145776	1.08837585258816e-10	0	0.971821017454831	1.16760446788011e-14	0	0.0917204881899884
Cenpm	Aurkc	13	NMR;Rat;Mpahari;Mouse;ChinHam;Rabbit;MouseLemur;Human;Orangutan;Chimpanzee;Bonobo;Gorilla;Marmoset	0.913959613696225	4.53312156906378e-08	0	0.890828043846112	3.16410297241443e-07	0	0.168711506525692
Cenpm	Axin2	17	NMR;Rat;Mspici;Mspretus;Mpahari;Mouse;Mcaroli;ChinHam;Rabbit;MouseLemur;Human;Orangutan;Chimpanzee;Bonobo;Gorilla;Macaque;Marmoset	0.955769735133119	1.23716732435288e-12	0	0.983250735066628	5.2092086188796e-17	0	0.0708488932743814
Cenpm	Baz1b	17	NMR;Rat;Mspici;Mspretus;Mpahari;Mouse;Mcaroli;ChinHam;Rabbit;MouseLemur;Human;Orangutan;Chimpanzee;Bonobo;Gorilla;Macaque;Marmoset	0.937978778326091	3.97888460538398e-11	0	0.964536255462909	1.2644700663247e-13	0	0.115370224828108
Cenpm	Bod1l	17	NMR;Rat;Mspici;Mspretus;Mpahari;Mouse;Mcaroli;ChinHam;Rabbit;MouseLemur;Human;Orangutan;Chimpanzee;Bonobo;Gorilla;Macaque;Marmoset	0.945391676995686	1.08049701694588e-11	0	0.900666369456793	4.72958622969039e-09	0	0.167010787915991
Cenpm	Brca2	16	NMR;Rat;Mspici;Mspretus;Mouse;Mcaroli;ChinHam;Rabbit;MouseLemur;Human;Orangutan;Chimpanzee;Bonobo;Gorilla;Macaque;Marmoset	0.945495660408606	3.33149237979946e-11	0	0.916264655555702	2.15734189517263e-09	0	0.148568399630477
Cenpm	Bub1	17	NMR;Rat;Mspici;Mspretus;Mpahari;Mouse;Mcaroli;ChinHam;Rabbit;MouseLemur;Human;Orangutan;Chimpanzee;Bonobo;Gorilla;Macaque;Marmoset	0.935507812102893	5.93102595020334e-11	0	0.971821790538051	1.16727212717174e-14	0	0.0886086913582551
Cenpm	Bub1b	17	NMR;Rat;Mspici;Mspretus;Mpahari;Mouse;Mcaroli;ChinHam;Rabbit;MouseLemur;Human;Orangutan;Chimpanzee;Bonobo;Gorilla;Macaque;Marmoset	0.921403855659911	4.44241654234937e-10	0	0.843115542834525	4.40830645653664e-07	0	0.176572627515863
Cenpm	Bub3	17	NMR;Rat;Mspici;Mspretus;Mpahari;Mouse;Mcaroli;ChinHam;Rabbit;MouseLemur;Human;Orangutan;Chimpanzee;Bonobo;Gorilla;Macaque;Marmoset	0.844784972812654	3.97057988042442e-07	0	0.831243122323963	8.97246579980954e-07	0	0.197355936209725
Cenpm	Cbx1	15	NMR;Rat;Mspici;Mspretus;Mpahari;Mouse;ChinHam;Rabbit;Human;Orangutan;Chimpanzee;Bonobo;Gorilla;Macaque;Marmoset	0.824085643430329	4.38380760458612e-06	0	0.662600776601016	0.00106403099055918	0.0099009900990099	0.402123188630184
Cenpm	Cbx3	13	NMR;Rat;Mouse;Mcaroli;ChinHam;Rabbit;MouseLemur;Human;Orangutan;Chimpanzee;Bonobo;Macaque;Marmoset	0.79472596570818	4.80193460807129e-05	0	0.644945627367377	0.00286836293355087	0.0099009900990099	0.303764662668769
Cenpm	Cbx5	16	NMR;Rat;Mspici;Mpahari;Mouse;Mcaroli;ChinHam;Rabbit;MouseLemur;Human;Orangutan;Chimpanzee;Bonobo;Gorilla;Macaque;Marmoset	0.932485875706215	2.68255267273675e-10	0	0.886410083669077	4.00758099122649e-08	0	0.17859228855524
Cenpm	Ccdc24	17	NMR;Rat;Mspici;Mspretus;Mpahari;Mouse;Mcaroli;ChinHam;Rabbit;MouseLemur;Human;Orangutan;Chimpanzee;Bonobo;Gorilla;Macaque;Marmoset	0.911292343115549	1.5126918068105e-09	0	0.817546616679229	1.90939192349733e-06	0	0.218650035419103
Cenpm	Cdca8	16	NMR;Rat;Mspici;Mspretus;Mpahari;Mouse;Mcaroli;ChinHam;Rabbit;MouseLemur;Human;Chimpanzee;Bonobo;Gorilla;Macaque;Marmoset	0.911042114838161	3.86407505594766e-09	0	0.766828752165981	3.14083400813179e-05	0	0.211372976684014
Cenpm	Cdk1	16	NMR;Rat;Mspretus;Mpahari;Mouse;Mcaroli;ChinHam;Rabbit;MouseLemur;Human;Orangutan;Chimpanzee;Bonobo;Gorilla;Macaque;Marmoset	0.881906008308122	5.79895153966802e-08	0	0.667126789455047	0.000695389517680186	0.0198019801980198	0.347274789616225
Cenpm	Cenpc	17	NMR;Rat;Mspici;Mspretus;Mpahari;Mouse;Mcaroli;ChinHam;Rabbit;MouseLemur;Human;Orangutan;Chimpanzee;Bonobo;Gorilla;Macaque;Marmoset	0.946380063484966	8.95854341966261e-12	0	0.873490091014367	5.29487504403714e-08	0	0.177646587802854
Cenpm	Cenph	17	NMR;Rat;Mspici;Mspretus;Mpahari;Mouse;Mcaroli;ChinHam;Rabbit;MouseLemur;Human;Orangutan;Chimpanzee;Bonobo;Gorilla;Macaque;Marmoset	0.924864063272368	2.81219047628702e-10	0	0.923326086449388	3.45501964816076e-10	0	0.132438716111672
Cenpm	Cenpi	17	NMR;Rat;Mspici;Mspretus;Mpahari;Mouse;Mcaroli;ChinHam;Rabbit;MouseLemur;Human;Orangutan;Chimpanzee;Bonobo;Gorilla;Macaque;Marmoset	0.935507812102893	5.93102595020334e-11	0	0.924006922345313	3.15575397197677e-10	0	0.138604196341477
Cenpm	Cenpj	16	NMR;Rat;Mspretus;Mpahari;Mouse;Mcaroli;ChinHam;Rabbit;MouseLemur;Human;Orangutan;Chimpanzee;Bonobo;Gorilla;Macaque;Marmoset	0.93871791373901	1.04548886436881e-10	0	0.918837026004033	1.59641394903811e-09	0	0.151302547352805
Cenpm	Cenpk	16	NMR;Rat;Mspici;Mspretus;Mpahari;Mouse;ChinHam;Rabbit;MouseLemur;Human;Orangutan;Chimpanzee;Bonobo;Gorilla;Macaque;Marmoset	0.826680680234878	2.1135448158232e-06	0	0.657221139442651	0.000889429721246586	0	0.261070317985691
Cenpm	Cenpl	17	NMR;Rat;Mspici;Mspretus;Mpahari;Mouse;Mcaroli;ChinHam;Rabbit;MouseLemur;Human;Orangutan;Chimpanzee;Bonobo;Gorilla;Macaque;Marmoset	0.847541414557032	3.33194379217315e-07	0	0.962121411301321	2.49852983497515e-13	0	0.120488985192563
Cenpn	Abraxas1	17	NMR;Rat;Mspici;Mspretus;Mpahari;Mouse;Mcaroli;ChinHam;Rabbit;MouseLemur;Human;Orangutan;Chimpanzee;Bonobo;Gorilla;Macaque;Marmoset	0.958498023715415	2.58538943870797e-06	0	0.940997216625516	2.38827778099582e-11	0	0.13859740032077
Cenpn	Abraxas2	17	NMR;Rat;Mspici;Mspretus;Mpahari;Mouse;Mcaroli;ChinHam;Rabbit;MouseLemur;Human;Orangutan;Chimpanzee;Bonobo;Gorilla;Macaque;Marmoset	0.920870875792152	4.75772466307133e-10	0	0.895025408256853	8.23359142942944e-09	0	0.158652522079837
Cenpn	Ahctf1	16	NMR;Rat;Mspici;Mspretus;Mouse;Mcaroli;ChinHam;Rabbit;MouseLemur;Human;Orangutan;Chimpanzee;Bonobo;Gorilla;Macaque;Marmoset	0.925465838509317	4.09843145510246e-06	0	0.959151571672864	1.97171016539292e-12	0	0.103364442586613
Cenpn	Anapc16	17	NMR;Rat;Mspici;Mspretus;Mpahari;Mouse;Mcaroli;ChinHam;Rabbit;MouseLemur;Human;Orangutan;Chimpanzee;Bonobo;Gorilla;Macaque;Marmoset	0.796940353473033	5.32839512322042e-06	0	0.841949405527283	4.73902234064031e-07	0	0.202335445029304
Cenpn	Apc	17	NMR;Rat;Mspici;Mspretus;Mpahari;Mouse;Mcaroli;ChinHam;Rabbit;MouseLemur;Human;Orangutan;Chimpanzee;Bonobo;Gorilla;Macaque;Marmoset	0.949604743083004	2.81209575025942e-06	0	0.911463950983961	1.48339270480329e-09	0	0.125249223802584
Cenpn	Atrx	16	NMR;Mspici;Mspretus;Mpahari;Mouse;Mcaroli;ChinHam;Rabbit;MouseLemur;Human;Orangutan;Chimpanzee;Bonobo;Gorilla;Macaque;Marmoset	0.932467532467532	4.91822058326998e-06	0	0.749793351450277	9.10304685888288e-05	0	0.228046878787688
Cenpn	Aurka	16	NMR;Rat;Mspretus;Mpahari;Mouse;Mcaroli;ChinHam;Rabbit;MouseLemur;Human;Orangutan;Chimpanzee;Bonobo;Gorilla;Macaque;Marmoset	0.966120835686053	3.56681093502465e-06	0	0.963604990980377	6.33215619535909e-13	0	0.106827396104757
Cenpn	Aurkb	17	NMR;Rat;Mspici;Mspretus;Mpahari;Mouse;Mcaroli;ChinHam;Rabbit;MouseLemur;Human;Orangutan;Chimpanzee;Bonobo;Gorilla;Macaque;Marmoset	0.961462450592885	2.50492145392304e-06	0	0.921825713066635	4.20629242850779e-10	0	0.128317651940015
Cenpn	Aurkc	13	NMR;Rat;Mpahari;Mouse;ChinHam;Rabbit;MouseLemur;Human;Orangutan;Chimpanzee;Bonobo;Gorilla;Marmoset	0.881965859367461	5.95419766344348e-07	0	0.904458508179365	1.06825721362598e-07	0	0.154411713394847
Cenpn	Axin2	17	NMR;Rat;Mspici;Mspretus;Mpahari;Mouse;Mcaroli;ChinHam;Rabbit;MouseLemur;Human;Orangutan;Chimpanzee;Bonobo;Gorilla;Macaque;Marmoset	0.959486166007905	2.55879456327041e-06	0	0.91834013764954	6.54670711841981e-10	0	0.120180328532028
Cenpn	Baz1b	17	NMR;Rat;Mspici;Mspretus;Mpahari;Mouse;Mcaroli;ChinHam;Rabbit;MouseLemur;Human;Orangutan;Chimpanzee;Bonobo;Gorilla;Macaque;Marmoset	0.968379446640316	2.31051674695259e-06	0	0.948666849467783	5.72657691610994e-12	0	0.0993862169825649
Cenpn	Bod1l	17	NMR;Rat;Mspici;Mspretus;Mpahari;Mouse;Mcaroli;ChinHam;Rabbit;MouseLemur;Human;Orangutan;Chimpanzee;Bonobo;Gorilla;Macaque;Marmoset	0.961462450592885	2.50492145392304e-06	0	0.960621272329201	3.73185332411936e-13	0	0.101817120764051
Cenpn	Brca2	16	NMR;Rat;Mspici;Mspretus;Mouse;Mcaroli;ChinHam;Rabbit;MouseLemur;Human;Orangutan;Chimpanzee;Bonobo;Gorilla;Macaque;Marmoset	0.975155279503106	3.2944787480609e-06	0	0.9821995011154	5.35642428796459e-16	0	0.0708235531363499
Cenpn	Bub1	17	NMR;Rat;Mspici;Mspretus;Mpahari;Mouse;Mcaroli;ChinHam;Rabbit;MouseLemur;Human;Orangutan;Chimpanzee;Bonobo;Gorilla;Macaque;Marmoset	0.952569169960474	2.73934226199742e-06	0	0.899032495847375	5.57191898421565e-09	0	0.152633043436323
Cenpn	Bub1b	17	NMR;Rat;Mspici;Mspretus;Mpahari;Mouse;Mcaroli;ChinHam;Rabbit;MouseLemur;Human;Orangutan;Chimpanzee;Bonobo;Gorilla;Macaque;Marmoset	0.905362024179873	2.90551688541627e-09	0	0.821779459234514	1.52225264231777e-06	0	0.181861823305115
Cenpn	Bub3	17	NMR;Rat;Mspici;Mspretus;Mpahari;Mouse;Mcaroli;ChinHam;Rabbit;MouseLemur;Human;Orangutan;Chimpanzee;Bonobo;Gorilla;Macaque;Marmoset	0.854460119981987	2.11262824075058e-07	0	0.778100046203473	1.23657408476175e-05	0	0.206364353343222
Cenpn	Cbx1	15	NMR;Rat;Mspici;Mspretus;Mpahari;Mouse;ChinHam;Rabbit;Human;Orangutan;Chimpanzee;Bonobo;Gorilla;Macaque;Marmoset	0.847355697984621	1.25364909285593e-06	0	0.813691047036929	7.24324725268794e-06	0	0.355721874244413
Cenpn	Cbx3	13	NMR;Rat;Mouse;Mcaroli;ChinHam;Rabbit;MouseLemur;Human;Orangutan;Chimpanzee;Bonobo;Macaque;Marmoset	0.833041708300801	9.53221110876558e-06	0	0.871430464535239	1.18647517787836e-06	0	0.192825996424648
Cenpn	Cbx5	16	NMR;Rat;Mspici;Mpahari;Mouse;Mcaroli;ChinHam;Rabbit;MouseLemur;Human;Orangutan;Chimpanzee;Bonobo;Gorilla;Macaque;Marmoset	0.937023477071611	1.36357527928998e-10	0	0.867204807382096	1.75921290983854e-07	0	0.193606528615819
Cenpn	Ccdc24	17	NMR;Rat;Mspici;Mspretus;Mpahari;Mouse;Mcaroli;ChinHam;Rabbit;MouseLemur;Human;Orangutan;Chimpanzee;Bonobo;Gorilla;Macaque;Marmoset	0.930830039525692	3.17970135608998e-06	0	0.923651590054852	3.30890328280109e-10	0	0.141770206011605
Cenpn	Cdca8	16	NMR;Rat;Mspici;Mspretus;Mpahari;Mouse;Mcaroli;ChinHam;Rabbit;MouseLemur;Human;Chimpanzee;Bonobo;Gorilla;Macaque;Marmoset	0.914172783738001	3.94114158603404e-06	0	0.735286429016754	9.67185319250074e-05	0	0.214439340759961
Cenpn	Cdk1	16	NMR;Rat;Mspretus;Mpahari;Mouse;Mcaroli;ChinHam;Rabbit;MouseLemur;Human;Orangutan;Chimpanzee;Bonobo;Gorilla;Macaque;Marmoset	0.872596928866339	1.18967737752001e-07	0	0.805063329058125	6.22089850997116e-06	0	0.317058158066365
Cenpn	Cenpc	17	NMR;Rat;Mspici;Mspretus;Mpahari;Mouse;Mcaroli;ChinHam;Rabbit;MouseLemur;Human;Orangutan;Chimpanzee;Bonobo;Gorilla;Macaque;Marmoset	0.942687747035573	2.96828102720863e-06	0	0.86111782145314	1.33242938876637e-07	0	0.162787278462898
Cenpn	Cenph	17	NMR;Rat;Mspici;Mspretus;Mpahari;Mouse;Mcaroli;ChinHam;Rabbit;MouseLemur;Human;Orangutan;Chimpanzee;Bonobo;Gorilla;Macaque;Marmoset	0.931554266145776	1.08837585258816e-10	0	0.907556850783404	2.29364402972802e-09	0	0.130814629716416
Cenpn	Cenpi	17	NMR;Rat;Mspici;Mspretus;Mpahari;Mouse;Mcaroli;ChinHam;Rabbit;MouseLemur;Human;Orangutan;Chimpanzee;Bonobo;Gorilla;Macaque;Marmoset	0.931818181818182	3.16528079375155e-06	0	0.881344081902376	2.80021369870952e-08	0	0.167047216447684
Cenpn	Cenpj	16	NMR;Rat;Mspretus;Mpahari;Mouse;Mcaroli;ChinHam;Rabbit;MouseLemur;Human;Orangutan;Chimpanzee;Bonobo;Gorilla;Macaque;Marmoset	0.935629587803501	4.10938442944026e-06	0	0.942337599822553	5.77441543252341e-11	0	0.116278176703613
Cenpn	Cenpk	16	NMR;Rat;Mspici;Mspretus;Mpahari;Mouse;ChinHam;Rabbit;MouseLemur;Human;Orangutan;Chimpanzee;Bonobo;Gorilla;Macaque;Marmoset	0.822766604570273	2.59711204668516e-06	0	0.707962834103331	0.000227619291783802	0	0.243695356373344
Cenpn	Cenpl	17	NMR;Rat;Mspici;Mspretus;Mpahari;Mouse;Mcaroli;ChinHam;Rabbit;MouseLemur;Human;Orangutan;Chimpanzee;Bonobo;Gorilla;Macaque;Marmoset	0.895256916996047	3.17882214108464e-06	0	0.916568502717449	8.13653119693595e-10	0	0.154832171937883
Cenpn	Cenpm	17	NMR;Rat;Mspici;Mspretus;Mpahari;Mouse;Mcaroli;ChinHam;Rabbit;MouseLemur;Human;Orangutan;Chimpanzee;Bonobo;Gorilla;Macaque;Marmoset	0.937484585081452	4.31515697665163e-11	0	0.912149991946057	1.37127999673139e-09	0	0.136696030828961
Cenpo	Abraxas1	15	NMR;Rat;Mspici;Mspretus;Mouse;Mcaroli;ChinHam;Rabbit;MouseLemur;Human;Chimpanzee;Bonobo;Gorilla;Macaque;Marmoset	0.928571428571429	4.79340760000758e-06	0	0.693410322689681	0.000491151673776398	0	0.260350170999644
Cenpo	Abraxas2	15	NMR;Rat;Mspici;Mspretus;Mouse;Mcaroli;ChinHam;Rabbit;MouseLemur;Human;Chimpanzee;Bonobo;Gorilla;Macaque;Marmoset	0.927178937382859	1.52957157030931e-09	0	0.931461142177336	8.74778613718085e-10	0	0.133040029118085
Cenpo	Ahctf1	15	NMR;Rat;Mspici;Mspretus;Mouse;Mcaroli;ChinHam;Rabbit;MouseLemur;Human;Chimpanzee;Bonobo;Gorilla;Macaque;Marmoset	0.915584415584416	4.18702948156127e-06	0	0.818000643877068	5.90434520797527e-06	0	0.169192745245425
Cenpo	Anapc16	15	NMR;Rat;Mspici;Mspretus;Mouse;Mcaroli;ChinHam;Rabbit;MouseLemur;Human;Chimpanzee;Bonobo;Gorilla;Macaque;Marmoset	0.800052852376763	1.33856503497717e-05	0	0.653483278266924	0.00131596246802878	0.0099009900990099	0.279804155487073
Cenpo	Apc	15	NMR;Rat;Mspici;Mspretus;Mouse;Mcaroli;ChinHam;Rabbit;MouseLemur;Human;Chimpanzee;Bonobo;Gorilla;Macaque;Marmoset	0.915584415584416	4.18702948156127e-06	0	0.865878107302119	3.95695216708756e-07	0	0.177648682062848
Cenpo	Atrx	14	NMR;Mspici;Mspretus;Mouse;Mcaroli;ChinHam;Rabbit;MouseLemur;Human;Chimpanzee;Bonobo;Gorilla;Macaque;Marmoset	0.919298245614035	1.15357631753649e-06	0	0.72128385272228	0.000491684721691722	0	0.260087684367975
Cenpo	Aurka	14	NMR;Rat;Mspretus;Mouse;Mcaroli;ChinHam;Rabbit;MouseLemur;Human;Chimpanzee;Bonobo;Gorilla;Macaque;Marmoset	0.935338345864662	5.28233719611305e-06	0	0.740220075751029	0.000190242297897275	0	0.232291608062475
Cenpo	Aurkb	15	NMR;Rat;Mspici;Mspretus;Mouse;Mcaroli;ChinHam;Rabbit;MouseLemur;Human;Chimpanzee;Bonobo;Gorilla;Macaque;Marmoset	0.946753246753247	5.16178188232691e-06	0	0.913120863645099	7.73633305668138e-09	0	0.163148240547056
Cenpo	Aurkc	11	NMR;Rat;Mouse;ChinHam;Rabbit;MouseLemur;Human;Chimpanzee;Bonobo;Gorilla;Marmoset	0.931567581118574	1.57059247039791e-07	0	0.80577770918662	0.000164416989726296	0	0.187412631098521
Cenpo	Axin2	15	NMR;Rat;Mspici;Mspretus;Mouse;Mcaroli;ChinHam;Rabbit;MouseLemur;Human;Chimpanzee;Bonobo;Gorilla;Macaque;Marmoset	0.941558441558442	5.11068992115068e-06	0	0.944636255483714	1.21263335705362e-10	0	0.133586838052311
Cenpo	Baz1b	15	NMR;Rat;Mspici;Mspretus;Mouse;Mcaroli;ChinHam;Rabbit;MouseLemur;Human;Chimpanzee;Bonobo;Gorilla;Macaque;Marmoset	0.932467532467532	4.91822058326998e-06	0	0.896765262643268	3.7302404271987e-08	0	0.167683280650536
Cenpo	Bod1l	15	NMR;Rat;Mspici;Mspretus;Mouse;Mcaroli;ChinHam;Rabbit;MouseLemur;Human;Chimpanzee;Bonobo;Gorilla;Macaque;Marmoset	0.942857142857143	5.127332688871e-06	0	0.795813710533788	1.60497395666698e-05	0	0.209422151103462
Cenpo	Brca2	15	NMR;Rat;Mspici;Mspretus;Mouse;Mcaroli;ChinHam;Rabbit;MouseLemur;Human;Chimpanzee;Bonobo;Gorilla;Macaque;Marmoset	0.933766233766234	4.95407836225848e-06	0	0.800970051586946	1.28629472076573e-05	0	0.196528762466941
Cenpo	Bub1	15	NMR;Rat;Mspici;Mspretus;Mouse;Mcaroli;ChinHam;Rabbit;MouseLemur;Human;Chimpanzee;Bonobo;Gorilla;Macaque;Marmoset	0.938961038961039	5.06943358687062e-06	0	0.935063751803662	5.31270803487163e-10	0	0.14051255601791
Cenpo	Bub1b	15	NMR;Rat;Mspici;Mspretus;Mouse;Mcaroli;ChinHam;Rabbit;MouseLemur;Human;Chimpanzee;Bonobo;Gorilla;Macaque;Marmoset	0.891848049635451	5.69017458098431e-08	0	0.732535999831801	0.000159251837280971	0	0.245255462181297
Cenpo	Bub3	15	NMR;Rat;Mspici;Mspretus;Mouse;Mcaroli;ChinHam;Rabbit;MouseLemur;Human;Chimpanzee;Bonobo;Gorilla;Macaque;Marmoset	0.897694103857387	3.43612070208059e-08	0	0.773534091830186	3.90729270406609e-05	0	0.236272107818108
Cenpo	Cbx1	13	NMR;Rat;Mspici;Mspretus;Mouse;ChinHam;Rabbit;Human;Chimpanzee;Bonobo;Gorilla;Macaque;Marmoset	0.842887240208806	5.89105374985634e-06	0	0.509826597749159	0.0257525237370282	0.0495049504950495	0.447957828625889
Cenpo	Cbx3	12	NMR;Rat;Mouse;Mcaroli;ChinHam;Rabbit;MouseLemur;Human;Chimpanzee;Bonobo;Macaque;Marmoset	0.745606558535831	0.00038242570111261	0.0099009900990099	0.488500107464831	0.0396877559479855	0.0594059405940594	0.335330259737681
Cenpo	Cbx5	14	NMR;Rat;Mspici;Mouse;Mcaroli;ChinHam;Rabbit;MouseLemur;Human;Chimpanzee;Bonobo;Gorilla;Macaque;Marmoset	0.910116649544529	2.614743810374e-08	0	0.900455187115192	6.32060546303622e-08	0	0.204917478639267
Cenpo	Ccdc24	15	NMR;Rat;Mspici;Mspretus;Mouse;Mcaroli;ChinHam;Rabbit;MouseLemur;Human;Chimpanzee;Bonobo;Gorilla;Macaque;Marmoset	0.903896103896104	3.39715744825445e-06	0	0.70703385881045	0.000338573615018102	0	0.254012042193094
Cenpo	Cdca8	15	NMR;Rat;Mspici;Mspretus;Mouse;Mcaroli;ChinHam;Rabbit;MouseLemur;Human;Chimpanzee;Bonobo;Gorilla;Macaque;Marmoset	0.931168831168831	4.87950346165344e-06	0	0.711867412632885	0.000295249740220331	0	0.246163585729863
Cenpo	Cdk1	14	NMR;Rat;Mspretus;Mouse;Mcaroli;ChinHam;Rabbit;MouseLemur;Human;Chimpanzee;Bonobo;Gorilla;Macaque;Marmoset	0.846798482032728	2.49700617760861e-06	0	0.465544214272346	0.0385834405037732	0.0792079207920792	0.440555643199315
Cenpo	Cdt1	14	NMR;Rat;Mspici;Mspretus;Mouse;Mcaroli;ChinHam;Rabbit;MouseLemur;Human;Chimpanzee;Gorilla;Macaque;Marmoset	0.878947368421053	0	0	0.768575835545776	0.00012083868447219	0	0.253478957081038
Cenpo	Cebpb	13	NMR;Rat;Mspretus;Mouse;Mcaroli;ChinHam;Rabbit;MouseLemur;Human;Chimpanzee;Gorilla;Macaque;Marmoset	0.641529267942678	0.00410844788451282	0	0.247526783913923	0.322028212468149	0.207920792079208	0.601009962665235
Cenpo	Cenpa	14	NMR;Rat;Mspici;Mspretus;Mouse;Mcaroli;ChinHam;Rabbit;MouseLemur;Human;Chimpanzee;Gorilla;Macaque;Marmoset	0.873684210526316	0	0	0.832714145628641	9.68091891963189e-06	0	0.199293172127622
Cenpo	Cenpc	15	NMR;Rat;Mspici;Mspretus;Mouse;Mcaroli;ChinHam;Rabbit;MouseLemur;Human;Chimpanzee;Bonobo;Gorilla;Macaque;Marmoset	0.92987012987013	4.83790542679904e-06	0	0.797856045015679	1.47135828904981e-05	0	0.196130292501465
Cenpo	Cenph	15	NMR;Rat;Mspici;Mspretus;Mouse;Mcaroli;ChinHam;Rabbit;MouseLemur;Human;Chimpanzee;Bonobo;Gorilla;Macaque;Marmoset	0.911984458622122	8.71328509590956e-09	0	0.874120550619159	2.23996340237809e-07	0	0.17120214465803
Cenpo	Cenpi	15	NMR;Rat;Mspici;Mspretus;Mouse;Mcaroli;ChinHam;Rabbit;MouseLemur;Human;Chimpanzee;Bonobo;Gorilla;Macaque;Marmoset	0.945454545454545	5.15283824946924e-06	0	0.857106241680471	6.96932642025434e-07	0	0.17419663186882
Cenpo	Cenpj	14	NMR;Rat;Mspretus;Mouse;Mcaroli;ChinHam;Rabbit;MouseLemur;Human;Chimpanzee;Bonobo;Gorilla;Macaque;Marmoset	0.965413533834587	6.53934839785359e-06	0	0.895806275540039	9.36645265322657e-08	0	0.130180277937834
Cenpo	Cenpk	14	NMR;Rat;Mspici;Mspretus;Mouse;ChinHam;Rabbit;MouseLemur;Human;Chimpanzee;Bonobo;Gorilla;Macaque;Marmoset	0.833213479647176	5.09041257502807e-06	0	0.583884982893157	0.00687186226019966	0.0099009900990099	0.284792831783884
Cenpo	Cenpl	15	NMR;Rat;Mspici;Mspretus;Mouse;Mcaroli;ChinHam;Rabbit;MouseLemur;Human;Chimpanzee;Bonobo;Gorilla;Macaque;Marmoset	0.901298701298701	3.19318352410928e-06	0	0.914291771297308	6.83251645563798e-09	0	0.162643203955312
Cenpo	Cenpm	15	NMR;Rat;Mspici;Mspretus;Mouse;Mcaroli;ChinHam;Rabbit;MouseLemur;Human;Chimpanzee;Bonobo;Gorilla;Macaque;Marmoset	0.927573936547286	1.45482223141032e-09	0	0.928960537914287	1.21742671250198e-09	0	0.166369929950368
Cenpo	Cenpn	15	NMR;Rat;Mspici;Mspretus;Mouse;Mcaroli;ChinHam;Rabbit;MouseLemur;Human;Chimpanzee;Bonobo;Gorilla;Macaque;Marmoset	0.937662337662338	5.04474867741203e-06	0	0.818451686723042	5.77762313494841e-06	0	0.179858545544468
Cenpp	Abraxas1	16	NMR;Rat;Mspici;Mspretus;Mpahari;Mouse;Mcaroli;ChinHam;Rabbit;MouseLemur;Human;Chimpanzee;Bonobo;Gorilla;Macaque;Marmoset	0.887320001494576	3.71236293262007e-08	0	0.918618800867769	1.63834494267846e-09	0	0.168006657664603
Cenpp	Abraxas2	16	NMR;Rat;Mspici;Mspretus;Mpahari;Mouse;Mcaroli;ChinHam;Rabbit;MouseLemur;Human;Chimpanzee;Bonobo;Gorilla;Macaque;Marmoset	0.852134883839771	4.82722025473352e-07	0	0.860532881731422	2.7902213913054e-07	0	0.199872592533221
Cenpp	Ahctf1	15	NMR;Rat;Mspici;Mspretus;Mouse;Mcaroli;ChinHam;Rabbit;MouseLemur;Human;Chimpanzee;Bonobo;Gorilla;Macaque;Marmoset	0.884053310672869	1.06806041662602e-07	0	0.874368194374978	2.20065890371855e-07	0	0.202682154747034
Cenpp	Anapc16	16	NMR;Rat;Mspici;Mspretus;Mpahari;Mouse;Mcaroli;ChinHam;Rabbit;MouseLemur;Human;Chimpanzee;Bonobo;Gorilla;Macaque;Marmoset	0.687425365594722	0.000407967375991256	0	0.789498109987695	1.25099306793646e-05	0	0.27306123797581
Cenpp	Apc	16	NMR;Rat;Mspici;Mspretus;Mpahari;Mouse;Mcaroli;ChinHam;Rabbit;MouseLemur;Human;Chimpanzee;Bonobo;Gorilla;Macaque;Marmoset	0.853996080369063	4.28755395786771e-07	0	0.847066773418582	6.61372087164904e-07	0	0.197876536538004
Cenpp	Atrx	15	NMR;Mspici;Mspretus;Mpahari;Mouse;Mcaroli;ChinHam;Rabbit;MouseLemur;Human;Chimpanzee;Bonobo;Gorilla;Macaque;Marmoset	0.804061734184381	1.93687801727821e-05	0	0.587758730072337	0.00642388786511194	0.0198019801980198	0.336538559277736
Cenpp	Aurka	15	NMR;Rat;Mspretus;Mpahari;Mouse;Mcaroli;ChinHam;Rabbit;MouseLemur;Human;Chimpanzee;Bonobo;Gorilla;Macaque;Marmoset	0.88924980331459	7.05544808071703e-08	0	0.958578884970503	8.13695218541258e-12	0	0.130897470926734
Cenpp	Aurkb	16	NMR;Rat;Mspici;Mspretus;Mpahari;Mouse;Mcaroli;ChinHam;Rabbit;MouseLemur;Human;Chimpanzee;Bonobo;Gorilla;Macaque;Marmoset	0.870940447043053	1.34406645707939e-07	0	0.913820087159759	2.84699416964567e-09	0	0.171275153634996
Cenpp	Aurkc	12	NMR;Rat;Mpahari;Mouse;ChinHam;Rabbit;MouseLemur;Human;Chimpanzee;Bonobo;Gorilla;Marmoset	0.829545454545455	2.06771667371735e-05	0	0.881877781746782	1.30738932729134e-06	0	0.212054295810092
Cenpp	Axin2	16	NMR;Rat;Mspici;Mspretus;Mpahari;Mouse;Mcaroli;ChinHam;Rabbit;MouseLemur;Human;Chimpanzee;Bonobo;Gorilla;Macaque;Marmoset	0.903134743723633	8.75506086711305e-09	0	0.91771238818122	1.82322822273815e-09	0	0.16324440218538
Cenpp	Baz1b	16	NMR;Rat;Mspici;Mspretus;Mpahari;Mouse;Mcaroli;ChinHam;Rabbit;MouseLemur;Human;Chimpanzee;Bonobo;Gorilla;Macaque;Marmoset	0.904264368168565	7.82360494465288e-09	0	0.949210729451943	1.67031559995163e-11	0	0.136536804087039
Cenpp	Bod1l	16	NMR;Rat;Mspici;Mspretus;Mpahari;Mouse;Mcaroli;ChinHam;Rabbit;MouseLemur;Human;Chimpanzee;Bonobo;Gorilla;Macaque;Marmoset	0.889014438161975	3.2137076898487e-08	0	0.967964921981413	1.79991157529572e-13	0	0.119087235026016
Cenpp	Brca2	15	NMR;Rat;Mspici;Mspretus;Mouse;Mcaroli;ChinHam;Rabbit;MouseLemur;Human;Chimpanzee;Bonobo;Gorilla;Macaque;Marmoset	0.882754187512438	1.18109652884762e-07	0	0.950128844232852	4.59237236381972e-11	0	0.135457088363066
Cenpp	Bub1	16	NMR;Rat;Mspici;Mspretus;Mpahari;Mouse;Mcaroli;ChinHam;Rabbit;MouseLemur;Human;Chimpanzee;Bonobo;Gorilla;Macaque;Marmoset	0.870375634820586	1.40063283562684e-07	0	0.907669046517462	5.5264087992033e-09	0	0.156334763715884
Cenpp	Bub1b	16	NMR;Rat;Mspici;Mspretus;Mpahari;Mouse;Mcaroli;ChinHam;Rabbit;MouseLemur;Human;Chimpanzee;Bonobo;Gorilla;Macaque;Marmoset	0.857344632768362	3.44968596431741e-07	0	0.681489583706591	0.000478835498945343	0	0.318193860383192
Cenpp	Bub3	16	NMR;Rat;Mspici;Mspretus;Mpahari;Mouse;Mcaroli;ChinHam;Rabbit;MouseLemur;Human;Chimpanzee;Bonobo;Gorilla;Macaque;Marmoset	0.770621468926554	2.711958056937e-05	0	0.679440109740693	0.000505641764974317	0	0.309689947289015
Cenpp	Cbx1	14	NMR;Rat;Mspici;Mspretus;Mpahari;Mouse;ChinHam;Rabbit;Human;Chimpanzee;Bonobo;Gorilla;Macaque;Marmoset	0.801387702081441	2.16537089744224e-05	0	0.876584531662511	3.99745148355464e-07	0	0.320347278527027
Cenpp	Cbx3	12	NMR;Rat;Mouse;Mcaroli;ChinHam;Rabbit;MouseLemur;Human;Chimpanzee;Bonobo;Macaque;Marmoset	0.739783612109726	0.000449154201446747	0	0.843880656803199	1.07404963870589e-05	0	0.204391025827442
Cenpp	Cbx5	15	NMR;Rat;Mspici;Mpahari;Mouse;Mcaroli;ChinHam;Rabbit;MouseLemur;Human;Chimpanzee;Bonobo;Gorilla;Macaque;Marmoset	0.867771280051982	3.48382981204156e-07	0	0.871515886694398	2.69243648032346e-07	0	0.206189226797046
Cenpp	Ccdc24	16	NMR;Rat;Mspici;Mspretus;Mpahari;Mouse;Mcaroli;ChinHam;Rabbit;MouseLemur;Human;Chimpanzee;Bonobo;Gorilla;Macaque;Marmoset	0.878283005935115	7.72332298369952e-08	0	0.926915006187024	5.7900641977574e-10	0	0.146866668433811
Cenpp	Cdca8	16	NMR;Rat;Mspici;Mspretus;Mpahari;Mouse;Mcaroli;ChinHam;Rabbit;MouseLemur;Human;Chimpanzee;Bonobo;Gorilla;Macaque;Marmoset	0.846653521477001	6.78235731341352e-07	0	0.628947175984199	0.00171545109635945	0.0099009900990099	0.29696551844479
Cenpp	Cdk1	15	NMR;Rat;Mspretus;Mpahari;Mouse;Mcaroli;ChinHam;Rabbit;MouseLemur;Human;Chimpanzee;Bonobo;Gorilla;Macaque;Marmoset	0.844252571256734	1.49854548990417e-06	0	0.8503494302079	1.0514562880894e-06	0	0.287511893502293
Cenpp	Cebpb	14	NMR;Rat;Mspretus;Mpahari;Mouse;Mcaroli;ChinHam;Rabbit;MouseLemur;Human;Chimpanzee;Gorilla;Macaque;Marmoset	0.710272442314808	0.000655504932509195	0	0.116792015359748	0.633961428820055	0.237623762376238	0.641896512454687
Cenpp	Cenpa	15	NMR;Rat;Mspici;Mspretus;Mpahari;Mouse;Mcaroli;ChinHam;Rabbit;MouseLemur;Human;Chimpanzee;Gorilla;Macaque;Marmoset	0.806015037593985	1.98455031217332e-05	0	0.634022283453189	0.00268206881431935	0	0.278507202479673
Cenpp	Cenpc	16	NMR;Rat;Mspici;Mspretus;Mpahari;Mouse;Mcaroli;ChinHam;Rabbit;MouseLemur;Human;Chimpanzee;Bonobo;Gorilla;Macaque;Marmoset	0.8483479581444	6.11423303608037e-07	0	0.72260526575176	0.000145655546619068	0	0.280726504523282
Cenpp	Cenph	16	NMR;Rat;Mspici;Mspretus;Mpahari;Mouse;Mcaroli;ChinHam;Rabbit;MouseLemur;Human;Chimpanzee;Bonobo;Gorilla;Macaque;Marmoset	0.851412429378531	5.05237668509192e-07	0	0.816461088921897	3.58257966906578e-06	0	0.23148567674826
Cenpp	Cenpi	16	NMR;Rat;Mspici;Mspretus;Mpahari;Mouse;Mcaroli;ChinHam;Rabbit;MouseLemur;Human;Chimpanzee;Bonobo;Gorilla;Macaque;Marmoset	0.831403591470411	1.63706228790824e-06	0	0.787779025189466	1.34656391094248e-05	0	0.248123421876972
Cenpp	Cenpj	15	NMR;Rat;Mspretus;Mpahari;Mouse;Mcaroli;ChinHam;Rabbit;MouseLemur;Human;Chimpanzee;Bonobo;Gorilla;Macaque;Marmoset	0.906138404400185	1.56802740267237e-08	0	0.922922979328845	2.57974528839332e-09	0	0.161625108918898
Cenpp	Cenpk	15	NMR;Rat;Mspici;Mspretus;Mpahari;Mouse;ChinHam;Rabbit;MouseLemur;Human;Chimpanzee;Bonobo;Gorilla;Macaque;Marmoset	0.773219356075735	3.95389954711699e-05	0	0.51875084371061	0.0159750972128061	0.0495049504950495	0.364684726953282
Cenpp	Cenpl	16	NMR;Rat;Mspici;Mspretus;Mpahari;Mouse;Mcaroli;ChinHam;Rabbit;MouseLemur;Human;Chimpanzee;Bonobo;Gorilla;Macaque;Marmoset	0.857384953703861	3.44055167367242e-07	0	0.852962745689487	4.58017197618511e-07	0	0.233364348184237
Cenpp	Cenpm	16	NMR;Rat;Mspici;Mspretus;Mpahari;Mouse;Mcaroli;ChinHam;Rabbit;MouseLemur;Human;Chimpanzee;Bonobo;Gorilla;Macaque;Marmoset	0.88135593220339	6.06042555838838e-08	0	0.890738499801365	2.7683778172183e-08	0	0.194880409595146
Cenpp	Cenpn	16	NMR;Rat;Mspici;Mspretus;Mpahari;Mouse;Mcaroli;ChinHam;Rabbit;MouseLemur;Human;Chimpanzee;Bonobo;Gorilla;Macaque;Marmoset	0.883366315937312	5.15277162121423e-08	0	0.932437975683295	2.70110086270767e-10	0	0.166337794626224
Cenpp	Cenpo	15	NMR;Rat;Mspici;Mspretus;Mouse;Mcaroli;ChinHam;Rabbit;MouseLemur;Human;Chimpanzee;Bonobo;Gorilla;Macaque;Marmoset	0.861968216945552	5.116724719466e-07	0	0.832355064097134	2.87127039960366e-06	0	0.200905882055918
Cenpq	Becn1	15	NMR;Mspici;Mspretus;Mpahari;Mouse;Mcaroli;ChinHam;MouseLemur;Human;Orangutan;Chimpanzee;Bonobo;Gorilla;Macaque;Marmoset	0.880701754385965	0	0	0.897191688370479	1.94197190453659e-07	0	0.193580169081634
Cenpq	Birc5	14	NMR;Mspretus;Mpahari;Mouse;Mcaroli;ChinHam;MouseLemur;Human;Orangutan;Chimpanzee;Bonobo;Gorilla;Macaque;Marmoset	0.832998756644264	1.77578306094596e-05	0	0.723969751353782	0.000681409913816857	0	0.287638349612177
Cenpq	Bod1	13	NMR;Mspretus;Mpahari;Mouse;Mcaroli;ChinHam;MouseLemur;Human;Chimpanzee;Bonobo;Gorilla;Macaque;Marmoset	0.886980564271148	2.08426933114177e-06	0	0.950088467826643	5.47134651702856e-09	0	0.151792270266657
Cenpq	Ccnb1	13	Mspretus;Mpahari;Mouse;Mcaroli;ChinHam;MouseLemur;Human;Orangutan;Chimpanzee;Bonobo;Gorilla;Macaque;Marmoset	0.926470588235294	0	0	0.955606020760642	2.3095306804211e-09	0	0.125040372255116
Cenpq	Cenpb	13	NMR;Mspici;Mspretus;Mpahari;Mouse;Mcaroli;ChinHam;Human;Chimpanzee;Bonobo;Gorilla;Macaque;Marmoset	0.879901960784314	0	0	0.941799334318975	1.69041049898784e-08	0	0.170479203574865
Cenpq	Cenpf	14	NMR;Mspici;Mspretus;Mpahari;Mouse;Mcaroli;ChinHam;MouseLemur;Human;Orangutan;Chimpanzee;Bonobo;Gorilla;Macaque	0.944272445820433	2.1981335575172e-06	0	0.965063824753456	9.99990796779726e-11	0	0.134376968365041
Cenps	Ahctf1	9	Mspretus;Mouse;Mcaroli;ChinHam;Rabbit;MouseLemur;Human;Chimpanzee;Macaque	0.653846153846154	0.0183248994068465	0.0099009900990099	0.646739423529688	0.0168980588132635	0.0198019801980198	0.275452526942696
Cenps	Aurkc	7	Mpahari;Mouse;ChinHam;Rabbit;MouseLemur;Human;Chimpanzee	0.690909090909091	0.0230588742090162	0.0099009900990099	0.559276923122062	0.0736485796367261	0.0396039603960396	0.277494651333432
Cenps	Brca2	9	Mspretus;Mouse;Mcaroli;ChinHam;Rabbit;MouseLemur;Human;Chimpanzee;Macaque	0.82967032967033	0.000777927115444271	0	0.740578682094956	0.00378581518790138	0	0.226885028176509
Cenps	Cbx1	8	Mspretus;Mpahari;Mouse;ChinHam;Rabbit;Human;Chimpanzee;Macaque	0.797202797202797	0.00316125210939329	0	0.770624015393313	0.00335217120281473	0	0.230157697905384
Cenps	Cbx3	8	Mouse;Mcaroli;ChinHam;Rabbit;MouseLemur;Human;Chimpanzee;Macaque	0.566433566433566	0.0590341482159041	0.0297029702970297	0.367041115969698	0.24054093888818	0.168316831683168	0.376400161503952
Cenps	Cbx5	9	Mpahari;Mouse;Mcaroli;ChinHam;Rabbit;MouseLemur;Human;Chimpanzee;Macaque	0.774725274725275	0.0029233773590399	0	0.670688890824078	0.0121029419647411	0.0297029702970297	0.292383415763044
Cenps	Cenpk	9	Mspretus;Mpahari;Mouse;ChinHam;Rabbit;MouseLemur;Human;Chimpanzee;Macaque	0.510989010989011	0.0775693109322543	0.0198019801980198	0.387151679798838	0.19123693630091	0.0891089108910891	0.395649118968617
Cenps	Cenpo	9	Mspretus;Mouse;Mcaroli;ChinHam;Rabbit;MouseLemur;Human;Chimpanzee;Macaque	0.747252747252747	0.00482316935040432	0.0099009900990099	0.818059626978928	0.000631985197622342	0	0.230742428277962
Cenpt	Becn1	15	NMR;Rat;Mspretus;Mpahari;Mouse;Mcaroli;ChinHam;MouseLemur;Human;Orangutan;Chimpanzee;Bonobo;Gorilla;Macaque;Marmoset	0.899248120300752	1.18028328693206e-06	0	0.803055442730462	2.02028415612894e-05	0	0.22875728146451
Cenpt	Birc5	15	NMR;Rat;Mspretus;Mpahari;Mouse;Mcaroli;ChinHam;MouseLemur;Human;Orangutan;Chimpanzee;Bonobo;Gorilla;Macaque;Marmoset	0.879251543287102	3.31729131844318e-07	0	0.726090576410332	0.000289404863415164	0	0.251948076456095
Cenpt	Bod1	14	NMR;Rat;Mspretus;Mpahari;Mouse;Mcaroli;ChinHam;MouseLemur;Human;Chimpanzee;Bonobo;Gorilla;Macaque;Marmoset	0.945519913640994	1.0394724020269e-09	0	0.910921583070044	6.02421709253525e-08	0	0.171319972546505
Cenpt	Ccnb1	14	Rat;Mspretus;Mpahari;Mouse;Mcaroli;ChinHam;MouseLemur;Human;Orangutan;Chimpanzee;Bonobo;Gorilla;Macaque;Marmoset	0.966666666666667	7.61520640806792e-06	0	0.943474932319537	1.41185843479143e-09	0	0.114332204374782
Cenpt	Cenpb	13	NMR;Rat;Mspretus;Mpahari;Mouse;Mcaroli;ChinHam;Human;Chimpanzee;Bonobo;Gorilla;Macaque;Marmoset	0.878224974200207	0	0	0.898897377456518	3.98038922361861e-07	0	0.224791447555068
Cenpt	Cenpf	14	NMR;Rat;Mspretus;Mpahari;Mouse;Mcaroli;ChinHam;MouseLemur;Human;Orangutan;Chimpanzee;Bonobo;Gorilla;Macaque	0.982456140350877	8.31162310516805e-06	0	0.909966181035924	6.57411112401625e-08	0	0.167390480773694
Cenpt	Cenpq	14	NMR;Mspretus;Mpahari;Mouse;Mcaroli;ChinHam;MouseLemur;Human;Orangutan;Chimpanzee;Bonobo;Gorilla;Macaque;Marmoset	0.979360165118679	8.88931825242212e-06	0	0.980302577516654	1.07125181840581e-12	0	0.0715053040282643
Cenpu	Abraxas1	17	NMR;Rat;Mspici;Mspretus;Mpahari;Mouse;Mcaroli;ChinHam;Rabbit;MouseLemur;Human;Orangutan;Chimpanzee;Bonobo;Gorilla;Macaque;Marmoset	0.9199604743083	3.29284578281769e-06	0	0.680924433031482	0.000348285640669156	0	0.268308855482869
Cenpu	Abraxas2	17	NMR;Rat;Mspici;Mspretus;Mpahari;Mouse;Mcaroli;ChinHam;Rabbit;MouseLemur;Human;Orangutan;Chimpanzee;Bonobo;Gorilla;Macaque;Marmoset	0.943620639640938	1.49882447171784e-11	0	0.889685022605825	1.35309087036509e-08	0	0.151515545261804
Cenpu	Ahctf1	16	NMR;Rat;Mspici;Mspretus;Mouse;Mcaroli;ChinHam;Rabbit;MouseLemur;Human;Orangutan;Chimpanzee;Bonobo;Gorilla;Macaque;Marmoset	0.939017504234895	4.08808526181512e-06	0	0.900810071632026	1.09886980294432e-08	0	0.125302173529454
Cenpu	Anapc16	17	NMR;Rat;Mspici;Mspretus;Mpahari;Mouse;Mcaroli;ChinHam;Rabbit;MouseLemur;Human;Orangutan;Chimpanzee;Bonobo;Gorilla;Macaque;Marmoset	0.763547605703994	2.24667292576176e-05	0	0.727414206774494	8.39071958380725e-05	0	0.236041692306008
Cenpu	Apc	17	NMR;Rat;Mspici;Mspretus;Mpahari;Mouse;Mcaroli;ChinHam;Rabbit;MouseLemur;Human;Orangutan;Chimpanzee;Bonobo;Gorilla;Macaque;Marmoset	0.926877470355731	3.23080788740926e-06	0	0.864202299552383	1.06756610881407e-07	0	0.151604926324833
Cenpu	Atrx	16	NMR;Mspici;Mspretus;Mpahari;Mouse;Mcaroli;ChinHam;Rabbit;MouseLemur;Human;Orangutan;Chimpanzee;Bonobo;Gorilla;Macaque;Marmoset	0.97012987012987	4.94369295866673e-06	0	0.928402200813444	1.30852412426314e-09	0	0.15769681505792
Cenpu	Aurka	16	NMR;Rat;Mspretus;Mpahari;Mouse;Mcaroli;ChinHam;Rabbit;MouseLemur;Human;Orangutan;Chimpanzee;Bonobo;Gorilla;Macaque;Marmoset	0.907396950875212	3.76860096874221e-06	0	0.688513772678171	0.000396003170422261	0	0.242709120911463
Cenpu	Aurkb	17	NMR;Rat;Mspici;Mspretus;Mpahari;Mouse;Mcaroli;ChinHam;Rabbit;MouseLemur;Human;Orangutan;Chimpanzee;Bonobo;Gorilla;Macaque;Marmoset	0.926877470355731	3.23080788740926e-06	0	0.876330144947386	4.22636887455247e-08	0	0.150993706263428
Cenpu	Aurkc	13	NMR;Rat;Mpahari;Mouse;ChinHam;Rabbit;MouseLemur;Human;Orangutan;Chimpanzee;Bonobo;Gorilla;Marmoset	0.941641161294811	1.84039564778777e-09	0	0.834730111807653	8.79656072071518e-06	0	0.153990392110808
Cenpu	Axin2	17	NMR;Rat;Mspici;Mspretus;Mpahari;Mouse;Mcaroli;ChinHam;Rabbit;MouseLemur;Human;Orangutan;Chimpanzee;Bonobo;Gorilla;Macaque;Marmoset	0.979249011857708	1.99440392885674e-06	0	0.887840549702719	1.59696479481726e-08	0	0.139231650055439
Cenpu	Baz1b	17	NMR;Rat;Mspici;Mspretus;Mpahari;Mouse;Mcaroli;ChinHam;Rabbit;MouseLemur;Human;Orangutan;Chimpanzee;Bonobo;Gorilla;Macaque;Marmoset	0.946640316205534	2.88153099319713e-06	0	0.837438779713514	6.2358153681102e-07	0	0.190176654795173
Cenpu	Bod1l	17	NMR;Rat;Mspici;Mspretus;Mpahari;Mouse;Mcaroli;ChinHam;Rabbit;MouseLemur;Human;Orangutan;Chimpanzee;Bonobo;Gorilla;Macaque;Marmoset	0.950592885375494	2.78819438546656e-06	0	0.748930984066543	3.92989738942615e-05	0	0.192446214456682
Cenpu	Brca2	16	NMR;Rat;Mspici;Mspretus;Mouse;Mcaroli;ChinHam;Rabbit;MouseLemur;Human;Orangutan;Chimpanzee;Bonobo;Gorilla;Macaque;Marmoset	0.950310559006211	3.9385870237965e-06	0	0.804711184473374	6.32426370591489e-06	0	0.18094999948534
Cenpu	Bub1	17	NMR;Rat;Mspici;Mspretus;Mpahari;Mouse;Mcaroli;ChinHam;Rabbit;MouseLemur;Human;Orangutan;Chimpanzee;Bonobo;Gorilla;Macaque;Marmoset	0.959486166007905	2.55879456327041e-06	0	0.911542296790569	1.47018655189541e-09	0	0.140772339010596
Cenpu	Bub1b	17	NMR;Rat;Mspici;Mspretus;Mpahari;Mouse;Mcaroli;ChinHam;Rabbit;MouseLemur;Human;Orangutan;Chimpanzee;Bonobo;Gorilla;Macaque;Marmoset	0.929577493167217	1.4547079030704e-10	0	0.907404037694074	2.332159492279e-09	0	0.150621066753176
Cenpu	Bub3	17	NMR;Rat;Mspici;Mspretus;Mpahari;Mouse;Mcaroli;ChinHam;Rabbit;MouseLemur;Human;Orangutan;Chimpanzee;Bonobo;Gorilla;Macaque;Marmoset	0.908821376892351	1.9961656573745e-09	0	0.914348894099758	1.06128892605932e-09	0	0.157237905627365
Cenpu	Cbx1	15	NMR;Rat;Mspici;Mspretus;Mpahari;Mouse;ChinHam;Rabbit;Human;Orangutan;Chimpanzee;Bonobo;Gorilla;Macaque;Marmoset	0.891161895334135	6.02584603203086e-08	0	0.399097449387259	0.0730964026255979	0.099009900990099	0.47541006999809
Cenpu	Cbx3	13	NMR;Rat;Mouse;Mcaroli;ChinHam;Rabbit;MouseLemur;Human;Orangutan;Chimpanzee;Bonobo;Macaque;Marmoset	0.753955470170978	0.000192637504861051	0	0.467357507134582	0.0436338719052536	0.0297029702970297	0.346796841785063
Cenpu	Cbx5	16	NMR;Rat;Mspici;Mpahari;Mouse;Mcaroli;ChinHam;Rabbit;MouseLemur;Human;Orangutan;Chimpanzee;Bonobo;Gorilla;Macaque;Marmoset	0.944366035963673	4.0707387801529e-11	0	0.784967554538623	1.51669365745481e-05	0	0.256976158560496
Cenpu	Ccdc24	17	NMR;Rat;Mspici;Mspretus;Mpahari;Mouse;Mcaroli;ChinHam;Rabbit;MouseLemur;Human;Orangutan;Chimpanzee;Bonobo;Gorilla;Macaque;Marmoset	0.91403162055336	3.31550883025191e-06	0	0.680526107253771	0.000352175226954432	0	0.246493947690538
Cenpu	Cdca8	16	NMR;Rat;Mspici;Mspretus;Mpahari;Mouse;Mcaroli;ChinHam;Rabbit;MouseLemur;Human;Chimpanzee;Bonobo;Gorilla;Macaque;Marmoset	0.929983060417843	4.11774954597479e-06	0	0.903385940464537	8.53979501253417e-09	0	0.148333395310814
Cenpu	Cdk1	16	NMR;Rat;Mspretus;Mpahari;Mouse;Mcaroli;ChinHam;Rabbit;MouseLemur;Human;Orangutan;Chimpanzee;Bonobo;Gorilla;Macaque;Marmoset	0.885054509940356	4.48614785756289e-08	0	0.415999462537154	0.0541501641455746	0.0396039603960396	0.427668971654916
Cenpu	Cenpc	17	NMR;Rat;Mspici;Mspretus;Mpahari;Mouse;Mcaroli;ChinHam;Rabbit;MouseLemur;Human;Orangutan;Chimpanzee;Bonobo;Gorilla;Macaque;Marmoset	0.951581027667984	2.76393853663101e-06	0	0.935851819048221	5.61573968097022e-11	0	0.107020538479378
Cenpu	Cenph	17	NMR;Rat;Mspici;Mspretus;Mpahari;Mouse;Mcaroli;ChinHam;Rabbit;MouseLemur;Human;Orangutan;Chimpanzee;Bonobo;Gorilla;Macaque;Marmoset	0.941438131038569	2.21173008873119e-11	0	0.945365198923489	1.0858830150876e-11	0	0.109823352223844
Cenpu	Cenpi	17	NMR;Rat;Mspici;Mspretus;Mpahari;Mouse;Mcaroli;ChinHam;Rabbit;MouseLemur;Human;Orangutan;Chimpanzee;Bonobo;Gorilla;Macaque;Marmoset	0.937747035573122	3.06604035643084e-06	0	0.941466828164976	2.20065734362325e-11	0	0.108279594172631
Cenpu	Cenpj	16	NMR;Rat;Mspretus;Mpahari;Mouse;Mcaroli;ChinHam;Rabbit;MouseLemur;Human;Orangutan;Chimpanzee;Bonobo;Gorilla;Macaque;Marmoset	0.954827780914737	3.84917282288248e-06	0	0.871345953288964	1.30471448964718e-07	0	0.146468107202668
Cenpu	Cenpk	16	NMR;Rat;Mspici;Mspretus;Mpahari;Mouse;ChinHam;Rabbit;MouseLemur;Human;Orangutan;Chimpanzee;Bonobo;Gorilla;Macaque;Marmoset	0.855609318310862	3.86374815727233e-07	0	0.783558146310951	1.60885751688877e-05	0	0.18716346766462
Cenpu	Cenpl	17	NMR;Rat;Mspici;Mspretus;Mpahari;Mouse;Mcaroli;ChinHam;Rabbit;MouseLemur;Human;Orangutan;Chimpanzee;Bonobo;Gorilla;Macaque;Marmoset	0.881422924901186	2.87180502239837e-06	0	0.925062859293856	2.73747617473698e-10	0	0.128206014698636
Cenpu	Cenpm	17	NMR;Rat;Mspici;Mspretus;Mpahari;Mouse;Mcaroli;ChinHam;Rabbit;MouseLemur;Human;Orangutan;Chimpanzee;Bonobo;Gorilla;Macaque;Marmoset	0.945391676995686	1.08049701694588e-11	0	0.897836539825605	6.27115262249036e-09	0	0.155094384525056
Cenpu	Cenpn	17	NMR;Rat;Mspici;Mspretus;Mpahari;Mouse;Mcaroli;ChinHam;Rabbit;MouseLemur;Human;Orangutan;Chimpanzee;Bonobo;Gorilla;Macaque;Marmoset	0.926877470355731	3.23080788740926e-06	0	0.805387226092356	3.54989023427924e-06	0	0.182524352576995
Cenpu	Cenpo	15	NMR;Rat;Mspici;Mspretus;Mouse;Mcaroli;ChinHam;Rabbit;MouseLemur;Human;Chimpanzee;Bonobo;Gorilla;Macaque;Marmoset	0.925974025974026	4.69565142805559e-06	0	0.879194005995329	1.54683557686125e-07	0	0.181940454089391
Cenpu	Cenpp	16	NMR;Rat;Mspici;Mspretus;Mpahari;Mouse;Mcaroli;ChinHam;Rabbit;MouseLemur;Human;Chimpanzee;Bonobo;Gorilla;Macaque;Marmoset	0.851172019256732	5.1293361582451e-07	0	0.695184405457151	0.00032906068715507	0	0.252234554831292
Cenpv	Ccnb1	11	Rat;Mspretus;Mpahari;Mouse;Mcaroli;ChinHam;MouseLemur;Human;Chimpanzee;Macaque;Marmoset	0.907142857142857	0	0	0.790502419400905	0.000451487842297763	0	0.220070166642839
Cenpv	Cenpb	11	NMR;Rat;Mspretus;Mpahari;Mouse;Mcaroli;ChinHam;Human;Chimpanzee;Macaque;Marmoset	0.739285714285714	0.00237576604437121	0	0.643790247911567	0.0096004730925967	0.0198019801980198	0.268242560171899
Cenpv	Cenpf	11	NMR;Rat;Mspretus;Mpahari;Mouse;Mcaroli;ChinHam;MouseLemur;Human;Chimpanzee;Macaque	0.885714285714286	0	0	0.688559610117266	0.00453319079565381	0.0099009900990099	0.211435960682903
Cenpv	Cenpq	11	NMR;Mspretus;Mpahari;Mouse;Mcaroli;ChinHam;MouseLemur;Human;Chimpanzee;Macaque;Marmoset	0.916483516483517	0	0	0.940432486954034	5.66834071604264e-07	0	0.133695744605754
Cenpw	Becn1	16	NMR;Rat;Mspici;Mspretus;Mpahari;Mouse;Mcaroli;ChinHam;MouseLemur;Human;Orangutan;Chimpanzee;Bonobo;Gorilla;Macaque;Marmoset	0.926817182004364	1.60100134964864e-09	0	0.851230635603713	9.97687187973996e-07	0	0.218000128594524
Cenpw	Birc5	15	NMR;Rat;Mspretus;Mpahari;Mouse;Mcaroli;ChinHam;MouseLemur;Human;Orangutan;Chimpanzee;Bonobo;Gorilla;Macaque;Marmoset	0.929924242424243	2.9954452891127e-09	0	0.626237521285807	0.00313622320375719	0.0198019801980198	0.299284300870786
Cenpw	Bod1	14	NMR;Rat;Mspretus;Mpahari;Mouse;Mcaroli;ChinHam;MouseLemur;Human;Chimpanzee;Bonobo;Gorilla;Macaque;Marmoset	0.940868258522574	2.05270315397047e-09	0	0.966919388996534	1.61036738532935e-11	0	0.110995409695237
Cenpw	Ccnb1	14	Rat;Mspretus;Mpahari;Mouse;Mcaroli;ChinHam;MouseLemur;Human;Orangutan;Chimpanzee;Bonobo;Gorilla;Macaque;Marmoset	0.967410268149603	1.42056748567342e-11	0	0.972739785664747	3.17057053579278e-12	0	0.118496626798483
Cenpw	Cenpb	14	NMR;Rat;Mspici;Mspretus;Mpahari;Mouse;Mcaroli;ChinHam;Human;Chimpanzee;Bonobo;Gorilla;Macaque;Marmoset	0.883220425942474	5.46132315823034e-07	0	0.97029927625071	6.51718037820619e-12	0	0.125114259171118
Cenpw	Cenpf	15	NMR;Rat;Mspici;Mspretus;Mpahari;Mouse;Mcaroli;ChinHam;MouseLemur;Human;Orangutan;Chimpanzee;Bonobo;Gorilla;Macaque	0.939420897451121	8.3660383062489e-10	0	0.957687631512885	3.54002189776389e-11	0	0.120307977464305
Cenpw	Cenpq	15	NMR;Mspici;Mspretus;Mpahari;Mouse;Mcaroli;ChinHam;MouseLemur;Human;Orangutan;Chimpanzee;Bonobo;Gorilla;Macaque;Marmoset	0.89738027245057	1.9131642390214e-07	0	0.964757759476218	2.73775645198195e-11	0	0.122394896763874
Cenpw	Cenpt	15	NMR;Rat;Mspretus;Mpahari;Mouse;Mcaroli;ChinHam;MouseLemur;Human;Orangutan;Chimpanzee;Bonobo;Gorilla;Macaque;Marmoset	0.933591552829309	1.87181356604846e-09	0	0.948017659542077	2.17811325684713e-10	0	0.147612582915135
Cenpx	Abraxas1	12	NMR;Mpahari;Mouse;Mcaroli;ChinHam;Rabbit;Human;Orangutan;Chimpanzee;Bonobo;Gorilla;Macaque	0.83301159966345	3.30528917566246e-05	0	0.489902851559849	0.0459094982573342	0.0594059405940594	0.4334991421475
Cenpx	Abraxas2	12	NMR;Mpahari;Mouse;Mcaroli;ChinHam;Rabbit;Human;Orangutan;Chimpanzee;Bonobo;Gorilla;Macaque	0.920450510827373	1.65371605390676e-07	0	0.737417610091683	0.000729864959535675	0	0.245253625743389
Cenpx	Ahctf1	11	NMR;Mouse;Mcaroli;ChinHam;Rabbit;Human;Orangutan;Chimpanzee;Bonobo;Gorilla;Macaque	0.847088035292014	3.46369521707753e-05	0	0.680814996375948	0.00369425844890619	0	0.331169352559469
Cenpx	Anapc16	12	NMR;Mpahari;Mouse;Mcaroli;ChinHam;Rabbit;Human;Orangutan;Chimpanzee;Bonobo;Gorilla;Macaque	0.702944942381562	0.00164697297572469	0	0.624913182527853	0.00731481541559173	0.0297029702970297	0.390103706698378
Cenpx	Apc	12	NMR;Mpahari;Mouse;Mcaroli;ChinHam;Rabbit;Human;Orangutan;Chimpanzee;Bonobo;Gorilla;Macaque	0.871843719347009	5.1113643975328e-06	0	0.675471467377445	0.00292246251209212	0.0099009900990099	0.307788360454411
Cenpx	Atrx	12	NMR;Mpahari;Mouse;Mcaroli;ChinHam;Rabbit;Human;Orangutan;Chimpanzee;Bonobo;Gorilla;Macaque	0.851801334994204	1.43015679671286e-05	0	0.731710266326804	0.000842030959815221	0	0.281023492884723
Cenpx	Aurka	12	NMR;Mpahari;Mouse;Mcaroli;ChinHam;Rabbit;Human;Orangutan;Chimpanzee;Bonobo;Gorilla;Macaque	0.844285440861902	2.02557772508531e-05	0	0.563121440570514	0.0185883510763188	0	0.372434494936436
Cenpx	Aurkb	12	NMR;Mpahari;Mouse;Mcaroli;ChinHam;Rabbit;Human;Orangutan;Chimpanzee;Bonobo;Gorilla;Macaque	0.825495705531148	4.49320354916552e-05	0	0.633450509694197	0.00633397256304289	0.0099009900990099	0.341075572374423
Cenpx	Aurkc	10	NMR;Mpahari;Mouse;ChinHam;Rabbit;Human;Orangutan;Chimpanzee;Bonobo;Gorilla	0.857338685557231	8.88628921716044e-05	0	0.658721701730111	0.0104112234194908	0.0198019801980198	0.316827947527806
Cenpx	Axin2	12	NMR;Mpahari;Mouse;Mcaroli;ChinHam;Rabbit;Human;Orangutan;Chimpanzee;Bonobo;Gorilla;Macaque	0.868085772280858	6.27675576382142e-06	0	0.714525500426494	0.00126907027153111	0	0.283512943188853
Cenpx	Baz1b	12	NMR;Mpahari;Mouse;Mcaroli;ChinHam;Rabbit;Human;Orangutan;Chimpanzee;Bonobo;Gorilla;Macaque	0.853053984016255	1.34708171806437e-05	0	0.679307368103414	0.00270708284319038	0.0099009900990099	0.30616084659543
Cenpx	Bod1l	12	NMR;Mpahari;Mouse;Mcaroli;ChinHam;Rabbit;Human;Orangutan;Chimpanzee;Bonobo;Gorilla;Macaque	0.845538089883953	1.9138347459653e-05	0	0.555414891869936	0.0206339155308549	0.0297029702970297	0.377006127331849
Cenpx	Brca2	11	NMR;Mouse;Mcaroli;ChinHam;Rabbit;Human;Orangutan;Chimpanzee;Bonobo;Gorilla;Macaque	0.838028270208677	5.05246380779838e-05	0	0.631006768944323	0.00876358808585678	0.0099009900990099	0.362769222646102
Cenpx	Bub1	12	NMR;Mpahari;Mouse;Mcaroli;ChinHam;Rabbit;Human;Orangutan;Chimpanzee;Bonobo;Gorilla;Macaque	0.864327825214707	7.66092617405632e-06	0	0.742500315679681	0.000640680560815729	0	0.278505352826365
Cenpx	Bub1b	12	NMR;Mpahari;Mouse;Mcaroli;ChinHam;Rabbit;Human;Orangutan;Chimpanzee;Bonobo;Gorilla;Macaque	0.878645515237393	3.46598894238349e-06	0	0.669154384182601	0.00330745940855633	0	0.302503613646985
Cenpx	Bub3	12	NMR;Mpahari;Mouse;Mcaroli;ChinHam;Rabbit;Human;Orangutan;Chimpanzee;Bonobo;Gorilla;Macaque	0.798426809138687	0.000121838197064722	0	0.663176008707062	0.00370885847164744	0.0099009900990099	0.328189934338055
Cenpx	Cbx1	11	NMR;Mpahari;Mouse;ChinHam;Rabbit;Human;Orangutan;Chimpanzee;Bonobo;Gorilla;Macaque	0.876203986463076	8.56113509721785e-06	0	0.291177225498738	0.273885747373335	0.0792079207920792	0.544544107149954
Cenpx	Cbx3	10	NMR;Mouse;Mcaroli;ChinHam;Rabbit;Human;Orangutan;Chimpanzee;Bonobo;Macaque	0.854105615762886	5.05852816252781e-05	0	0.34668690453051	0.205535309437979	0.118811881188119	0.465280070103276
Cenpx	Cbx5	12	NMR;Mpahari;Mouse;Mcaroli;ChinHam;Rabbit;Human;Orangutan;Chimpanzee;Bonobo;Gorilla;Macaque	0.861097673278301	9.05029629121952e-06	0	0.640023231941674	0.0056533436858682	0.0099009900990099	0.361316666336122
Cenpx	Ccdc24	12	NMR;Mpahari;Mouse;Mcaroli;ChinHam;Rabbit;Human;Orangutan;Chimpanzee;Bonobo;Gorilla;Macaque	0.824243056509098	4.72253742742726e-05	0	0.463106973837203	0.0611945420402404	0.0594059405940594	0.420771872018125
Cenpx	Cdca8	11	NMR;Mpahari;Mouse;Mcaroli;ChinHam;Rabbit;Human;Chimpanzee;Bonobo;Gorilla;Macaque	0.838028270208677	5.05246380779838e-05	0	0.710315669304714	0.00204612002640701	0.0099009900990099	0.263424652758675
Cenpx	Cdk1	12	NMR;Mpahari;Mouse;Mcaroli;ChinHam;Rabbit;Human;Orangutan;Chimpanzee;Bonobo;Gorilla;Macaque	0.807913735421776	8.74160161269936e-05	0	0.271043981544347	0.292670564302148	0.158415841584158	0.579073932235511
Cenpx	Cdt1	10	NMR;Mpahari;Mouse;Mcaroli;ChinHam;Rabbit;Human;Chimpanzee;Gorilla;Macaque	0.810162421398374	0.000442828245101639	0	0.516748851921776	0.0584850640345904	0.0891089108910891	0.33825176691575
Cenpx	Cebpb	11	NMR;Mpahari;Mouse;Mcaroli;ChinHam;Rabbit;Human;Orangutan;Chimpanzee;Gorilla;Macaque	0.864577120476248	3.20072023395648e-05	0	0.554875609740358	0.0317980282337474	0.0396039603960396	0.508599791234209
Cenpx	Cenpa	11	NMR;Mpahari;Mouse;Mcaroli;ChinHam;Rabbit;Human;Orangutan;Chimpanzee;Gorilla;Macaque	0.774198521351266	0.00070429311401478	0	0.578978997816259	0.0237246593104508	0.0396039603960396	0.299839562458779
Cenpx	Cenpc	12	NMR;Mpahari;Mouse;Mcaroli;ChinHam;Rabbit;Human;Orangutan;Chimpanzee;Bonobo;Gorilla;Macaque	0.850548685972154	1.51753866197181e-05	0	0.638947689451269	0.00576049085437578	0.0396039603960396	0.310601071794184
Cenpx	Cenph	12	NMR;Mpahari;Mouse;Mcaroli;ChinHam;Rabbit;Human;Orangutan;Chimpanzee;Bonobo;Gorilla;Macaque	0.819734902946156	5.63145932785737e-05	0	0.683236641765813	0.00250006818231001	0	0.300522408112493
Cenpx	Cenpi	12	NMR;Mpahari;Mouse;Mcaroli;ChinHam;Rabbit;Human;Orangutan;Chimpanzee;Bonobo;Gorilla;Macaque	0.839274844773701	2.52954901970478e-05	0	0.742494270946235	0.000640780983160286	0	0.290638295817922
Cenpx	Cenpj	12	NMR;Mpahari;Mouse;Mcaroli;ChinHam;Rabbit;Human;Orangutan;Chimpanzee;Bonobo;Gorilla;Macaque	0.854306633038305	1.26813837130417e-05	0	0.667265371396483	0.0034302716158743	0.0297029702970297	0.313000012452705
Cenpx	Cenpk	11	NMR;Mpahari;Mouse;ChinHam;Rabbit;Human;Orangutan;Chimpanzee;Bonobo;Gorilla;Macaque	0.854133781270002	2.5390674329823e-05	0	0.616424293379429	0.010990225390233	0.0297029702970297	0.307553968347422
Cenpx	Cenpl	12	NMR;Mpahari;Mouse;Mcaroli;ChinHam;Rabbit;Human;Orangutan;Chimpanzee;Bonobo;Gorilla;Macaque	0.770379148560935	0.000296400712155407	0	0.732320023092806	0.000829406459349104	0	0.297234058577418
Cenpx	Cenpm	12	NMR;Mpahari;Mouse;Mcaroli;ChinHam;Rabbit;Human;Orangutan;Chimpanzee;Bonobo;Gorilla;Macaque	0.859844255995509	9.6442606405995e-06	0	0.763498351630182	0.000361907218566703	0	0.273950236773779
Cenpx	Cenpn	12	NMR;Mpahari;Mouse;Mcaroli;ChinHam;Rabbit;Human;Orangutan;Chimpanzee;Bonobo;Gorilla;Macaque	0.851801334994204	1.43015679671286e-05	0	0.630797265641746	0.00662672669006475	0.0099009900990099	0.321453100425822
Cenpx	Cenpo	10	NMR;Mouse;Mcaroli;ChinHam;Rabbit;Human;Chimpanzee;Bonobo;Gorilla;Macaque	0.850212058381723	5.94419709208761e-05	0	0.727524889835069	0.00211161752513726	0.0099009900990099	0.27616683733776
Cenpx	Cenpp	11	NMR;Mpahari;Mouse;Mcaroli;ChinHam;Rabbit;Human;Chimpanzee;Bonobo;Gorilla;Macaque	0.784246543739444	0.00032272480603743	0	0.524465375368176	0.0370126330198502	0.0495049504950495	0.366578591156148
Cenpx	Cenps	8	Mpahari;Mouse;Mcaroli;ChinHam;Rabbit;Human;Chimpanzee;Macaque	0.479860630811767	0.114389357710045	0.0495049504950495	0.330441764123615	0.294153332167919	0.158415841584158	0.375674310596084
Cenpx	Cenpu	12	NMR;Mpahari;Mouse;Mcaroli;ChinHam;Rabbit;Human;Orangutan;Chimpanzee;Bonobo;Gorilla;Macaque	0.845538089883953	1.9138347459653e-05	0	0.791950831326739	0.000151353915071619	0	0.23820069460176
Cfdp1	Abraxas1	16	NMR;Rat;Mspici;Mspretus;Mpahari;Mouse;Mcaroli;ChinHam;Rabbit;MouseLemur;Human;Orangutan;Chimpanzee;Bonobo;Macaque;Marmoset	0.857547184583344	3.40401610036208e-07	0	0.515177350264046	0.0141406419772579	0.0396039603960396	0.318587832175072
Cfdp1	Abraxas2	16	NMR;Rat;Mspici;Mspretus;Mpahari;Mouse;Mcaroli;ChinHam;Rabbit;MouseLemur;Human;Orangutan;Chimpanzee;Bonobo;Macaque;Marmoset	0.901528013582343	1.02501096224693e-08	0	0.743053859387548	7.44140913072623e-05	0	0.240822901936276
Cfdp1	Ahctf1	15	NMR;Rat;Mspici;Mspretus;Mouse;Mcaroli;ChinHam;Rabbit;MouseLemur;Human;Orangutan;Chimpanzee;Bonobo;Macaque;Marmoset	0.885566418454034	9.48537481882539e-08	0	0.783467319341879	2.66129191732645e-05	0	0.226428164908114
Cfdp1	Anapc16	16	NMR;Rat;Mspici;Mspretus;Mpahari;Mouse;Mcaroli;ChinHam;Rabbit;MouseLemur;Human;Orangutan;Chimpanzee;Bonobo;Macaque;Marmoset	0.88441944520324	4.72733140620369e-08	0	0.752736986934772	5.29730135171202e-05	0	0.23033472980506
Cfdp1	Apc	16	NMR;Rat;Mspici;Mspretus;Mpahari;Mouse;Mcaroli;ChinHam;Rabbit;MouseLemur;Human;Orangutan;Chimpanzee;Bonobo;Macaque;Marmoset	0.906162252397561	6.45593277233231e-09	0	0.731497867365053	0.000109559834476257	0	0.220569529520193
Cfdp1	Atrx	15	NMR;Mspici;Mspretus;Mpahari;Mouse;Mcaroli;ChinHam;Rabbit;MouseLemur;Human;Orangutan;Chimpanzee;Bonobo;Macaque;Marmoset	0.974398695383093	4.08941927101248e-13	0	0.984381318896978	4.96415091839388e-15	0	0.0802884491196538
Cfdp1	Aurka	15	NMR;Rat;Mspretus;Mpahari;Mouse;Mcaroli;ChinHam;Rabbit;MouseLemur;Human;Orangutan;Chimpanzee;Bonobo;Macaque;Marmoset	0.819246466411221	5.56010994382246e-06	0	0.528060892530871	0.0138716829270543	0.0099009900990099	0.302220838071222
Cfdp1	Aurkb	16	NMR;Rat;Mspici;Mspretus;Mpahari;Mouse;Mcaroli;ChinHam;Rabbit;MouseLemur;Human;Orangutan;Chimpanzee;Bonobo;Macaque;Marmoset	0.885811758893935	4.21290541417458e-08	0	0.750353837783443	5.76749815747874e-05	0	0.219390496291334
Cfdp1	Aurkc	12	NMR;Rat;Mpahari;Mouse;ChinHam;Rabbit;MouseLemur;Human;Orangutan;Chimpanzee;Bonobo;Marmoset	0.899121620871821	3.91315425091929e-07	0	0.751782289095976	0.000320959871651016	0	0.211206978482614
Cfdp1	Axin2	16	NMR;Rat;Mspici;Mspretus;Mpahari;Mouse;Mcaroli;ChinHam;Rabbit;MouseLemur;Human;Orangutan;Chimpanzee;Bonobo;Macaque;Marmoset	0.912945750232103	3.13771482718662e-09	0	0.727578445578847	0.000124376825030784	0	0.227429924353021
Cfdp1	Baz1b	16	NMR;Rat;Mspici;Mspretus;Mpahari;Mouse;Mcaroli;ChinHam;Rabbit;MouseLemur;Human;Orangutan;Chimpanzee;Bonobo;Macaque;Marmoset	0.866591848362733	1.8372356171396e-07	0	0.660177906439652	0.000827193398979181	0	0.262908644899694
Cfdp1	Bod1l	16	NMR;Rat;Mspici;Mspretus;Mpahari;Mouse;Mcaroli;ChinHam;Rabbit;MouseLemur;Human;Orangutan;Chimpanzee;Bonobo;Macaque;Marmoset	0.863200099445462	2.32707045381727e-07	0	0.574454341074959	0.00517149670850139	0	0.266598591897719
Cfdp1	Brca2	15	NMR;Rat;Mspici;Mspretus;Mouse;Mcaroli;ChinHam;Rabbit;MouseLemur;Human;Orangutan;Chimpanzee;Bonobo;Macaque;Marmoset	0.872562506288777	2.50176284610796e-07	0	0.647857449419139	0.00149526021336219	0	0.251962893580642
Cfdp1	Bub1	16	NMR;Rat;Mspici;Mspretus;Mpahari;Mouse;Mcaroli;ChinHam;Rabbit;MouseLemur;Human;Orangutan;Chimpanzee;Bonobo;Macaque;Marmoset	0.920859831039069	1.25099480370283e-09	0	0.800276590642777	7.76132113191653e-06	0	0.22085310037559
Cfdp1	Bub1b	16	NMR;Rat;Mspici;Mspretus;Mpahari;Mouse;Mcaroli;ChinHam;Rabbit;MouseLemur;Human;Orangutan;Chimpanzee;Bonobo;Macaque;Marmoset	0.958169069129049	2.49050941565927e-12	0	0.939305920383466	9.5174288284704e-11	0	0.121192455986445
Cfdp1	Bub3	16	NMR;Rat;Mspici;Mspretus;Mpahari;Mouse;Mcaroli;ChinHam;Rabbit;MouseLemur;Human;Orangutan;Chimpanzee;Bonobo;Macaque;Marmoset	0.94939248172991	1.61272077165918e-11	0	0.963333170038538	6.81359680056505e-13	0	0.0863276878520954
Cfdp1	Cbx1	14	NMR;Rat;Mspici;Mspretus;Mpahari;Mouse;ChinHam;Rabbit;Human;Orangutan;Chimpanzee;Bonobo;Macaque;Marmoset	0.764342283104642	8.7174714483124e-05	0	0.299205399774119	0.200007794572532	0.118811881188119	0.537057921027431
Cfdp1	Cbx3	13	NMR;Rat;Mouse;Mcaroli;ChinHam;Rabbit;MouseLemur;Human;Orangutan;Chimpanzee;Bonobo;Macaque;Marmoset	0.649647887323944	0.00260862560725698	0	0.309318285106718	0.197525197689269	0.099009900990099	0.43032410754375
Cfdp1	Cbx5	15	NMR;Rat;Mspici;Mpahari;Mouse;Mcaroli;ChinHam;Rabbit;MouseLemur;Human;Orangutan;Chimpanzee;Bonobo;Macaque;Marmoset	0.849431298559508	1.1101726743397e-06	0	0.579422063012408	0.00591035098268712	0	0.336412265720791
Cfdp1	Ccdc24	16	NMR;Rat;Mspici;Mspretus;Mpahari;Mouse;Mcaroli;ChinHam;Rabbit;MouseLemur;Human;Orangutan;Chimpanzee;Bonobo;Macaque;Marmoset	0.836066108107294	1.26233755336508e-06	0	0.499589687684213	0.0179153923809805	0.0198019801980198	0.322278374490783
Cfdp1	Cdca8	15	NMR;Rat;Mspici;Mspretus;Mpahari;Mouse;Mcaroli;ChinHam;Rabbit;MouseLemur;Human;Chimpanzee;Bonobo;Macaque;Marmoset	0.921977372516756	2.88571399698967e-09	0	0.915513891107939	5.99023154926638e-09	0	0.145350987491462
Cfdp1	Cdk1	15	NMR;Rat;Mspretus;Mpahari;Mouse;Mcaroli;ChinHam;Rabbit;MouseLemur;Human;Orangutan;Chimpanzee;Bonobo;Macaque;Marmoset	0.807291666666667	9.71996463210569e-06	0	0.261039815309941	0.253063202524936	0.148514851485149	0.470702459114561
Cfdp1	Cdt1	14	NMR;Rat;Mspici;Mspretus;Mpahari;Mouse;Mcaroli;ChinHam;Rabbit;MouseLemur;Human;Chimpanzee;Macaque;Marmoset	0.736842105263158	0.000477297598336666	0	0.450186069282588	0.0530983429430361	0.0297029702970297	0.34178838220175
Cfdp1	Cebpb	14	NMR;Rat;Mspretus;Mpahari;Mouse;Mcaroli;ChinHam;Rabbit;MouseLemur;Human;Orangutan;Chimpanzee;Macaque;Marmoset	0.692409017951171	0.00101814161898028	0	0.780806693992902	7.9688541006843e-05	0	0.442113950659309
Cfdp1	Cenpa	15	NMR;Rat;Mspici;Mspretus;Mpahari;Mouse;Mcaroli;ChinHam;Rabbit;MouseLemur;Human;Orangutan;Chimpanzee;Macaque;Marmoset	0.807518796992481	1.80072345731565e-05	0	0.832953165373909	5.15717052505973e-06	0	0.206507555200971
Cfdp1	Cenpc	16	NMR;Rat;Mspici;Mspretus;Mpahari;Mouse;Mcaroli;ChinHam;Rabbit;MouseLemur;Human;Orangutan;Chimpanzee;Bonobo;Macaque;Marmoset	0.952516154266931	8.64042192744009e-12	0	0.928257863608393	4.83732653561838e-10	0	0.129720481798392
Cfdp1	Cenph	16	NMR;Rat;Mspici;Mspretus;Mpahari;Mouse;Mcaroli;ChinHam;Rabbit;MouseLemur;Human;Orangutan;Chimpanzee;Bonobo;Macaque;Marmoset	0.933559849515237	2.29547004198544e-10	0	0.868752921178961	1.57508405278745e-07	0	0.165262639087168
Cfdp1	Cenpi	16	NMR;Rat;Mspici;Mspretus;Mpahari;Mouse;Mcaroli;ChinHam;Rabbit;MouseLemur;Human;Orangutan;Chimpanzee;Bonobo;Macaque;Marmoset	0.959299652101473	1.90256054504264e-12	0	0.922294710412182	1.0481616252245e-09	0	0.129614258087399
Cfdp1	Cenpj	15	NMR;Rat;Mspretus;Mpahari;Mouse;Mcaroli;ChinHam;Rabbit;MouseLemur;Human;Orangutan;Chimpanzee;Bonobo;Macaque;Marmoset	0.899870721835818	2.82577950597462e-08	0	0.732277889182197	0.000160538522022236	0	0.233716014123551
Cfdp1	Cenpk	15	NMR;Rat;Mspici;Mspretus;Mpahari;Mouse;ChinHam;Rabbit;MouseLemur;Human;Orangutan;Chimpanzee;Bonobo;Macaque;Marmoset	0.91796875	4.5712468911065e-09	0	0.803579282398499	1.14721016203122e-05	0	0.178750393745014
Cfdp1	Cenpl	16	NMR;Rat;Mspici;Mspretus;Mpahari;Mouse;Mcaroli;ChinHam;Rabbit;MouseLemur;Human;Orangutan;Chimpanzee;Bonobo;Macaque;Marmoset	0.876767095114546	8.68398473250164e-08	0	0.814830440673376	3.8857081724089e-06	0	0.205669002248019
Cfdp1	Cenpm	16	NMR;Rat;Mspici;Mspretus;Mpahari;Mouse;Mcaroli;ChinHam;Rabbit;MouseLemur;Human;Orangutan;Chimpanzee;Bonobo;Macaque;Marmoset	0.899632780483792	1.23028526796532e-08	0	0.771532509534724	2.61691435288833e-05	0	0.224708907916488
Cfdp1	Cenpn	16	NMR;Rat;Mspici;Mspretus;Mpahari;Mouse;Mcaroli;ChinHam;Rabbit;MouseLemur;Human;Orangutan;Chimpanzee;Bonobo;Macaque;Marmoset	0.871114180252428	1.32707954871724e-07	0	0.665057649972342	0.00073260966209541	0	0.25013786547114
Cfdp1	Cenpo	14	NMR;Rat;Mspici;Mspretus;Mouse;Mcaroli;ChinHam;Rabbit;MouseLemur;Human;Chimpanzee;Bonobo;Macaque;Marmoset	0.881025095516397	2.92324866398038e-07	0	0.728557036973267	0.000269459377526186	0	0.261280987560051
Cfdp1	Cenpp	15	NMR;Rat;Mspici;Mspretus;Mpahari;Mouse;Mcaroli;ChinHam;Rabbit;MouseLemur;Human;Chimpanzee;Bonobo;Macaque;Marmoset	0.785691430826865	2.43542660848547e-05	0	0.524356289101602	0.0146800035400805	0.0198019801980198	0.333106291518401
Cfdp1	Cenpu	16	NMR;Rat;Mspici;Mspretus;Mpahari;Mouse;Mcaroli;ChinHam;Rabbit;MouseLemur;Human;Orangutan;Chimpanzee;Bonobo;Macaque;Marmoset	0.940079741570271	8.39854227318737e-11	0	0.930696341350411	3.4585130782397e-10	0	0.128303444375379
Cfdp1	Cenpx	11	NMR;Mpahari;Mouse;Mcaroli;ChinHam;Rabbit;Human;Orangutan;Chimpanzee;Bonobo;Macaque	0.820418118077913	9.90201300160257e-05	0	0.665403424784037	0.00490583396584885	0.0099009900990099	0.301752620308449
Champ1	Abraxas1	16	NMR;Rat;Mspici;Mspretus;Mpahari;Mouse;Mcaroli;ChinHam;Rabbit;Human;Orangutan;Chimpanzee;Bonobo;Gorilla;Macaque;Marmoset	0.966120835686053	3.56681093502465e-06	0	0.9521915890207	9.2369943992265e-12	0	0.141456754487184
Champ1	Abraxas2	16	NMR;Rat;Mspici;Mspretus;Mpahari;Mouse;Mcaroli;ChinHam;Rabbit;Human;Orangutan;Chimpanzee;Bonobo;Gorilla;Macaque;Marmoset	0.893725839700901	2.12515592698437e-08	0	0.816135789945372	3.6413306371845e-06	0	0.227026510504913
Champ1	Ahctf1	15	NMR;Rat;Mspici;Mspretus;Mouse;Mcaroli;ChinHam;Rabbit;Human;Orangutan;Chimpanzee;Bonobo;Gorilla;Macaque;Marmoset	0.905194805194805	3.4955210964699e-06	0	0.936616000552175	4.24774226145676e-10	0	0.132695736814057
Champ1	Anapc16	16	NMR;Rat;Mspici;Mspretus;Mpahari;Mouse;Mcaroli;ChinHam;Rabbit;Human;Orangutan;Chimpanzee;Bonobo;Gorilla;Macaque;Marmoset	0.816122765885538	3.64370042298917e-06	0	0.880830681511646	6.31982374173422e-08	0	0.181097330712618
Champ1	Apc	16	NMR;Rat;Mspici;Mspretus;Mpahari;Mouse;Mcaroli;ChinHam;Rabbit;Human;Orangutan;Chimpanzee;Bonobo;Gorilla;Macaque;Marmoset	0.967250141163185	3.53469304498229e-06	0	0.902583843100056	9.24417532453573e-09	0	0.14212164123716
Champ1	Atrx	15	NMR;Mspici;Mspretus;Mpahari;Mouse;Mcaroli;ChinHam;Rabbit;Human;Orangutan;Chimpanzee;Bonobo;Gorilla;Macaque;Marmoset	0.935338345864662	5.28233719611305e-06	0	0.804654188045041	1.8891813304195e-05	0	0.208677577330764
Champ1	Aurka	15	NMR;Rat;Mspretus;Mpahari;Mouse;Mcaroli;ChinHam;Rabbit;Human;Orangutan;Chimpanzee;Bonobo;Gorilla;Macaque;Marmoset	0.955844155844156	5.15737173578587e-06	0	0.941591534458215	1.99250169712021e-10	0	0.121038724888439
Champ1	Aurkb	16	NMR;Rat;Mspici;Mspretus;Mpahari;Mouse;Mcaroli;ChinHam;Rabbit;Human;Orangutan;Chimpanzee;Bonobo;Gorilla;Macaque;Marmoset	0.96386222473179	3.62914167457338e-06	0	0.938728066631875	1.04380255056817e-10	0	0.112886050814769
Champ1	Aurkc	12	NMR;Rat;Mpahari;Mouse;ChinHam;Rabbit;Human;Orangutan;Chimpanzee;Bonobo;Gorilla;Marmoset	0.8766134363868	1.82143394508603e-06	0	0.89461655283407	5.4697386540847e-07	0	0.160458020957511
Champ1	Axin2	16	NMR;Rat;Mspici;Mspretus;Mpahari;Mouse;Mcaroli;ChinHam;Rabbit;Human;Orangutan;Chimpanzee;Bonobo;Gorilla;Macaque;Marmoset	0.959345002823264	3.74544457998408e-06	0	0.8906584964913	2.78775866973072e-08	0	0.153254289028028
Champ1	Baz1b	16	NMR;Rat;Mspici;Mspretus;Mpahari;Mouse;Mcaroli;ChinHam;Rabbit;Human;Orangutan;Chimpanzee;Bonobo;Gorilla;Macaque;Marmoset	0.966120835686053	3.56681093502465e-06	0	0.936161657875276	1.55644934510445e-10	0	0.121645547093886
Champ1	Bod1l	16	NMR;Rat;Mspici;Mspretus;Mpahari;Mouse;Mcaroli;ChinHam;Rabbit;Human;Orangutan;Chimpanzee;Bonobo;Gorilla;Macaque;Marmoset	0.96386222473179	3.62914167457338e-06	0	0.955817747345189	4.26124483307829e-12	0	0.124901893550204
Champ1	Brca2	15	NMR;Rat;Mspici;Mspretus;Mouse;Mcaroli;ChinHam;Rabbit;Human;Orangutan;Chimpanzee;Bonobo;Gorilla;Macaque;Marmoset	0.97012987012987	4.94369295866673e-06	0	0.974984655085517	7.20446732655606e-14	0	0.093401462320823
Champ1	Bub1	16	NMR;Rat;Mspici;Mspretus;Mpahari;Mouse;Mcaroli;ChinHam;Rabbit;Human;Orangutan;Chimpanzee;Bonobo;Gorilla;Macaque;Marmoset	0.943534726143422	4.04205225376592e-06	0	0.898356634251831	1.3883822925113e-08	0	0.167966268140284
Champ1	Bub1b	16	NMR;Rat;Mspici;Mspretus;Mpahari;Mouse;Mcaroli;ChinHam;Rabbit;Human;Orangutan;Chimpanzee;Bonobo;Gorilla;Macaque;Marmoset	0.92346798373242	9.04708536517133e-10	0	0.85287155963012	4.60682336031376e-07	0	0.168178392079133
Champ1	Bub3	16	NMR;Rat;Mspici;Mspretus;Mpahari;Mouse;Mcaroli;ChinHam;Rabbit;Human;Orangutan;Chimpanzee;Bonobo;Gorilla;Macaque;Marmoset	0.860209014816193	2.85167949004028e-07	0	0.790084223060413	1.21979716677396e-05	0	0.197407638934355
Champ1	Cbx1	15	NMR;Rat;Mspici;Mspretus;Mpahari;Mouse;ChinHam;Rabbit;Human;Orangutan;Chimpanzee;Bonobo;Gorilla;Macaque;Marmoset	0.857163055600184	6.94465991635429e-07	0	0.770018684840922	4.45597331173957e-05	0	0.368489129645669
Champ1	Cbx3	12	NMR;Rat;Mouse;Mcaroli;ChinHam;Rabbit;Human;Orangutan;Chimpanzee;Bonobo;Macaque;Marmoset	0.820063801551892	3.08870509230149e-05	0	0.811269231263395	4.39262759787657e-05	0	0.25451840225414
Champ1	Cbx5	15	NMR;Rat;Mspici;Mpahari;Mouse;Mcaroli;ChinHam;Rabbit;Human;Orangutan;Chimpanzee;Bonobo;Gorilla;Macaque;Marmoset	0.928223498127501	1.33893316063304e-09	0	0.82578536086913	4.025830265713e-06	0	0.20916412822052
Champ1	Ccdc24	16	NMR;Rat;Mspici;Mspretus;Mpahari;Mouse;Mcaroli;ChinHam;Rabbit;Human;Orangutan;Chimpanzee;Bonobo;Gorilla;Macaque;Marmoset	0.950310559006211	3.9385870237965e-06	0	0.921694300068983	1.12915380717564e-09	0	0.158020828448629
Champ1	Cdca8	15	NMR;Rat;Mspici;Mspretus;Mpahari;Mouse;Mcaroli;ChinHam;Rabbit;Human;Chimpanzee;Bonobo;Gorilla;Macaque;Marmoset	0.918181818181818	4.33177960483413e-06	0	0.768264043345563	4.75400687496771e-05	0	0.227690428991181
Champ1	Cdk1	15	NMR;Rat;Mspretus;Mpahari;Mouse;Mcaroli;ChinHam;Rabbit;Human;Orangutan;Chimpanzee;Bonobo;Gorilla;Macaque;Marmoset	0.909451078809808	1.12944200469613e-08	0	0.860386899132621	5.66481624564025e-07	0	0.282043071083524
Champ1	Cdt1	14	NMR;Rat;Mspici;Mspretus;Mpahari;Mouse;Mcaroli;ChinHam;Rabbit;Human;Chimpanzee;Gorilla;Macaque;Marmoset	0.871929824561404	0	0	0.876825331078824	8.40055486315531e-07	0	0.183222498536677
Champ1	Cebpb	14	NMR;Rat;Mspretus;Mpahari;Mouse;Mcaroli;ChinHam;Rabbit;Human;Orangutan;Chimpanzee;Gorilla;Macaque;Marmoset	0.662862415262893	0.00198086531966861	0.0099009900990099	0.38920390020914	0.0995539966874023	0.0396039603960396	0.571198230401354
Champ1	Cenpa	15	NMR;Rat;Mspici;Mspretus;Mpahari;Mouse;Mcaroli;ChinHam;Rabbit;Human;Orangutan;Chimpanzee;Gorilla;Macaque;Marmoset	0.771428571428571	0.000102086752440095	0	0.71507759312809	0.000394576647055632	0	0.262263125553426
Champ1	Cenpc	16	NMR;Rat;Mspici;Mspretus;Mpahari;Mouse;Mcaroli;ChinHam;Rabbit;Human;Orangutan;Chimpanzee;Bonobo;Gorilla;Macaque;Marmoset	0.961603613777527	3.68875714682923e-06	0	0.885493639689832	4.32583711884857e-08	0	0.148757590679089
Champ1	Cenph	16	NMR;Rat;Mspici;Mspretus;Mpahari;Mouse;Mcaroli;ChinHam;Rabbit;Human;Orangutan;Chimpanzee;Bonobo;Gorilla;Macaque;Marmoset	0.938153101516544	1.14322824468358e-10	0	0.911550201307348	3.65685184894203e-09	0	0.152863463381543
Champ1	Cenpi	16	NMR;Rat;Mspici;Mspretus;Mpahari;Mouse;Mcaroli;ChinHam;Rabbit;Human;Orangutan;Chimpanzee;Bonobo;Gorilla;Macaque;Marmoset	0.941276115189159	4.06750342921729e-06	0	0.891650745498786	2.55571099583367e-08	0	0.146257714110803
Champ1	Cenpj	15	NMR;Rat;Mspretus;Mpahari;Mouse;Mcaroli;ChinHam;Rabbit;Human;Orangutan;Chimpanzee;Bonobo;Gorilla;Macaque;Marmoset	0.931168831168831	4.87950346165344e-06	0	0.917996646978872	4.5570059478067e-09	0	0.148015232950591
Champ1	Cenpk	15	NMR;Rat;Mspici;Mspretus;Mpahari;Mouse;ChinHam;Rabbit;Human;Orangutan;Chimpanzee;Bonobo;Gorilla;Macaque;Marmoset	0.861242354001838	5.36222200308417e-07	0	0.690281127591519	0.000533487460641338	0	0.248550438373506
Champ1	Cenpl	16	NMR;Rat;Mspici;Mspretus;Mpahari;Mouse;Mcaroli;ChinHam;Rabbit;Human;Orangutan;Chimpanzee;Bonobo;Gorilla;Macaque;Marmoset	0.864483342744212	1.61352965699024e-06	0	0.892996115184676	2.26856850360308e-08	0	0.173483820719418
Champ1	Cenpm	16	NMR;Rat;Mspici;Mspretus;Mpahari;Mouse;Mcaroli;ChinHam;Rabbit;Human;Orangutan;Chimpanzee;Bonobo;Gorilla;Macaque;Marmoset	0.931375354846948	3.14319638116878e-10	0	0.902745393319998	9.0982817442676e-09	0	0.149606857147733
Champ1	Cenpn	16	NMR;Rat;Mspici;Mspretus;Mpahari;Mouse;Mcaroli;ChinHam;Rabbit;Human;Orangutan;Chimpanzee;Bonobo;Gorilla;Macaque;Marmoset	0.962732919254658	3.65930205471974e-06	0	0.95535686362321	4.71813539388759e-12	0	0.108788424940421
Champ1	Cenpo	14	NMR;Rat;Mspici;Mspretus;Mouse;Mcaroli;ChinHam;Rabbit;Human;Chimpanzee;Bonobo;Gorilla;Macaque;Marmoset	0.923308270676692	4.2053498702661e-06	0	0.74953691734073	0.000142175831436215	0	0.232124142898664
Champ1	Cenpp	15	NMR;Rat;Mspici;Mspretus;Mpahari;Mouse;Mcaroli;ChinHam;Rabbit;Human;Chimpanzee;Bonobo;Gorilla;Macaque;Marmoset	0.869113394327919	3.17934839818211e-07	0	0.895458888493344	4.18155575333171e-08	0	0.216262150512805
Champ1	Cenps	9	Mspretus;Mpahari;Mouse;Mcaroli;ChinHam;Rabbit;Human;Chimpanzee;Macaque	0.763736263736264	0.00360204194163413	0	0.697220898862431	0.00807562513274191	0	0.274441477737409
Champ1	Cenpu	16	NMR;Rat;Mspici;Mspretus;Mpahari;Mouse;Mcaroli;ChinHam;Rabbit;Human;Orangutan;Chimpanzee;Bonobo;Gorilla;Macaque;Marmoset	0.941276115189159	4.06750342921729e-06	0	0.801468369500035	7.34942458165223e-06	0	0.192098493155638
Champ1	Cenpx	12	NMR;Mpahari;Mouse;Mcaroli;ChinHam;Rabbit;Human;Orangutan;Chimpanzee;Bonobo;Gorilla;Macaque	0.839274844773701	2.52954901970478e-05	0	0.58049032667973	0.0145589553799959	0.0099009900990099	0.388171597228985
Champ1	Cfdp1	15	NMR;Rat;Mspici;Mspretus;Mpahari;Mouse;Mcaroli;ChinHam;Rabbit;Human;Orangutan;Chimpanzee;Bonobo;Macaque;Marmoset	0.894669156969715	4.47722246667726e-08	0	0.696405687511286	0.000453348500170134	0	0.233585402924358
Ckap5	Abraxas1	17	NMR;Rat;Mspici;Mspretus;Mpahari;Mouse;Mcaroli;ChinHam;Rabbit;MouseLemur;Human;Orangutan;Chimpanzee;Bonobo;Gorilla;Macaque;Marmoset	0.965415019762846	2.39479882787436e-06	0	0.961761476000682	2.75500500943006e-13	0	0.111407065658027
Ckap5	Abraxas2	17	NMR;Rat;Mspici;Mspretus;Mpahari;Mouse;Mcaroli;ChinHam;Rabbit;MouseLemur;Human;Orangutan;Chimpanzee;Bonobo;Gorilla;Macaque;Marmoset	0.921859995959491	4.18760792559023e-10	0	0.867760176212884	8.21169966655617e-08	0	0.158701009625645
Ckap5	Ahctf1	16	NMR;Rat;Mspici;Mspretus;Mouse;Mcaroli;ChinHam;Rabbit;MouseLemur;Human;Orangutan;Chimpanzee;Bonobo;Gorilla;Macaque;Marmoset	0.932241671372106	4.11861174921603e-06	0	0.946886822815623	2.58749795260667e-11	0	0.0980853255193641
Ckap5	Anapc16	17	NMR;Rat;Mspici;Mspretus;Mpahari;Mouse;Mcaroli;ChinHam;Rabbit;MouseLemur;Human;Orangutan;Chimpanzee;Bonobo;Gorilla;Macaque;Marmoset	0.753579621295326	3.30321580169454e-05	0	0.855344828738762	1.98972953935069e-07	0	0.2129600004834
Ckap5	Apc	17	NMR;Rat;Mspici;Mspretus;Mpahari;Mouse;Mcaroli;ChinHam;Rabbit;MouseLemur;Human;Orangutan;Chimpanzee;Bonobo;Gorilla;Macaque;Marmoset	0.944664031620553	2.92578711560967e-06	0	0.880556139565229	2.99095323309311e-08	0	0.147257982512416
Ckap5	Atrx	16	NMR;Mspici;Mspretus;Mpahari;Mouse;Mcaroli;ChinHam;Rabbit;MouseLemur;Human;Orangutan;Chimpanzee;Bonobo;Gorilla;Macaque;Marmoset	0.916883116883117	4.26085696653225e-06	0	0.703563000132011	0.000372945099226452	0	0.258056853616816
Ckap5	Aurka	16	NMR;Rat;Mspretus;Mpahari;Mouse;Mcaroli;ChinHam;Rabbit;MouseLemur;Human;Orangutan;Chimpanzee;Bonobo;Gorilla;Macaque;Marmoset	0.94240542066629	4.05537357834356e-06	0	0.971968023350796	4.8165306801735e-14	0	0.108471948430362
Ckap5	Aurkb	17	NMR;Rat;Mspici;Mspretus;Mpahari;Mouse;Mcaroli;ChinHam;Rabbit;MouseLemur;Human;Orangutan;Chimpanzee;Bonobo;Gorilla;Macaque;Marmoset	0.954545454545454	2.68918415798095e-06	0	0.907357138587829	2.34409581275217e-09	0	0.137097641639236
Ckap5	Aurkc	13	NMR;Rat;Mpahari;Mouse;ChinHam;Rabbit;MouseLemur;Human;Orangutan;Chimpanzee;Bonobo;Gorilla;Marmoset	0.932865381599613	5.8738365730013e-09	0	0.940164564090653	2.26436328793116e-09	0	0.135006110497555
Ckap5	Axin2	17	NMR;Rat;Mspici;Mspretus;Mpahari;Mouse;Mcaroli;ChinHam;Rabbit;MouseLemur;Human;Orangutan;Chimpanzee;Bonobo;Gorilla;Macaque;Marmoset	0.969367588932806	2.28216449779364e-06	0	0.895882307472659	7.58406137181051e-09	0	0.116357568463277
Ckap5	Baz1b	17	NMR;Rat;Mspici;Mspretus;Mpahari;Mouse;Mcaroli;ChinHam;Rabbit;MouseLemur;Human;Orangutan;Chimpanzee;Bonobo;Gorilla;Macaque;Marmoset	0.984189723320158	1.8496902784793e-06	0	0.937089764188843	4.60194691842905e-11	0	0.107110285188008
Ckap5	Bod1l	17	NMR;Rat;Mspici;Mspretus;Mpahari;Mouse;Mcaroli;ChinHam;Rabbit;MouseLemur;Human;Orangutan;Chimpanzee;Bonobo;Gorilla;Macaque;Marmoset	0.973320158102767	2.16776907539933e-06	0	0.978914170387488	5.73434989828113e-16	0	0.0727813625355993
Ckap5	Brca2	16	NMR;Rat;Mspici;Mspretus;Mouse;Mcaroli;ChinHam;Rabbit;MouseLemur;Human;Orangutan;Chimpanzee;Bonobo;Gorilla;Macaque;Marmoset	0.981931112365895	3.07161691434778e-06	0	0.983035333015104	3.32278796243887e-16	0	0.0639670286445554
Ckap5	Bub1	17	NMR;Rat;Mspici;Mspretus;Mpahari;Mouse;Mcaroli;ChinHam;Rabbit;MouseLemur;Human;Orangutan;Chimpanzee;Bonobo;Gorilla;Macaque;Marmoset	0.967391304347826	2.33874767812335e-06	0	0.896041463919233	7.46860485860401e-09	0	0.143250604337494
Ckap5	Bub1b	17	NMR;Rat;Mspici;Mspretus;Mpahari;Mouse;Mcaroli;ChinHam;Rabbit;MouseLemur;Human;Orangutan;Chimpanzee;Bonobo;Gorilla;Macaque;Marmoset	0.904867830935234	3.06199183135042e-09	0	0.790241737535374	7.25735211064764e-06	0	0.218329294335142
Ckap5	Bub3	17	NMR;Rat;Mspici;Mspretus;Mpahari;Mouse;Mcaroli;ChinHam;Rabbit;MouseLemur;Human;Orangutan;Chimpanzee;Bonobo;Gorilla;Macaque;Marmoset	0.845070448333834	3.89973097151956e-07	0	0.761161834150344	2.4678956932581e-05	0	0.224121739720159
Ckap5	Cbx1	15	NMR;Rat;Mspici;Mspretus;Mpahari;Mouse;ChinHam;Rabbit;Human;Orangutan;Chimpanzee;Bonobo;Gorilla;Macaque;Marmoset	0.899007781426585	3.05519306286031e-08	0	0.89613665199369	3.94172061594414e-08	0	0.31840266764876
Ckap5	Cbx3	13	NMR;Rat;Mouse;Mcaroli;ChinHam;Rabbit;MouseLemur;Human;Orangutan;Chimpanzee;Bonobo;Macaque;Marmoset	0.854131371802088	3.26245615028394e-06	0	0.899491073656982	1.61524954006951e-07	0	0.174376538936885
Ckap5	Cbx5	16	NMR;Rat;Mspici;Mpahari;Mouse;Mcaroli;ChinHam;Rabbit;MouseLemur;Human;Orangutan;Chimpanzee;Bonobo;Gorilla;Macaque;Marmoset	0.963569651527528	6.39297183376711e-13	0	0.853396362252683	4.45529560839621e-07	0	0.188407272038301
Ckap5	Ccdc24	17	NMR;Rat;Mspici;Mspretus;Mpahari;Mouse;Mcaroli;ChinHam;Rabbit;MouseLemur;Human;Orangutan;Chimpanzee;Bonobo;Gorilla;Macaque;Marmoset	0.946640316205534	2.88153099319713e-06	0	0.959602006553015	4.85849512115905e-13	0	0.103170900435891
Ckap5	Cdca8	16	NMR;Rat;Mspici;Mspretus;Mpahari;Mouse;Mcaroli;ChinHam;Rabbit;MouseLemur;Human;Chimpanzee;Bonobo;Gorilla;Macaque;Marmoset	0.933370976849238	4.11691640199737e-06	0	0.714602018283397	0.000186528511363534	0	0.214228439094955
Ckap5	Cdk1	16	NMR;Rat;Mspretus;Mpahari;Mouse;Mcaroli;ChinHam;Rabbit;MouseLemur;Human;Orangutan;Chimpanzee;Bonobo;Gorilla;Macaque;Marmoset	0.900343359440285	1.14938997034487e-08	0	0.870508773299649	1.38711198571889e-07	0	0.274506068591578
Ckap5	Cenpc	17	NMR;Rat;Mspici;Mspretus;Mpahari;Mouse;Mcaroli;ChinHam;Rabbit;MouseLemur;Human;Orangutan;Chimpanzee;Bonobo;Gorilla;Macaque;Marmoset	0.934782608695652	3.11829937193033e-06	0	0.818703365214236	1.79577678929469e-06	0	0.186546381535925
Ckap5	Cenph	17	NMR;Rat;Mspici;Mspretus;Mpahari;Mouse;Mcaroli;ChinHam;Rabbit;MouseLemur;Human;Orangutan;Chimpanzee;Bonobo;Gorilla;Macaque;Marmoset	0.938967164815371	3.37611275627846e-11	0	0.873413482599593	5.32676798241943e-08	0	0.15402216369497
Ckap5	Cenpi	17	NMR;Rat;Mspici;Mspretus;Mpahari;Mouse;Mcaroli;ChinHam;Rabbit;MouseLemur;Human;Orangutan;Chimpanzee;Bonobo;Gorilla;Macaque;Marmoset	0.906126482213439	3.2978520628278e-06	0	0.855047818618193	2.03025871256353e-07	0	0.193593164469891
Ckap5	Cenpj	16	NMR;Rat;Mspretus;Mpahari;Mouse;Mcaroli;ChinHam;Rabbit;MouseLemur;Human;Orangutan;Chimpanzee;Bonobo;Gorilla;Macaque;Marmoset	0.975155279503106	3.2944787480609e-06	0	0.946270535632204	2.89642349759142e-11	0	0.106949536884966
Ckap5	Cenpk	16	NMR;Rat;Mspici;Mspretus;Mpahari;Mouse;ChinHam;Rabbit;MouseLemur;Human;Orangutan;Chimpanzee;Bonobo;Gorilla;Macaque;Marmoset	0.847115513033124	6.59407824612741e-07	0	0.687033602480487	0.000412349181546723	0	0.247810236052134
Ckap5	Cenpl	17	NMR;Rat;Mspici;Mspretus;Mpahari;Mouse;Mcaroli;ChinHam;Rabbit;MouseLemur;Human;Orangutan;Chimpanzee;Bonobo;Gorilla;Macaque;Marmoset	0.883399209486166	2.92540536418923e-06	0	0.885620062840002	1.94222097571175e-08	0	0.169242198908089
Ckap5	Cenpm	17	NMR;Rat;Mspici;Mspretus;Mpahari;Mouse;Mcaroli;ChinHam;Rabbit;MouseLemur;Human;Orangutan;Chimpanzee;Bonobo;Gorilla;Macaque;Marmoset	0.928094913433298	1.7984632170924e-10	0	0.881660735124582	2.72667596006604e-08	0	0.158717794441688
Ckap5	Cenpn	17	NMR;Rat;Mspici;Mspretus;Mpahari;Mouse;Mcaroli;ChinHam;Rabbit;MouseLemur;Human;Orangutan;Chimpanzee;Bonobo;Gorilla;Macaque;Marmoset	0.969367588932806	2.28216449779364e-06	0	0.977542432297437	1.10479714465882e-15	0	0.0736370713992174
Ckap5	Cenpo	15	NMR;Rat;Mspici;Mspretus;Mouse;Mcaroli;ChinHam;Rabbit;MouseLemur;Human;Chimpanzee;Bonobo;Gorilla;Macaque;Marmoset	0.931168831168831	4.87950346165344e-06	0	0.764878936772136	5.37813688069768e-05	0	0.19927131144618
Ckap5	Cenpp	16	NMR;Rat;Mspici;Mspretus;Mpahari;Mouse;Mcaroli;ChinHam;Rabbit;MouseLemur;Human;Chimpanzee;Bonobo;Gorilla;Macaque;Marmoset	0.91725504928529	1.92339990935668e-09	0	0.953718561123941	6.71930157860397e-12	0	0.129740316104894
Ckap5	Cenpu	17	NMR;Rat;Mspici;Mspretus;Mpahari;Mouse;Mcaroli;ChinHam;Rabbit;MouseLemur;Human;Orangutan;Chimpanzee;Bonobo;Gorilla;Macaque;Marmoset	0.932806324110672	3.15023075697795e-06	0	0.757316058404903	2.86489182177152e-05	0	0.18232990766323
Ckap5	Cenpx	12	NMR;Mpahari;Mouse;Mcaroli;ChinHam;Rabbit;Human;Orangutan;Chimpanzee;Bonobo;Gorilla;Macaque	0.853053984016255	1.34708171806437e-05	0	0.572759618538552	0.0162572578648672	0.0297029702970297	0.361401878666465
Ckap5	Cfdp1	16	NMR;Rat;Mspici;Mspretus;Mpahari;Mouse;Mcaroli;ChinHam;Rabbit;MouseLemur;Human;Orangutan;Chimpanzee;Bonobo;Macaque;Marmoset	0.860938933500615	2.71482781610963e-07	0	0.626201229969625	0.00182235256698721	0	0.258649233255976
Ckap5	Champ1	16	NMR;Rat;Mspici;Mspretus;Mpahari;Mouse;Mcaroli;ChinHam;Rabbit;Human;Orangutan;Chimpanzee;Bonobo;Gorilla;Macaque;Marmoset	0.948051948051948	3.97738009413851e-06	0	0.953133204016068	7.60059094052351e-12	0	0.119623010063345
Clasp1	Abraxas1	17	NMR;Rat;Mspici;Mspretus;Mpahari;Mouse;Mcaroli;ChinHam;Rabbit;MouseLemur;Human;Orangutan;Chimpanzee;Bonobo;Gorilla;Macaque;Marmoset	0.982213438735178	1.90751730816537e-06	0	0.956064382107099	1.15482085522194e-12	0	0.115218158777309
Clasp1	Abraxas2	17	NMR;Rat;Mspici;Mspretus;Mpahari;Mouse;Mcaroli;ChinHam;Rabbit;MouseLemur;Human;Orangutan;Chimpanzee;Bonobo;Gorilla;Macaque;Marmoset	0.926805596796183	2.15495161295859e-10	0	0.881362133381452	2.79597436317389e-08	0	0.163400827800884
Clasp1	Ahctf1	16	NMR;Rat;Mspici;Mspretus;Mouse;Mcaroli;ChinHam;Rabbit;MouseLemur;Human;Orangutan;Chimpanzee;Bonobo;Gorilla;Macaque;Marmoset	0.936758893280632	4.10359421737025e-06	0	0.937105510016029	1.34638126452276e-10	0	0.132060213630059
Clasp1	Anapc16	17	NMR;Rat;Mspici;Mspretus;Mpahari;Mouse;Mcaroli;ChinHam;Rabbit;MouseLemur;Human;Orangutan;Chimpanzee;Bonobo;Gorilla;Macaque;Marmoset	0.778001183096563	1.24178360323942e-05	0	0.828260381303887	1.06353686208033e-06	0	0.226685332881781
Clasp1	Apc	17	NMR;Rat;Mspici;Mspretus;Mpahari;Mouse;Mcaroli;ChinHam;Rabbit;MouseLemur;Human;Orangutan;Chimpanzee;Bonobo;Gorilla;Macaque;Marmoset	0.966403162055336	2.36684564481278e-06	0	0.923716447336134	3.28046136525249e-10	0	0.129720168779775
Clasp1	Atrx	16	NMR;Mspici;Mspretus;Mpahari;Mouse;Mcaroli;ChinHam;Rabbit;MouseLemur;Human;Orangutan;Chimpanzee;Bonobo;Gorilla;Macaque;Marmoset	0.925974025974026	4.69565142805559e-06	0	0.674073547791135	0.000806148951763942	0	0.277705292332772
Clasp1	Aurka	16	NMR;Rat;Mspretus;Mpahari;Mouse;Mcaroli;ChinHam;Rabbit;MouseLemur;Human;Orangutan;Chimpanzee;Bonobo;Gorilla;Macaque;Marmoset	0.971767363071711	3.40047344631159e-06	0	0.968946242323049	1.32404269194226e-13	0	0.10052800177038
Clasp1	Aurkb	17	NMR;Rat;Mspici;Mspretus;Mpahari;Mouse;Mcaroli;ChinHam;Rabbit;MouseLemur;Human;Orangutan;Chimpanzee;Bonobo;Gorilla;Macaque;Marmoset	0.963438735177866	2.45022271953431e-06	0	0.952463707779727	2.59888989288073e-12	0	0.11595000660464
Clasp1	Aurkc	13	NMR;Rat;Mpahari;Mouse;ChinHam;Rabbit;MouseLemur;Human;Orangutan;Chimpanzee;Bonobo;Gorilla;Marmoset	0.932865381599613	5.8738365730013e-09	0	0.914971151595548	4.11404313054562e-08	0	0.13794547738692
Clasp1	Axin2	17	NMR;Rat;Mspici;Mspretus;Mpahari;Mouse;Mcaroli;ChinHam;Rabbit;MouseLemur;Human;Orangutan;Chimpanzee;Bonobo;Gorilla;Macaque;Marmoset	0.983201581027668	1.87858808348735e-06	0	0.950795383492867	3.70574228102741e-12	0	0.109948954212436
Clasp1	Baz1b	17	NMR;Rat;Mspici;Mspretus;Mpahari;Mouse;Mcaroli;ChinHam;Rabbit;MouseLemur;Human;Orangutan;Chimpanzee;Bonobo;Gorilla;Macaque;Marmoset	0.995059288537549	1.53623141736958e-06	0	0.988669157212671	8.80717837665015e-19	0	0.0538995522242069
Clasp1	Bod1l	17	NMR;Rat;Mspici;Mspretus;Mpahari;Mouse;Mcaroli;ChinHam;Rabbit;MouseLemur;Human;Orangutan;Chimpanzee;Bonobo;Gorilla;Macaque;Marmoset	0.992094861660079	1.62063925569891e-06	0	0.988373790589588	1.15245761801414e-18	0	0.0598460983396656
Clasp1	Brca2	16	NMR;Rat;Mspici;Mspretus;Mouse;Mcaroli;ChinHam;Rabbit;MouseLemur;Human;Orangutan;Chimpanzee;Bonobo;Gorilla;Macaque;Marmoset	0.992094861660079	2.71923978950956e-06	0	0.990688423818575	8.51048580298172e-19	0	0.0495602487219603
Clasp1	Bub1	17	NMR;Rat;Mspici;Mspretus;Mpahari;Mouse;Mcaroli;ChinHam;Rabbit;MouseLemur;Human;Orangutan;Chimpanzee;Bonobo;Gorilla;Macaque;Marmoset	0.963438735177866	2.45022271953431e-06	0	0.938064278870512	3.92315989744419e-11	0	0.125849096465498
Clasp1	Bub1b	17	NMR;Rat;Mspici;Mspretus;Mpahari;Mouse;Mcaroli;ChinHam;Rabbit;MouseLemur;Human;Orangutan;Chimpanzee;Bonobo;Gorilla;Macaque;Marmoset	0.900420091733476	4.848759679128e-09	0	0.758481975230158	2.73900430151735e-05	0	0.251018884748938
Clasp1	Bub3	17	NMR;Rat;Mspici;Mspretus;Mpahari;Mouse;Mcaroli;ChinHam;Rabbit;MouseLemur;Human;Orangutan;Chimpanzee;Bonobo;Gorilla;Macaque;Marmoset	0.855448506471267	1.9757526412097e-07	0	0.736924305674191	6.05405197815389e-05	0	0.230209669404576
Clasp1	Cbx1	15	NMR;Rat;Mspici;Mspretus;Mpahari;Mouse;ChinHam;Rabbit;Human;Orangutan;Chimpanzee;Bonobo;Gorilla;Macaque;Marmoset	0.909468962883185	1.12740517492828e-08	0	0.807759803255792	9.51655627809552e-06	0	0.345055167090053
Clasp1	Cbx3	13	NMR;Rat;Mouse;Mcaroli;ChinHam;Rabbit;MouseLemur;Human;Orangutan;Chimpanzee;Bonobo;Macaque;Marmoset	0.852373899843647	3.58946621551611e-06	0	0.850157194742022	4.04210579553809e-06	0	0.190500592410346
Clasp1	Cbx5	16	NMR;Rat;Mspici;Mpahari;Mouse;Mcaroli;ChinHam;Rabbit;MouseLemur;Human;Orangutan;Chimpanzee;Bonobo;Gorilla;Macaque;Marmoset	0.970347398197124	8.39286517533564e-14	0	0.899480361724075	1.24828365414775e-08	0	0.162296694938165
Clasp1	Ccdc24	17	NMR;Rat;Mspici;Mspretus;Mpahari;Mouse;Mcaroli;ChinHam;Rabbit;MouseLemur;Human;Orangutan;Chimpanzee;Bonobo;Gorilla;Macaque;Marmoset	0.973320158102767	2.16776907539933e-06	0	0.959873746471143	4.53153276486354e-13	0	0.0985428292790748
Clasp1	Cdca8	16	NMR;Rat;Mspici;Mspretus;Mpahari;Mouse;Mcaroli;ChinHam;Rabbit;MouseLemur;Human;Chimpanzee;Bonobo;Gorilla;Macaque;Marmoset	0.922077922077922	4.06795676197728e-06	0	0.709592813166537	0.00021686882333571	0	0.243408945877265
Clasp1	Cdk1	16	NMR;Rat;Mspretus;Mpahari;Mouse;Mcaroli;ChinHam;Rabbit;MouseLemur;Human;Orangutan;Chimpanzee;Bonobo;Gorilla;Macaque;Marmoset	0.935451087921605	1.73344713022718e-10	0	0.842559773112169	8.66997680518424e-07	0	0.268961589521461
Clasp1	Cenpc	17	NMR;Rat;Mspici;Mspretus;Mpahari;Mouse;Mcaroli;ChinHam;Rabbit;MouseLemur;Human;Orangutan;Chimpanzee;Bonobo;Gorilla;Macaque;Marmoset	0.931818181818182	3.16528079375155e-06	0	0.808273291852544	3.07611112144274e-06	0	0.20944818405945
Clasp1	Cenph	17	NMR;Rat;Mspici;Mspretus;Mpahari;Mouse;Mcaroli;ChinHam;Rabbit;MouseLemur;Human;Orangutan;Chimpanzee;Bonobo;Gorilla;Macaque;Marmoset	0.942426517527848	1.85789192731647e-11	0	0.889017525492913	1.43719919715041e-08	0	0.155287625786987
Clasp1	Cenpi	17	NMR;Rat;Mspici;Mspretus;Mpahari;Mouse;Mcaroli;ChinHam;Rabbit;MouseLemur;Human;Orangutan;Chimpanzee;Bonobo;Gorilla;Macaque;Marmoset	0.924901185770751	3.25222312431076e-06	0	0.857248104026506	1.74668435455987e-07	0	0.180549963789935
Clasp1	Cenpj	16	NMR;Rat;Mspretus;Mpahari;Mouse;Mcaroli;ChinHam;Rabbit;MouseLemur;Human;Orangutan;Chimpanzee;Bonobo;Gorilla;Macaque;Marmoset	0.971767363071711	3.40047344631159e-06	0	0.954220274356227	6.03804781729896e-12	0	0.0948526614872739
Clasp1	Cenpk	16	NMR;Rat;Mspici;Mspretus;Mpahari;Mouse;ChinHam;Rabbit;MouseLemur;Human;Orangutan;Chimpanzee;Bonobo;Gorilla;Macaque;Marmoset	0.842585483551663	8.65680388976383e-07	0	0.642681992302578	0.00125691155475011	0	0.293108179546257
Clasp1	Cenpl	17	NMR;Rat;Mspici;Mspretus;Mpahari;Mouse;Mcaroli;ChinHam;Rabbit;MouseLemur;Human;Orangutan;Chimpanzee;Bonobo;Gorilla;Macaque;Marmoset	0.881422924901186	2.87180502239837e-06	0	0.915486516543948	9.27008151777384e-10	0	0.168463758050259
Clasp1	Cenpm	17	NMR;Rat;Mspici;Mspretus;Mpahari;Mouse;Mcaroli;ChinHam;Rabbit;MouseLemur;Human;Orangutan;Chimpanzee;Bonobo;Gorilla;Macaque;Marmoset	0.937484585081452	4.31515697665163e-11	0	0.932205235559622	9.87334263634756e-11	0	0.156754415990385
Clasp1	Cenpn	17	NMR;Rat;Mspici;Mspretus;Mpahari;Mouse;Mcaroli;ChinHam;Rabbit;MouseLemur;Human;Orangutan;Chimpanzee;Bonobo;Gorilla;Macaque;Marmoset	0.962450592885375	2.47766895172863e-06	0	0.959381098804466	5.13980133787338e-13	0	0.0963788855524809
Clasp1	Cenpo	15	NMR;Rat;Mspici;Mspretus;Mouse;Mcaroli;ChinHam;Rabbit;MouseLemur;Human;Chimpanzee;Bonobo;Gorilla;Macaque;Marmoset	0.946753246753247	5.16178188232691e-06	0	0.850248710143157	1.05776130358373e-06	0	0.176104136305038
Clasp1	Cenpp	16	NMR;Rat;Mspici;Mspretus;Mpahari;Mouse;Mcaroli;ChinHam;Rabbit;MouseLemur;Human;Chimpanzee;Bonobo;Gorilla;Macaque;Marmoset	0.889014438161975	3.2137076898487e-08	0	0.964002965028402	5.6822282590858e-13	0	0.113338052855477
Clasp1	Cenpu	17	NMR;Rat;Mspici;Mspretus;Mpahari;Mouse;Mcaroli;ChinHam;Rabbit;MouseLemur;Human;Orangutan;Chimpanzee;Bonobo;Gorilla;Macaque;Marmoset	0.950592885375494	2.78819438546656e-06	0	0.799434340241358	4.73562375551227e-06	0	0.184935180894632
Clasp1	Cenpx	12	NMR;Mpahari;Mouse;Mcaroli;ChinHam;Rabbit;Human;Orangutan;Chimpanzee;Bonobo;Gorilla;Macaque	0.853053984016255	1.34708171806437e-05	0	0.642187368795355	0.00544261546802521	0.0099009900990099	0.337473479617068
Clasp1	Cfdp1	16	NMR;Rat;Mspici;Mspretus;Mpahari;Mouse;Mcaroli;ChinHam;Rabbit;MouseLemur;Human;Orangutan;Chimpanzee;Bonobo;Macaque;Marmoset	0.863200099445462	2.32707045381727e-07	0	0.625555673805415	0.00184828671140341	0	0.269789919297835
Clasp1	Champ1	16	NMR;Rat;Mspici;Mspretus;Mpahari;Mouse;Mcaroli;ChinHam;Rabbit;Human;Orangutan;Chimpanzee;Bonobo;Gorilla;Macaque;Marmoset	0.961603613777527	3.68875714682923e-06	0	0.953059305678758	7.71890786722446e-12	0	0.118343031773545
Clasp1	Ckap5	17	NMR;Rat;Mspici;Mspretus;Mpahari;Mouse;Mcaroli;ChinHam;Rabbit;MouseLemur;Human;Orangutan;Chimpanzee;Bonobo;Gorilla;Macaque;Marmoset	0.979249011857708	1.99440392885674e-06	0	0.96781727778464	4.628920986985e-14	0	0.0887652608998769
Clasp2	Abraxas1	16	NMR;Rat;Mspici;Mspretus;Mpahari;Mouse;Mcaroli;ChinHam;Rabbit;Human;Orangutan;Chimpanzee;Bonobo;Gorilla;Macaque;Marmoset	0.952569169960474	3.89577845702015e-06	0	0.898477730917372	1.372639939699e-08	0	0.171713407535498
Clasp2	Abraxas2	16	NMR;Rat;Mspici;Mspretus;Mpahari;Mouse;Mcaroli;ChinHam;Rabbit;Human;Orangutan;Chimpanzee;Bonobo;Gorilla;Macaque;Marmoset	0.89033409078363	2.86758918745343e-08	0	0.906858543279041	6.01037274983062e-09	0	0.161467043432315
Clasp2	Ahctf1	15	NMR;Rat;Mspici;Mspretus;Mouse;Mcaroli;ChinHam;Rabbit;Human;Orangutan;Chimpanzee;Bonobo;Gorilla;Macaque;Marmoset	0.92987012987013	4.83790542679904e-06	0	0.949255625048059	5.39712978868179e-11	0	0.109763680923297
Clasp2	Anapc16	16	NMR;Rat;Mspici;Mspretus;Mpahari;Mouse;Mcaroli;ChinHam;Rabbit;Human;Orangutan;Chimpanzee;Bonobo;Gorilla;Macaque;Marmoset	0.777341250805024	2.07653464542029e-05	0	0.856196017439252	3.71908356140185e-07	0	0.201736482400584
Clasp2	Apc	16	NMR;Rat;Mspici;Mspretus;Mpahari;Mouse;Mcaroli;ChinHam;Rabbit;Human;Orangutan;Chimpanzee;Bonobo;Gorilla;Macaque;Marmoset	0.9785431959345	3.18464873137565e-06	0	0.956359197847658	3.77542091665213e-12	0	0.083229418732053
Clasp2	Atrx	15	NMR;Mspici;Mspretus;Mpahari;Mouse;Mcaroli;ChinHam;Rabbit;Human;Orangutan;Chimpanzee;Bonobo;Gorilla;Macaque;Marmoset	0.962406015037594	6.49946532118417e-06	0	0.831644937241325	5.50433502771427e-06	0	0.203658290275982
Clasp2	Aurka	15	NMR;Rat;Mspretus;Mpahari;Mouse;Mcaroli;ChinHam;Rabbit;Human;Orangutan;Chimpanzee;Bonobo;Gorilla;Macaque;Marmoset	0.955844155844156	5.15737173578587e-06	0	0.909932313694054	1.07575557278482e-08	0	0.160005069892231
Clasp2	Aurkb	16	NMR;Rat;Mspici;Mspretus;Mpahari;Mouse;Mcaroli;ChinHam;Rabbit;Human;Orangutan;Chimpanzee;Bonobo;Gorilla;Macaque;Marmoset	0.967250141163185	3.53469304498229e-06	0	0.982634726181634	4.18936922912008e-16	0	0.0731331257494662
Clasp2	Aurkc	12	NMR;Rat;Mpahari;Mouse;ChinHam;Rabbit;Human;Orangutan;Chimpanzee;Bonobo;Gorilla;Marmoset	0.91688189812895	8.80322942281178e-08	0	0.906752115944333	2.13791290051116e-07	0	0.159072755001538
Clasp2	Axin2	16	NMR;Rat;Mspici;Mspretus;Mpahari;Mouse;Mcaroli;ChinHam;Rabbit;Human;Orangutan;Chimpanzee;Bonobo;Gorilla;Macaque;Marmoset	0.969508752117448	3.4686818240696e-06	0	0.968004415102526	1.77813601089412e-13	0	0.0877164069463153
Clasp2	Baz1b	16	NMR;Rat;Mspici;Mspretus;Mpahari;Mouse;Mcaroli;ChinHam;Rabbit;Human;Orangutan;Chimpanzee;Bonobo;Gorilla;Macaque;Marmoset	0.969508752117448	3.4686818240696e-06	0	0.977834231161548	4.71584349283668e-15	0	0.0955842554798514
Clasp2	Bod1l	16	NMR;Rat;Mspici;Mspretus;Mpahari;Mouse;Mcaroli;ChinHam;Rabbit;Human;Orangutan;Chimpanzee;Bonobo;Gorilla;Macaque;Marmoset	0.957086391869	3.79898880300906e-06	0	0.941271563335182	6.90436101324637e-11	0	0.129776274112814
Clasp2	Brca2	15	NMR;Rat;Mspici;Mspretus;Mouse;Mcaroli;ChinHam;Rabbit;Human;Orangutan;Chimpanzee;Bonobo;Gorilla;Macaque;Marmoset	0.974025974025974	4.84900997802576e-06	0	0.959469605212744	6.64180727571137e-12	0	0.103839571900764
Clasp2	Bub1	16	NMR;Rat;Mspici;Mspretus;Mpahari;Mouse;Mcaroli;ChinHam;Rabbit;Human;Orangutan;Chimpanzee;Bonobo;Gorilla;Macaque;Marmoset	0.954827780914737	3.84917282288248e-06	0	0.958317885263833	2.40480295691875e-12	0	0.119589587092531
Clasp2	Bub1b	16	NMR;Rat;Mspici;Mspretus;Mpahari;Mouse;Mcaroli;ChinHam;Rabbit;Human;Orangutan;Chimpanzee;Bonobo;Gorilla;Macaque;Marmoset	0.951143782633269	1.14231404208561e-11	0	0.858377275632828	3.22239847102233e-07	0	0.173812274697161
Clasp2	Bub3	16	NMR;Rat;Mspici;Mspretus;Mpahari;Mouse;Mcaroli;ChinHam;Rabbit;Human;Orangutan;Chimpanzee;Bonobo;Gorilla;Macaque;Marmoset	0.898051433721436	1.42877336547485e-08	0	0.829498961456739	1.81638903928072e-06	0	0.173332058941226
Clasp2	Cbx1	15	NMR;Rat;Mspici;Mspretus;Mpahari;Mouse;ChinHam;Rabbit;Human;Orangutan;Chimpanzee;Bonobo;Gorilla;Macaque;Marmoset	0.837548340369058	2.17549725138964e-06	0	0.694768795366138	0.000473686181232417	0	0.394078787454539
Clasp2	Cbx3	12	NMR;Rat;Mouse;Mcaroli;ChinHam;Rabbit;Human;Orangutan;Chimpanzee;Bonobo;Macaque;Marmoset	0.782835180043862	0.000122582762751911	0	0.707194370527626	0.0010298766043121	0	0.295764161372126
Clasp2	Cbx5	15	NMR;Rat;Mspici;Mpahari;Mouse;Mcaroli;ChinHam;Rabbit;Human;Orangutan;Chimpanzee;Bonobo;Gorilla;Macaque;Marmoset	0.938616483410944	3.15699548524256e-10	0	0.915390363172478	6.07096460498046e-09	0	0.172301387127947
Clasp2	Ccdc24	16	NMR;Rat;Mspici;Mspretus;Mpahari;Mouse;Mcaroli;ChinHam;Rabbit;Human;Orangutan;Chimpanzee;Bonobo;Gorilla;Macaque;Marmoset	0.928853754940711	4.11514930666874e-06	0	0.880778614444966	6.34606707820745e-08	0	0.190235774247933
Clasp2	Cdca8	15	NMR;Rat;Mspici;Mspretus;Mpahari;Mouse;Mcaroli;ChinHam;Rabbit;Human;Chimpanzee;Bonobo;Gorilla;Macaque;Marmoset	0.91038961038961	3.86318077925515e-06	0	0.77998019219891	3.05212208932983e-05	0	0.225033290491052
Clasp2	Cdk1	15	NMR;Rat;Mspretus;Mpahari;Mouse;Mcaroli;ChinHam;Rabbit;Human;Orangutan;Chimpanzee;Bonobo;Gorilla;Macaque;Marmoset	0.915965771351426	5.70294940427392e-09	0	0.758383473809191	6.77682789804477e-05	0	0.325184394540855
Clasp2	Cdt1	14	NMR;Rat;Mspici;Mspretus;Mpahari;Mouse;Mcaroli;ChinHam;Rabbit;Human;Chimpanzee;Gorilla;Macaque;Marmoset	0.863157894736842	0	0	0.892496298776391	2.79222204163487e-07	0	0.174903558982644
Clasp2	Cebpb	14	NMR;Rat;Mspretus;Mpahari;Mouse;Mcaroli;ChinHam;Rabbit;Human;Orangutan;Chimpanzee;Gorilla;Macaque;Marmoset	0.677787794149607	0.00142826345470125	0	0.365973847074916	0.123322800407431	0.099009900990099	0.583985425191507
Clasp2	Cenpa	15	NMR;Rat;Mspici;Mspretus;Mpahari;Mouse;Mcaroli;ChinHam;Rabbit;Human;Orangutan;Chimpanzee;Gorilla;Macaque;Marmoset	0.834586466165414	0	0	0.796045364795702	2.69258306480298e-05	0	0.222917717849873
Clasp2	Cenpc	16	NMR;Rat;Mspici;Mspretus;Mpahari;Mouse;Mcaroli;ChinHam;Rabbit;Human;Orangutan;Chimpanzee;Bonobo;Gorilla;Macaque;Marmoset	0.969508752117448	3.4686818240696e-06	0	0.906588265260541	6.17995976044502e-09	0	0.143145122169089
Clasp2	Cenph	16	NMR;Rat;Mspici;Mspretus;Mpahari;Mouse;Mcaroli;ChinHam;Rabbit;Human;Orangutan;Chimpanzee;Bonobo;Gorilla;Macaque;Marmoset	0.965828900417393	3.40199684402178e-13	0	0.946565746369567	2.74454957892231e-11	0	0.115053884468546
Clasp2	Cenpi	16	NMR;Rat;Mspici;Mspretus;Mpahari;Mouse;Mcaroli;ChinHam;Rabbit;Human;Orangutan;Chimpanzee;Bonobo;Gorilla;Macaque;Marmoset	0.939017504234895	4.08808526181512e-06	0	0.931290171085548	3.18128957809913e-10	0	0.118421347743935
Clasp2	Cenpj	15	NMR;Rat;Mspretus;Mpahari;Mouse;Mcaroli;ChinHam;Rabbit;Human;Orangutan;Chimpanzee;Bonobo;Gorilla;Macaque;Marmoset	0.944155844155844	5.14136889419286e-06	0	0.958294862078189	8.67307084041099e-12	0	0.108154315523148
Clasp2	Cenpk	15	NMR;Rat;Mspici;Mspretus;Mpahari;Mouse;ChinHam;Rabbit;Human;Orangutan;Chimpanzee;Bonobo;Gorilla;Macaque;Marmoset	0.867105577289294	3.64417408564173e-07	0	0.707570561180138	0.000333509019361392	0	0.239593416639873
Clasp2	Cenpl	16	NMR;Rat;Mspici;Mspretus;Mpahari;Mouse;Mcaroli;ChinHam;Rabbit;Human;Orangutan;Chimpanzee;Bonobo;Gorilla;Macaque;Marmoset	0.900621118012422	3.53723966267267e-06	0	0.966554588575763	2.75307360013474e-13	0	0.098075802666182
Clasp2	Cenpm	16	NMR;Rat;Mspici;Mspretus;Mpahari;Mouse;Mcaroli;ChinHam;Rabbit;Human;Orangutan;Chimpanzee;Bonobo;Gorilla;Macaque;Marmoset	0.93419941595928	2.08945011485893e-10	0	0.973615421085357	2.64642611459258e-14	0	0.0928654243644832
Clasp2	Cenpn	16	NMR;Rat;Mspici;Mspretus;Mpahari;Mouse;Mcaroli;ChinHam;Rabbit;Human;Orangutan;Chimpanzee;Bonobo;Gorilla;Macaque;Marmoset	0.960474308300395	3.71748026675363e-06	0	0.948572131519888	1.88757571506969e-11	0	0.11337550585783
Clasp2	Cenpo	14	NMR;Rat;Mspici;Mspretus;Mouse;Mcaroli;ChinHam;Rabbit;Human;Chimpanzee;Bonobo;Gorilla;Macaque;Marmoset	0.915789473684211	3.36969343422973e-06	0	0.882063580642424	2.71210549015189e-07	0	0.177421117000564
Clasp2	Cenpp	15	NMR;Rat;Mspici;Mspretus;Mpahari;Mouse;Mcaroli;ChinHam;Rabbit;Human;Chimpanzee;Bonobo;Gorilla;Macaque;Marmoset	0.860669093785122	5.56337713459262e-07	0	0.898403124537178	3.22561342871965e-08	0	0.188157783028948
Clasp2	Cenps	9	Mspretus;Mpahari;Mouse;Mcaroli;ChinHam;Rabbit;Human;Chimpanzee;Macaque	0.730769230769231	0.00632274586634188	0	0.782016841234273	0.0015854480465414	0	0.199417485738588
Clasp2	Cenpu	16	NMR;Rat;Mspici;Mspretus;Mpahari;Mouse;Mcaroli;ChinHam;Rabbit;Human;Orangutan;Chimpanzee;Bonobo;Gorilla;Macaque;Marmoset	0.954827780914737	3.84917282288248e-06	0	0.892190019036778	2.43694666665173e-08	0	0.138893686416182
Clasp2	Cenpx	12	NMR;Mpahari;Mouse;Mcaroli;ChinHam;Rabbit;Human;Orangutan;Chimpanzee;Bonobo;Gorilla;Macaque	0.869338421302909	5.86549450750069e-06	0	0.690899796930093	0.00213348157115523	0.0099009900990099	0.327239482092579
Clasp2	Cfdp1	15	NMR;Rat;Mspici;Mspretus;Mpahari;Mouse;Mcaroli;ChinHam;Rabbit;Human;Orangutan;Chimpanzee;Bonobo;Macaque;Marmoset	0.919376590083704	3.89983447471815e-09	0	0.758825868235036	6.67246582498972e-05	0	0.206483370592099
Clasp2	Champ1	16	NMR;Rat;Mspici;Mspretus;Mpahari;Mouse;Mcaroli;ChinHam;Rabbit;Human;Orangutan;Chimpanzee;Bonobo;Gorilla;Macaque;Marmoset	0.9785431959345	3.18464873137565e-06	0	0.964487706184206	4.97179356522554e-13	0	0.0847556378648312
Clasp2	Ckap5	16	NMR;Rat;Mspici;Mspretus;Mpahari;Mouse;Mcaroli;ChinHam;Rabbit;Human;Orangutan;Chimpanzee;Bonobo;Gorilla;Macaque;Marmoset	0.94918125352908	3.95849911612038e-06	0	0.924323801722019	8.11411606926883e-10	0	0.124505985813385
Clasp2	Clasp1	16	NMR;Rat;Mspici;Mspretus;Mpahari;Mouse;Mcaroli;ChinHam;Rabbit;Human;Orangutan;Chimpanzee;Bonobo;Gorilla;Macaque;Marmoset	0.964991530208921	3.59830252338901e-06	0	0.963983335060726	5.71282495065321e-13	0	0.0986798204727967
Crebbp	Abraxas1	17	NMR;Rat;Mspici;Mspretus;Mpahari;Mouse;Mcaroli;ChinHam;Rabbit;MouseLemur;Human;Orangutan;Chimpanzee;Bonobo;Gorilla;Macaque;Marmoset	0.941699604743083	2.98883075400599e-06	0	0.884338232156837	2.17060161634169e-08	0	0.168416778714677
Crebbp	Abraxas2	17	NMR;Rat;Mspici;Mspretus;Mpahari;Mouse;Mcaroli;ChinHam;Rabbit;MouseLemur;Human;Orangutan;Chimpanzee;Bonobo;Gorilla;Macaque;Marmoset	0.92878383713086	1.63056810272667e-10	0	0.925911353815357	2.43822333488814e-10	0	0.142653430538526
Crebbp	Ahctf1	16	NMR;Rat;Mspici;Mspretus;Mouse;Mcaroli;ChinHam;Rabbit;MouseLemur;Human;Orangutan;Chimpanzee;Bonobo;Gorilla;Macaque;Marmoset	0.909655561829475	3.83270953144778e-06	0	0.899998963931603	1.18798563183334e-08	0	0.157143442941079
Crebbp	Anapc16	17	NMR;Rat;Mspici;Mspretus;Mpahari;Mouse;Mcaroli;ChinHam;Rabbit;MouseLemur;Human;Orangutan;Chimpanzee;Bonobo;Gorilla;Macaque;Marmoset	0.82136191527427	1.55706682620196e-06	0	0.703945763665944	0.000177919528184693	0	0.279983233323111
Crebbp	Apc	17	NMR;Rat;Mspici;Mspretus;Mpahari;Mouse;Mcaroli;ChinHam;Rabbit;MouseLemur;Human;Orangutan;Chimpanzee;Bonobo;Gorilla;Macaque;Marmoset	0.911067193675889	3.31549362561032e-06	0	0.875118057190274	4.65621730448262e-08	0	0.18268574094333
Crebbp	Atrx	16	NMR;Mspici;Mspretus;Mpahari;Mouse;Mcaroli;ChinHam;Rabbit;MouseLemur;Human;Orangutan;Chimpanzee;Bonobo;Gorilla;Macaque;Marmoset	0.885714285714286	1.81100313303032e-06	0	0.604989155381036	0.00366531175662794	0	0.317930721603875
Crebbp	Aurka	16	NMR;Rat;Mspretus;Mpahari;Mouse;Mcaroli;ChinHam;Rabbit;MouseLemur;Human;Orangutan;Chimpanzee;Bonobo;Gorilla;Macaque;Marmoset	0.950310559006211	3.9385870237965e-06	0	0.874474084663163	1.03392004569507e-07	0	0.176010275241869
Crebbp	Aurkb	17	NMR;Rat;Mspici;Mspretus;Mpahari;Mouse;Mcaroli;ChinHam;Rabbit;MouseLemur;Human;Orangutan;Chimpanzee;Bonobo;Gorilla;Macaque;Marmoset	0.938735177865613	3.04751561959308e-06	0	0.915692818000872	9.04360478237063e-10	0	0.155434011275659
Crebbp	Aurkc	13	NMR;Rat;Mpahari;Mouse;ChinHam;Rabbit;MouseLemur;Human;Orangutan;Chimpanzee;Bonobo;Gorilla;Marmoset	0.878455547489381	7.54442823912184e-07	0	0.832548537104067	9.75686130274162e-06	0	0.212571763308713
Crebbp	Axin2	17	NMR;Rat;Mspici;Mspretus;Mpahari;Mouse;Mcaroli;ChinHam;Rabbit;MouseLemur;Human;Orangutan;Chimpanzee;Bonobo;Gorilla;Macaque;Marmoset	0.968379446640316	2.31051674695259e-06	0	0.942803122933614	1.73708326230893e-11	0	0.113916831059278
Crebbp	Baz1b	17	NMR;Rat;Mspici;Mspretus;Mpahari;Mouse;Mcaroli;ChinHam;Rabbit;MouseLemur;Human;Orangutan;Chimpanzee;Bonobo;Gorilla;Macaque;Marmoset	0.961462450592885	2.50492145392304e-06	0	0.952807400009276	2.41189758732597e-12	0	0.111008837950807
Crebbp	Bod1l	17	NMR;Rat;Mspici;Mspretus;Mpahari;Mouse;Mcaroli;ChinHam;Rabbit;MouseLemur;Human;Orangutan;Chimpanzee;Bonobo;Gorilla;Macaque;Marmoset	0.969367588932806	2.28216449779364e-06	0	0.931561848633279	1.08714734144698e-10	0	0.117503425483772
Crebbp	Brca2	16	NMR;Rat;Mspici;Mspretus;Mouse;Mcaroli;ChinHam;Rabbit;MouseLemur;Human;Orangutan;Chimpanzee;Bonobo;Gorilla;Macaque;Marmoset	0.958215697346132	3.77262311925849e-06	0	0.921209571794823	1.19856942923321e-09	0	0.13617263456127
Crebbp	Bub1	17	NMR;Rat;Mspici;Mspretus;Mpahari;Mouse;Mcaroli;ChinHam;Rabbit;MouseLemur;Human;Orangutan;Chimpanzee;Bonobo;Gorilla;Macaque;Marmoset	0.962450592885375	2.47766895172863e-06	0	0.911948070467066	1.40346085542481e-09	0	0.132929713672122
Crebbp	Bub1b	17	NMR;Rat;Mspici;Mspretus;Mpahari;Mouse;Mcaroli;ChinHam;Rabbit;MouseLemur;Human;Orangutan;Chimpanzee;Bonobo;Gorilla;Macaque;Marmoset	0.847541414557032	3.33194379217315e-07	0	0.669534818334709	0.000475389124433979	0.0099009900990099	0.300649262670059
Crebbp	Bub3	17	NMR;Rat;Mspici;Mspretus;Mpahari;Mouse;Mcaroli;ChinHam;Rabbit;MouseLemur;Human;Orangutan;Chimpanzee;Bonobo;Gorilla;Macaque;Marmoset	0.842599482110635	4.55203938756572e-07	0	0.667676345829142	0.000499527295465852	0	0.27622609611749
Crebbp	Cbx1	15	NMR;Rat;Mspici;Mspretus;Mpahari;Mouse;ChinHam;Rabbit;Human;Orangutan;Chimpanzee;Bonobo;Gorilla;Macaque;Marmoset	0.88723895228791	8.3031017035313e-08	0	0.676683412063962	0.000755574094647495	0	0.383656198841571
Crebbp	Cbx3	13	NMR;Rat;Mouse;Mcaroli;ChinHam;Rabbit;MouseLemur;Human;Orangutan;Chimpanzee;Bonobo;Macaque;Marmoset	0.775045133672265	9.72612986903967e-05	0	0.727489156924788	0.000415678111972346	0	0.239668885583397
Crebbp	Cbx5	16	NMR;Rat;Mspici;Mpahari;Mouse;Mcaroli;ChinHam;Rabbit;MouseLemur;Human;Orangutan;Chimpanzee;Bonobo;Gorilla;Macaque;Marmoset	0.935329040404212	1.76559648345985e-10	0	0.959015067099326	2.03744103384834e-12	0	0.124277171816636
Crebbp	Ccdc24	17	NMR;Rat;Mspici;Mspretus;Mpahari;Mouse;Mcaroli;ChinHam;Rabbit;MouseLemur;Human;Orangutan;Chimpanzee;Bonobo;Gorilla;Macaque;Marmoset	0.950592885375494	2.78819438546656e-06	0	0.876870774737486	4.04635067211165e-08	0	0.161039099544185
Crebbp	Cdca8	16	NMR;Rat;Mspici;Mspretus;Mpahari;Mouse;Mcaroli;ChinHam;Rabbit;MouseLemur;Human;Chimpanzee;Bonobo;Gorilla;Macaque;Marmoset	0.898362507058159	3.44746195798107e-06	0	0.639925293002733	0.00133945905268669	0.0099009900990099	0.289059606545177
Crebbp	Cdk1	16	NMR;Rat;Mspretus;Mpahari;Mouse;Mcaroli;ChinHam;Rabbit;MouseLemur;Human;Orangutan;Chimpanzee;Bonobo;Gorilla;Macaque;Marmoset	0.877693212032983	8.08524083028949e-08	0	0.682649032162631	0.000464217843029732	0	0.354928582027051
Crebbp	Cenpc	17	NMR;Rat;Mspici;Mspretus;Mpahari;Mouse;Mcaroli;ChinHam;Rabbit;MouseLemur;Human;Orangutan;Chimpanzee;Bonobo;Gorilla;Macaque;Marmoset	0.897233201581028	3.20873857203822e-06	0	0.752871631382063	3.3925930100186e-05	0	0.269329060577486
Crebbp	Cenph	17	NMR;Rat;Mspici;Mspretus;Mpahari;Mouse;Mcaroli;ChinHam;Rabbit;MouseLemur;Human;Orangutan;Chimpanzee;Bonobo;Gorilla;Macaque;Marmoset	0.91079814987091	1.59998894977134e-09	0	0.848568283151595	3.1185079028878e-07	0	0.20920066463155
Crebbp	Cenpi	17	NMR;Rat;Mspici;Mspretus;Mpahari;Mouse;Mcaroli;ChinHam;Rabbit;MouseLemur;Human;Orangutan;Chimpanzee;Bonobo;Gorilla;Macaque;Marmoset	0.891304347826087	3.10812884219844e-06	0	0.794914572829732	5.85718123519261e-06	0	0.240030330716653
Crebbp	Cenpj	16	NMR;Rat;Mspretus;Mpahari;Mouse;Mcaroli;ChinHam;Rabbit;MouseLemur;Human;Orangutan;Chimpanzee;Bonobo;Gorilla;Macaque;Marmoset	0.939017504234895	4.08808526181512e-06	0	0.934400673882839	2.02813138401222e-10	0	0.12887677212368
Crebbp	Cenpk	16	NMR;Rat;Mspici;Mspretus;Mpahari;Mouse;ChinHam;Rabbit;MouseLemur;Human;Orangutan;Chimpanzee;Bonobo;Gorilla;Macaque;Marmoset	0.767839997107564	3.02106035856391e-05	0	0.553187976153213	0.0075746374924447	0	0.333502537417103
Crebbp	Cenpl	17	NMR;Rat;Mspici;Mspretus;Mpahari;Mouse;Mcaroli;ChinHam;Rabbit;MouseLemur;Human;Orangutan;Chimpanzee;Bonobo;Gorilla;Macaque;Marmoset	0.876482213438735	2.72589679453347e-06	0	0.883407729114725	2.35112648622701e-08	0	0.204541431720634
Crebbp	Cenpm	17	NMR;Rat;Mspici;Mspretus;Mpahari;Mouse;Mcaroli;ChinHam;Rabbit;MouseLemur;Human;Orangutan;Chimpanzee;Bonobo;Gorilla;Macaque;Marmoset	0.917716855295865	7.07098732468658e-10	0	0.912785050176291	1.27433719848887e-09	0	0.160938326633116
Crebbp	Cenpn	17	NMR;Rat;Mspici;Mspretus;Mpahari;Mouse;Mcaroli;ChinHam;Rabbit;MouseLemur;Human;Orangutan;Chimpanzee;Bonobo;Gorilla;Macaque;Marmoset	0.962450592885375	2.47766895172863e-06	0	0.905333126061252	2.91446554030079e-09	0	0.157440094079052
Crebbp	Cenpo	15	NMR;Rat;Mspici;Mspretus;Mouse;Mcaroli;ChinHam;Rabbit;MouseLemur;Human;Chimpanzee;Bonobo;Gorilla;Macaque;Marmoset	0.928571428571429	4.79340760000758e-06	0	0.907107723125279	1.42629458420035e-08	0	0.167448189562921
Crebbp	Cenpp	16	NMR;Rat;Mspici;Mspretus;Mpahari;Mouse;Mcaroli;ChinHam;Rabbit;MouseLemur;Human;Chimpanzee;Bonobo;Gorilla;Macaque;Marmoset	0.876588569267716	8.80382697942935e-08	0	0.907811205609763	5.445201572171e-09	0	0.158354460370112
Crebbp	Cenpu	17	NMR;Rat;Mspici;Mspretus;Mpahari;Mouse;Mcaroli;ChinHam;Rabbit;MouseLemur;Human;Orangutan;Chimpanzee;Bonobo;Gorilla;Macaque;Marmoset	0.943675889328063	2.94726161823246e-06	0	0.821877413711821	1.5141860172949e-06	0	0.213963825487693
Crebbp	Cenpx	12	NMR;Mpahari;Mouse;Mcaroli;ChinHam;Rabbit;Human;Orangutan;Chimpanzee;Bonobo;Gorilla;Macaque	0.814221864332695	6.93954372286436e-05	0	0.651938563310394	0.00457019625540317	0.0099009900990099	0.307682185717731
Crebbp	Cfdp1	16	NMR;Rat;Mspici;Mspretus;Mpahari;Mouse;Mcaroli;ChinHam;Rabbit;MouseLemur;Human;Orangutan;Chimpanzee;Bonobo;Macaque;Marmoset	0.854155435666073	4.24393344978075e-07	0	0.600960116071114	0.00309778296944577	0	0.309353707254844
Crebbp	Champ1	16	NMR;Rat;Mspici;Mspretus;Mpahari;Mouse;Mcaroli;ChinHam;Rabbit;Human;Orangutan;Chimpanzee;Bonobo;Gorilla;Macaque;Marmoset	0.932241671372106	4.11861174921603e-06	0	0.868968169334694	1.55088694454495e-07	0	0.185675107556871
Crebbp	Ckap5	17	NMR;Rat;Mspici;Mspretus;Mpahari;Mouse;Mcaroli;ChinHam;Rabbit;MouseLemur;Human;Orangutan;Chimpanzee;Bonobo;Gorilla;Macaque;Marmoset	0.952569169960474	2.73934226199742e-06	0	0.883183685103857	2.3965489084799e-08	0	0.164227269955069
Crebbp	Clasp1	17	NMR;Rat;Mspici;Mspretus;Mpahari;Mouse;Mcaroli;ChinHam;Rabbit;MouseLemur;Human;Orangutan;Chimpanzee;Bonobo;Gorilla;Macaque;Marmoset	0.962450592885375	2.47766895172863e-06	0	0.942494044348053	1.83568959664358e-11	0	0.114811148333285
Crebbp	Clasp2	16	NMR;Rat;Mspici;Mspretus;Mpahari;Mouse;Mcaroli;ChinHam;Rabbit;Human;Orangutan;Chimpanzee;Bonobo;Gorilla;Macaque;Marmoset	0.926595143986448	4.10550930817856e-06	0	0.935017986005776	1.84995798958989e-10	0	0.148814903854323
Csnk1a1	Abraxas1	17	NMR;Rat;Mspici;Mspretus;Mpahari;Mouse;Mcaroli;ChinHam;Rabbit;MouseLemur;Human;Orangutan;Chimpanzee;Bonobo;Gorilla;Macaque;Marmoset	0.907247787533194	2.37213981797077e-09	0	0.918232363409267	6.63478766691861e-10	0	0.167307356214111
Csnk1a1	Abraxas2	17	NMR;Rat;Mspici;Mspretus;Mpahari;Mouse;Mcaroli;ChinHam;Rabbit;MouseLemur;Human;Orangutan;Chimpanzee;Bonobo;Gorilla;Macaque;Marmoset	0.833869795302615	7.70372964074673e-07	0	0.805511375353567	3.52825318810761e-06	0	0.204999111223683
Csnk1a1	Ahctf1	16	NMR;Rat;Mspici;Mspretus;Mouse;Mcaroli;ChinHam;Rabbit;MouseLemur;Human;Orangutan;Chimpanzee;Bonobo;Gorilla;Macaque;Marmoset	0.885497067969688	4.32460588064601e-08	0	0.85957967341721	2.97454567910696e-07	0	0.193825265862592
Csnk1a1	Anapc16	17	NMR;Rat;Mspici;Mspretus;Mpahari;Mouse;Mcaroli;ChinHam;Rabbit;MouseLemur;Human;Orangutan;Chimpanzee;Bonobo;Gorilla;Macaque;Marmoset	0.763244933849306	2.2737364617257e-05	0	0.828196366547095	1.06738711739507e-06	0	0.22787521212974
Csnk1a1	Apc	17	NMR;Rat;Mspici;Mspretus;Mpahari;Mouse;Mcaroli;ChinHam;Rabbit;MouseLemur;Human;Orangutan;Chimpanzee;Bonobo;Gorilla;Macaque;Marmoset	0.903785009718182	3.43154106224183e-09	0	0.89181896520028	1.11292669691823e-08	0	0.159204489364045
Csnk1a1	Atrx	16	NMR;Mspici;Mspretus;Mpahari;Mouse;Mcaroli;ChinHam;Rabbit;MouseLemur;Human;Orangutan;Chimpanzee;Bonobo;Gorilla;Macaque;Marmoset	0.859188127686821	6.11411687831552e-07	0	0.686442996288636	0.000589633335215845	0	0.278261932525909
Csnk1a1	Aurka	16	NMR;Rat;Mspretus;Mpahari;Mouse;Mcaroli;ChinHam;Rabbit;MouseLemur;Human;Orangutan;Chimpanzee;Bonobo;Gorilla;Macaque;Marmoset	0.90960466494378	4.50823854178924e-09	0	0.962082787402015	9.47871959183862e-13	0	0.135744808481684
Csnk1a1	Aurkb	17	NMR;Rat;Mspici;Mspretus;Mpahari;Mouse;Mcaroli;ChinHam;Rabbit;MouseLemur;Human;Orangutan;Chimpanzee;Bonobo;Gorilla;Macaque;Marmoset	0.916152073343226	8.55716838318561e-10	0	0.924538382748547	2.93855788606998e-10	0	0.154911044060468
Csnk1a1	Aurkc	13	NMR;Rat;Mpahari;Mouse;ChinHam;Rabbit;MouseLemur;Human;Orangutan;Chimpanzee;Bonobo;Gorilla;Marmoset	0.77260755048288	0.000105635884660721	0	0.845491122167196	5.15886009742693e-06	0	0.223586260768658
Csnk1a1	Axin2	17	NMR;Rat;Mspici;Mspretus;Mpahari;Mouse;Mcaroli;ChinHam;Rabbit;MouseLemur;Human;Orangutan;Chimpanzee;Bonobo;Gorilla;Macaque;Marmoset	0.88597643809812	1.8826688525973e-08	0	0.902802910948335	3.80076135069843e-09	0	0.162320405634749
Csnk1a1	Baz1b	17	NMR;Rat;Mspici;Mspretus;Mpahari;Mouse;Mcaroli;ChinHam;Rabbit;MouseLemur;Human;Orangutan;Chimpanzee;Bonobo;Gorilla;Macaque;Marmoset	0.896859454088158	6.89967090526447e-09	0	0.945531956369394	1.05236139819024e-11	0	0.137922528273766
Csnk1a1	Bod1l	17	NMR;Rat;Mspici;Mspretus;Mpahari;Mouse;Mcaroli;ChinHam;Rabbit;MouseLemur;Human;Orangutan;Chimpanzee;Bonobo;Gorilla;Macaque;Marmoset	0.894880723908151	8.34804594825448e-09	0	0.957128007747337	8.97022732725627e-13	0	0.109386481063149
Csnk1a1	Brca2	16	NMR;Rat;Mspici;Mspretus;Mouse;Mcaroli;ChinHam;Rabbit;MouseLemur;Human;Orangutan;Chimpanzee;Bonobo;Gorilla;Macaque;Marmoset	0.889455228554482	3.09417654417447e-08	0	0.944864876030634	3.72790009538493e-11	0	0.135316210225944
Csnk1a1	Bub1	17	NMR;Rat;Mspici;Mspretus;Mpahari;Mouse;Mcaroli;ChinHam;Rabbit;MouseLemur;Human;Orangutan;Chimpanzee;Bonobo;Gorilla;Macaque;Marmoset	0.884492390463114	2.14192145953443e-08	0	0.879314721589243	3.31509362898891e-08	0	0.202223469207787
Csnk1a1	Bub1b	17	NMR;Rat;Mspici;Mspretus;Mpahari;Mouse;Mcaroli;ChinHam;Rabbit;MouseLemur;Human;Orangutan;Chimpanzee;Bonobo;Gorilla;Macaque;Marmoset	0.85700190405596	1.77655524027414e-07	0	0.735449306456693	6.37407973277547e-05	0	0.251567792680346
Csnk1a1	Bub3	17	NMR;Rat;Mspici;Mspretus;Mpahari;Mouse;Mcaroli;ChinHam;Rabbit;MouseLemur;Human;Orangutan;Chimpanzee;Bonobo;Gorilla;Macaque;Marmoset	0.809995448579449	2.82088057734398e-06	0	0.70018049729558	0.000199411465815561	0	0.24835415221429
Csnk1a1	Cbx1	15	NMR;Rat;Mspici;Mspretus;Mpahari;Mouse;ChinHam;Rabbit;Human;Orangutan;Chimpanzee;Bonobo;Gorilla;Macaque;Marmoset	0.751483790631893	8.5973844545873e-05	0	0.841152406820811	1.78421211012911e-06	0	0.353005495839264
Csnk1a1	Cbx3	13	NMR;Rat;Mouse;Mcaroli;ChinHam;Rabbit;MouseLemur;Human;Orangutan;Chimpanzee;Bonobo;Macaque;Marmoset	0.69626434163814	0.000928243289797641	0	0.819374269252039	1.77095068197456e-05	0	0.237208819200164
Csnk1a1	Cbx5	16	NMR;Rat;Mspici;Mpahari;Mouse;Mcaroli;ChinHam;Rabbit;MouseLemur;Human;Orangutan;Chimpanzee;Bonobo;Gorilla;Macaque;Marmoset	0.842522214280862	8.68925217648013e-07	0	0.800672950958443	7.62213805001906e-06	0	0.240830736704189
Csnk1a1	Ccdc24	17	NMR;Rat;Mspici;Mspretus;Mpahari;Mouse;Mcaroli;ChinHam;Rabbit;MouseLemur;Human;Orangutan;Chimpanzee;Bonobo;Gorilla;Macaque;Marmoset	0.864210406118043	1.06693694166234e-07	0	0.913517483574018	1.17019786648326e-09	0	0.173691948751318
Csnk1a1	Cdca8	16	NMR;Rat;Mspici;Mspretus;Mpahari;Mouse;Mcaroli;ChinHam;Rabbit;MouseLemur;Human;Chimpanzee;Bonobo;Gorilla;Macaque;Marmoset	0.844784559097518	7.59348096361667e-07	0	0.628907917958226	0.00171694114843317	0	0.295251806058726
Csnk1a1	Cdk1	16	NMR;Rat;Mspretus;Mpahari;Mouse;Mcaroli;ChinHam;Rabbit;MouseLemur;Human;Orangutan;Chimpanzee;Bonobo;Gorilla;Macaque;Marmoset	0.804817930824166	6.29277209336768e-06	0	0.879745985989341	6.88694626574821e-08	0	0.293467251480812
Csnk1a1	Cenpc	17	NMR;Rat;Mspici;Mspretus;Mpahari;Mouse;Mcaroli;ChinHam;Rabbit;MouseLemur;Human;Orangutan;Chimpanzee;Bonobo;Gorilla;Macaque;Marmoset	0.883008342828109	2.43264314923552e-08	0	0.782717489006623	1.01370981186418e-05	0	0.216922311275959
Csnk1a1	Cenph	17	NMR;Rat;Mspici;Mspretus;Mpahari;Mouse;Mcaroli;ChinHam;Rabbit;MouseLemur;Human;Orangutan;Chimpanzee;Bonobo;Gorilla;Macaque;Marmoset	0.843147369810251	4.39957568591968e-07	0	0.826683371598689	1.16206583680358e-06	0	0.213334366014348
Csnk1a1	Cenpi	17	NMR;Rat;Mspici;Mspretus;Mpahari;Mouse;Mcaroli;ChinHam;Rabbit;MouseLemur;Human;Orangutan;Chimpanzee;Bonobo;Gorilla;Macaque;Marmoset	0.87459873956308	4.85203538759281e-08	0	0.810560057471791	2.74138513097904e-06	0	0.210710695869243
Csnk1a1	Cenpj	16	NMR;Rat;Mspretus;Mpahari;Mouse;Mcaroli;ChinHam;Rabbit;MouseLemur;Human;Orangutan;Chimpanzee;Bonobo;Gorilla;Macaque;Marmoset	0.875141382607401	9.83082078062945e-08	0	0.873911999198786	1.07853947681302e-07	0	0.178502225720197
Csnk1a1	Cenpk	16	NMR;Rat;Mspici;Mspretus;Mpahari;Mouse;ChinHam;Rabbit;MouseLemur;Human;Orangutan;Chimpanzee;Bonobo;Gorilla;Macaque;Marmoset	0.811455309291421	4.5857523744196e-06	0	0.597158195736847	0.00334302423277086	0	0.30596930287731
Csnk1a1	Cenpl	17	NMR;Rat;Mspici;Mspretus;Mpahari;Mouse;Mcaroli;ChinHam;Rabbit;MouseLemur;Human;Orangutan;Chimpanzee;Bonobo;Gorilla;Macaque;Marmoset	0.875588104653083	4.48509578355052e-08	0	0.877450325058513	3.86100872415147e-08	0	0.186647647212599
Csnk1a1	Cenpm	17	NMR;Rat;Mspici;Mspretus;Mpahari;Mouse;Mcaroli;ChinHam;Rabbit;MouseLemur;Human;Orangutan;Chimpanzee;Bonobo;Gorilla;Macaque;Marmoset	0.84463178419372	4.00906818033222e-07	0	0.893211471849549	9.77543725727758e-09	0	0.194700830445504
Csnk1a1	Cenpn	17	NMR;Rat;Mspici;Mspretus;Mpahari;Mouse;Mcaroli;ChinHam;Rabbit;MouseLemur;Human;Orangutan;Chimpanzee;Bonobo;Gorilla;Macaque;Marmoset	0.915657390798224	9.08213987619701e-10	0	0.934837863478838	6.59110634759267e-11	0	0.143586320688352
Csnk1a1	Cenpo	15	NMR;Rat;Mspici;Mspretus;Mouse;Mcaroli;ChinHam;Rabbit;MouseLemur;Human;Chimpanzee;Bonobo;Gorilla;Macaque;Marmoset	0.889757273789229	6.76806993462467e-08	0	0.78247543166115	2.76775700012556e-05	0	0.237112814893956
Csnk1a1	Cenpp	16	NMR;Rat;Mspici;Mspretus;Mpahari;Mouse;Mcaroli;ChinHam;Rabbit;MouseLemur;Human;Chimpanzee;Bonobo;Gorilla;Macaque;Marmoset	0.926471181020734	6.13992975588441e-10	0	0.952396251365921	8.85666522177382e-12	0	0.145573151095675
Csnk1a1	Cenpu	17	NMR;Rat;Mspici;Mspretus;Mpahari;Mouse;Mcaroli;ChinHam;Rabbit;MouseLemur;Human;Orangutan;Chimpanzee;Bonobo;Gorilla;Macaque;Marmoset	0.83205604069293	8.56132232837845e-07	0	0.699492023011984	0.000203575790771261	0	0.225762488267374
Csnk1a1	Cenpx	12	NMR;Mpahari;Mouse;Mcaroli;ChinHam;Rabbit;Human;Orangutan;Chimpanzee;Bonobo;Gorilla;Macaque	0.844803248602002	1.97873429478604e-05	0	0.536663565023431	0.0263456736827369	0.0594059405940594	0.367088481587107
Csnk1a1	Cfdp1	16	NMR;Rat;Mspici;Mspretus;Mpahari;Mouse;Mcaroli;ChinHam;Rabbit;MouseLemur;Human;Orangutan;Chimpanzee;Bonobo;Macaque;Marmoset	0.806679907773448	5.76519939619321e-06	0	0.558972075774498	0.00684452272697583	0	0.283590697963147
Csnk1a1	Champ1	16	NMR;Rat;Mspici;Mspretus;Mpahari;Mouse;Mcaroli;ChinHam;Rabbit;Human;Orangutan;Chimpanzee;Bonobo;Gorilla;Macaque;Marmoset	0.911507837526907	3.6737429996973e-09	0	0.948851112310909	1.78973083780623e-11	0	0.131596348294197
Csnk1a1	Ckap5	17	NMR;Rat;Mspici;Mspretus;Mpahari;Mouse;Mcaroli;ChinHam;Rabbit;MouseLemur;Human;Orangutan;Chimpanzee;Bonobo;Gorilla;Macaque;Marmoset	0.899332866813167	5.40766390695155e-09	0	0.940805368745563	2.4689783220508e-11	0	0.12201403814015
Csnk1a1	Clasp1	17	NMR;Rat;Mspici;Mspretus;Mpahari;Mouse;Mcaroli;ChinHam;Rabbit;MouseLemur;Human;Orangutan;Chimpanzee;Bonobo;Gorilla;Macaque;Marmoset	0.892901993728144	1.00628687855927e-08	0	0.953473730192602	2.083506852793e-12	0	0.122909565989871
Csnk1a1	Clasp2	16	NMR;Rat;Mspici;Mspretus;Mpahari;Mouse;Mcaroli;ChinHam;Rabbit;Human;Orangutan;Chimpanzee;Bonobo;Gorilla;Macaque;Marmoset	0.898502452748298	1.36944575325828e-08	0	0.94079966091888	7.46485161415605e-11	0	0.125145113365879
Csnk1a1	Crebbp	17	NMR;Rat;Mspici;Mspretus;Mpahari;Mouse;Mcaroli;ChinHam;Rabbit;MouseLemur;Human;Orangutan;Chimpanzee;Bonobo;Gorilla;Macaque;Marmoset	0.86915723156806	7.39244640210599e-08	0	0.851993974428408	2.49168258012476e-07	0	0.19806622913003
Ctcf	Abraxas1	17	NMR;Rat;Mspici;Mspretus;Mpahari;Mouse;Mcaroli;ChinHam;Rabbit;MouseLemur;Human;Orangutan;Chimpanzee;Bonobo;Gorilla;Macaque;Marmoset	0.953557312252964	2.7144195190546e-06	0	0.868490956614274	7.77358300663474e-08	0	0.184474272074148
Ctcf	Abraxas2	17	NMR;Rat;Mspici;Mspretus;Mpahari;Mouse;Mcaroli;ChinHam;Rabbit;MouseLemur;Human;Orangutan;Chimpanzee;Bonobo;Gorilla;Macaque;Marmoset	0.950544480812307	3.90468577810334e-12	0	0.934051980717918	7.44909049956005e-11	0	0.11654623641251
Ctcf	Ahctf1	16	NMR;Rat;Mspici;Mspretus;Mouse;Mcaroli;ChinHam;Rabbit;MouseLemur;Human;Orangutan;Chimpanzee;Bonobo;Gorilla;Macaque;Marmoset	0.932241671372106	4.11861174921603e-06	0	0.987913501895348	1.14228551157527e-17	0	0.0585486630287924
Ctcf	Anapc16	17	NMR;Rat;Mspici;Mspretus;Mpahari;Mouse;Mcaroli;ChinHam;Rabbit;MouseLemur;Human;Orangutan;Chimpanzee;Bonobo;Gorilla;Macaque;Marmoset	0.803419543338667	3.9088555903692e-06	0	0.808041676318987	3.11195140238578e-06	0	0.208863305378973
Ctcf	Apc	17	NMR;Rat;Mspici;Mspretus;Mpahari;Mouse;Mcaroli;ChinHam;Rabbit;MouseLemur;Human;Orangutan;Chimpanzee;Bonobo;Gorilla;Macaque;Marmoset	0.949604743083004	2.81209575025942e-06	0	0.908100237885376	2.1612628579109e-09	0	0.15004227945954
Ctcf	Atrx	16	NMR;Mspici;Mspretus;Mpahari;Mouse;Mcaroli;ChinHam;Rabbit;MouseLemur;Human;Orangutan;Chimpanzee;Bonobo;Gorilla;Macaque;Marmoset	0.935064935064935	4.98710091437383e-06	0	0.846337658123384	1.32979531399233e-06	0	0.213101712025855
Ctcf	Aurka	16	NMR;Rat;Mspretus;Mpahari;Mouse;Mcaroli;ChinHam;Rabbit;MouseLemur;Human;Orangutan;Chimpanzee;Bonobo;Gorilla;Macaque;Marmoset	0.92094861660079	4.05466565648571e-06	0	0.865672115870799	1.96006853028986e-07	0	0.183580757956936
Ctcf	Aurkb	17	NMR;Rat;Mspici;Mspretus;Mpahari;Mouse;Mcaroli;ChinHam;Rabbit;MouseLemur;Human;Orangutan;Chimpanzee;Bonobo;Gorilla;Macaque;Marmoset	0.947628458498024	2.85877833251744e-06	0	0.904023437202871	3.34690312204258e-09	0	0.148514603070358
Ctcf	Aurkc	13	NMR;Rat;Mpahari;Mouse;ChinHam;Rabbit;MouseLemur;Human;Orangutan;Chimpanzee;Bonobo;Gorilla;Marmoset	0.962703032563288	4.40088650009923e-11	0	0.937425700673037	3.28148605710842e-09	0	0.127473880469491
Ctcf	Axin2	17	NMR;Rat;Mspici;Mspretus;Mpahari;Mouse;Mcaroli;ChinHam;Rabbit;MouseLemur;Human;Orangutan;Chimpanzee;Bonobo;Gorilla;Macaque;Marmoset	0.977272727272727	2.05231788261993e-06	0	0.90850933929759	2.06616182003732e-09	0	0.127762676639293
Ctcf	Baz1b	17	NMR;Rat;Mspici;Mspretus;Mpahari;Mouse;Mcaroli;ChinHam;Rabbit;MouseLemur;Human;Orangutan;Chimpanzee;Bonobo;Gorilla;Macaque;Marmoset	0.966403162055336	2.36684564481278e-06	0	0.908720711097393	2.01851100756962e-09	0	0.153133038496882
Ctcf	Bod1l	17	NMR;Rat;Mspici;Mspretus;Mpahari;Mouse;Mcaroli;ChinHam;Rabbit;MouseLemur;Human;Orangutan;Chimpanzee;Bonobo;Gorilla;Macaque;Marmoset	0.964426877470356	2.42259523818519e-06	0	0.894472429698573	8.67875379461258e-09	0	0.162565141730342
Ctcf	Brca2	16	NMR;Rat;Mspici;Mspretus;Mouse;Mcaroli;ChinHam;Rabbit;MouseLemur;Human;Orangutan;Chimpanzee;Bonobo;Gorilla;Macaque;Marmoset	0.96386222473179	3.62914167457338e-06	0	0.926875688861672	5.82032226965064e-10	0	0.134219078745088
Ctcf	Bub1	17	NMR;Rat;Mspici;Mspretus;Mpahari;Mouse;Mcaroli;ChinHam;Rabbit;MouseLemur;Human;Orangutan;Chimpanzee;Bonobo;Gorilla;Macaque;Marmoset	0.982213438735178	1.90751730816537e-06	0	0.924429148752296	2.98207003993708e-10	0	0.129702011635522
Ctcf	Bub1b	17	NMR;Rat;Mspici;Mspretus;Mpahari;Mouse;Mcaroli;ChinHam;Rabbit;MouseLemur;Human;Orangutan;Chimpanzee;Bonobo;Gorilla;Macaque;Marmoset	0.91079814987091	1.59998894977134e-09	0	0.8726884568753	5.63720671442933e-08	0	0.1783182488898
Ctcf	Bub3	17	NMR;Rat;Mspici;Mspretus;Mpahari;Mouse;Mcaroli;ChinHam;Rabbit;MouseLemur;Human;Orangutan;Chimpanzee;Bonobo;Gorilla;Macaque;Marmoset	0.907832990403072	2.22548869184182e-09	0	0.877305588837441	3.90657074222652e-08	0	0.172043603313624
Ctcf	Cbx1	15	NMR;Rat;Mspici;Mspretus;Mpahari;Mouse;ChinHam;Rabbit;Human;Orangutan;Chimpanzee;Bonobo;Gorilla;Macaque;Marmoset	0.894431014539322	4.56993570880238e-08	0	0.685914892368417	0.000597739310609838	0	0.408865088626715
Ctcf	Cbx3	13	NMR;Rat;Mouse;Mcaroli;ChinHam;Rabbit;MouseLemur;Human;Orangutan;Chimpanzee;Bonobo;Macaque;Marmoset	0.820739404591718	1.6685862325233e-05	0	0.752353265055708	0.000202350820150295	0	0.267361761282211
Ctcf	Cbx5	16	NMR;Rat;Mspici;Mpahari;Mouse;Mcaroli;ChinHam;Rabbit;MouseLemur;Human;Orangutan;Chimpanzee;Bonobo;Gorilla;Macaque;Marmoset	0.937023477071611	1.36357527928998e-10	0	0.858384854451448	3.22078063309672e-07	0	0.217116987568922
Ctcf	Ccdc24	17	NMR;Rat;Mspici;Mspretus;Mpahari;Mouse;Mcaroli;ChinHam;Rabbit;MouseLemur;Human;Orangutan;Chimpanzee;Bonobo;Gorilla;Macaque;Marmoset	0.945652173913043	2.90387207166625e-06	0	0.873909245025368	5.12337614488246e-08	0	0.17536879168721
Ctcf	Cdca8	16	NMR;Rat;Mspici;Mspretus;Mpahari;Mouse;Mcaroli;ChinHam;Rabbit;MouseLemur;Human;Chimpanzee;Bonobo;Gorilla;Macaque;Marmoset	0.952569169960474	3.89577845702015e-06	0	0.859242368097004	3.04230954857733e-07	0	0.16915651556722
Ctcf	Cdk1	16	NMR;Rat;Mspretus;Mpahari;Mouse;Mcaroli;ChinHam;Rabbit;MouseLemur;Human;Orangutan;Chimpanzee;Bonobo;Gorilla;Macaque;Marmoset	0.883922002569991	4.92422871346896e-08	0	0.64818401491941	0.00110501994919286	0	0.366400408084733
Ctcf	Cenpc	17	NMR;Rat;Mspici;Mspretus;Mpahari;Mouse;Mcaroli;ChinHam;Rabbit;MouseLemur;Human;Orangutan;Chimpanzee;Bonobo;Gorilla;Macaque;Marmoset	0.949604743083004	2.81209575025942e-06	0	0.911304580248075	1.51058546929873e-09	0	0.142711004348329
Ctcf	Cenph	17	NMR;Rat;Mspici;Mspretus;Mpahari;Mouse;Mcaroli;ChinHam;Rabbit;MouseLemur;Human;Orangutan;Chimpanzee;Bonobo;Gorilla;Macaque;Marmoset	0.952310382420642	2.68644365411131e-12	0	0.954168902864007	1.78435709907091e-12	0	0.10939011464723
Ctcf	Cenpi	17	NMR;Rat;Mspici;Mspretus;Mpahari;Mouse;Mcaroli;ChinHam;Rabbit;MouseLemur;Human;Orangutan;Chimpanzee;Bonobo;Gorilla;Macaque;Marmoset	0.941699604743083	2.98883075400599e-06	0	0.926679085341095	2.19314109461688e-10	0	0.144610047160665
Ctcf	Cenpj	16	NMR;Rat;Mspretus;Mpahari;Mouse;Mcaroli;ChinHam;Rabbit;MouseLemur;Human;Orangutan;Chimpanzee;Bonobo;Gorilla;Macaque;Marmoset	0.981931112365895	3.07161691434778e-06	0	0.972645908552265	3.78127894881764e-14	0	0.0814758407287045
Ctcf	Cenpk	16	NMR;Rat;Mspici;Mspretus;Mpahari;Mouse;ChinHam;Rabbit;MouseLemur;Human;Orangutan;Chimpanzee;Bonobo;Gorilla;Macaque;Marmoset	0.87939197308853	7.08158403549426e-08	0	0.820766966156875	2.8798879082575e-06	0	0.195450171730392
Ctcf	Cenpl	17	NMR;Rat;Mspici;Mspretus;Mpahari;Mouse;Mcaroli;ChinHam;Rabbit;MouseLemur;Human;Orangutan;Chimpanzee;Bonobo;Gorilla;Macaque;Marmoset	0.896245059288537	3.19423740261828e-06	0	0.928161667208167	1.78154126159918e-10	0	0.124969685802939
Ctcf	Cenpm	17	NMR;Rat;Mspici;Mspretus;Mpahari;Mouse;Mcaroli;ChinHam;Rabbit;MouseLemur;Human;Orangutan;Chimpanzee;Bonobo;Gorilla;Macaque;Marmoset	0.933531039124334	8.07185782868132e-11	0	0.89133225620305	1.16406051081104e-08	0	0.16570447349054
Ctcf	Cenpn	17	NMR;Rat;Mspici;Mspretus;Mpahari;Mouse;Mcaroli;ChinHam;Rabbit;MouseLemur;Human;Orangutan;Chimpanzee;Bonobo;Gorilla;Macaque;Marmoset	0.953557312252964	2.7144195190546e-06	0	0.935820536510679	5.64377417062371e-11	0	0.130289826952758
Ctcf	Cenpo	15	NMR;Rat;Mspici;Mspretus;Mouse;Mcaroli;ChinHam;Rabbit;MouseLemur;Human;Chimpanzee;Bonobo;Gorilla;Macaque;Marmoset	0.942857142857143	5.127332688871e-06	0	0.83810499811133	2.11054141145478e-06	0	0.165530238100253
Ctcf	Cenpp	16	NMR;Rat;Mspici;Mspretus;Mpahari;Mouse;Mcaroli;ChinHam;Rabbit;MouseLemur;Human;Chimpanzee;Bonobo;Gorilla;Macaque;Marmoset	0.881107067047446	6.18212519825729e-08	0	0.851799677244543	4.93055965897702e-07	0	0.213402761007271
Ctcf	Cenpu	17	NMR;Rat;Mspici;Mspretus;Mpahari;Mouse;Mcaroli;ChinHam;Rabbit;MouseLemur;Human;Orangutan;Chimpanzee;Bonobo;Gorilla;Macaque;Marmoset	0.953557312252964	2.7144195190546e-06	0	0.915108277200961	9.69856863654487e-10	0	0.121631683724257
Ctcf	Cenpx	12	NMR;Mpahari;Mouse;Mcaroli;ChinHam;Rabbit;Human;Orangutan;Chimpanzee;Bonobo;Gorilla;Macaque	0.859317229126506	9.90371693286495e-06	0	0.694532973683461	0.00197575773692317	0	0.293737767374975
Ctcf	Cfdp1	16	NMR;Rat;Mspici;Mspretus;Mpahari;Mouse;Mcaroli;ChinHam;Rabbit;MouseLemur;Human;Orangutan;Chimpanzee;Bonobo;Macaque;Marmoset	0.92425157995634	8.18938682248621e-10	0	0.812104458661661	4.44308372575495e-06	0	0.20724201784395
Ctcf	Champ1	16	NMR;Rat;Mspici;Mspretus;Mpahari;Mouse;Mcaroli;ChinHam;Rabbit;Human;Orangutan;Chimpanzee;Bonobo;Gorilla;Macaque;Marmoset	0.946922642574816	3.99520282750149e-06	0	0.922628830457465	1.00537426077339e-09	0	0.140482243047067
Ctcf	Ckap5	17	NMR;Rat;Mspici;Mspretus;Mpahari;Mouse;Mcaroli;ChinHam;Rabbit;MouseLemur;Human;Orangutan;Chimpanzee;Bonobo;Gorilla;Macaque;Marmoset	0.973320158102767	2.16776907539933e-06	0	0.925482960261965	2.58542284274306e-10	0	0.113959941694348
Ctcf	Clasp1	17	NMR;Rat;Mspici;Mspretus;Mpahari;Mouse;Mcaroli;ChinHam;Rabbit;MouseLemur;Human;Orangutan;Chimpanzee;Bonobo;Gorilla;Macaque;Marmoset	0.965415019762846	2.39479882787436e-06	0	0.912542955049558	1.31054326454045e-09	0	0.156301035056296
Ctcf	Clasp2	16	NMR;Rat;Mspici;Mspretus;Mpahari;Mouse;Mcaroli;ChinHam;Rabbit;Human;Orangutan;Chimpanzee;Bonobo;Gorilla;Macaque;Marmoset	0.952569169960474	3.89577845702015e-06	0	0.94578047669672	3.1652126149991e-11	0	0.123666837886479
Ctcf	Crebbp	17	NMR;Rat;Mspici;Mspretus;Mpahari;Mouse;Mcaroli;ChinHam;Rabbit;MouseLemur;Human;Orangutan;Chimpanzee;Bonobo;Gorilla;Macaque;Marmoset	0.957509881422925	2.61173912904742e-06	0	0.89265276017815	1.02998214335471e-08	0	0.163809837245253
Ctcf	Csnk1a1	17	NMR;Rat;Mspici;Mspretus;Mpahari;Mouse;Mcaroli;ChinHam;Rabbit;MouseLemur;Human;Orangutan;Chimpanzee;Bonobo;Gorilla;Macaque;Marmoset	0.873114691928074	5.45280355527325e-08	0	0.82456035299105	1.30747265932753e-06	0	0.211023603163779
Ctnnb1	Abraxas1	17	NMR;Rat;Mspici;Mspretus;Mpahari;Mouse;Mcaroli;ChinHam;Rabbit;MouseLemur;Human;Orangutan;Chimpanzee;Bonobo;Gorilla;Macaque;Marmoset	0.951581027667984	2.76393853663101e-06	0	0.904164585247851	3.29768406889432e-09	0	0.170403756482509
Ctnnb1	Abraxas2	17	NMR;Rat;Mspici;Mspretus;Mpahari;Mouse;Mcaroli;ChinHam;Rabbit;MouseLemur;Human;Orangutan;Chimpanzee;Bonobo;Gorilla;Macaque;Marmoset	0.873393107759904	5.33527908237491e-08	0	0.669798594298418	0.000472046038491124	0	0.33587808515137
Ctnnb1	Ahctf1	16	NMR;Rat;Mspici;Mspretus;Mouse;Mcaroli;ChinHam;Rabbit;MouseLemur;Human;Orangutan;Chimpanzee;Bonobo;Gorilla;Macaque;Marmoset	0.902879728966685	3.62077879418331e-06	0	0.786077452918493	1.44740512723409e-05	0	0.268009565246266
Ctnnb1	Anapc16	17	NMR;Rat;Mspici;Mspretus;Mpahari;Mouse;Mcaroli;ChinHam;Rabbit;MouseLemur;Human;Orangutan;Chimpanzee;Bonobo;Gorilla;Macaque;Marmoset	0.778001183096563	1.24178360323942e-05	0.0099009900990099	0.813847409460674	2.31669790739341e-06	0	0.286782762052301
Ctnnb1	Apc	17	NMR;Rat;Mspici;Mspretus;Mpahari;Mouse;Mcaroli;ChinHam;Rabbit;MouseLemur;Human;Orangutan;Chimpanzee;Bonobo;Gorilla;Macaque;Marmoset	0.938735177865613	3.04751561959308e-06	0	0.753953671914696	3.25683462518902e-05	0	0.270585284208537
Ctnnb1	Atrx	16	NMR;Mspici;Mspretus;Mpahari;Mouse;Mcaroli;ChinHam;Rabbit;MouseLemur;Human;Orangutan;Chimpanzee;Bonobo;Gorilla;Macaque;Marmoset	0.887012987012987	1.93330529353534e-06	0	0.475886293596817	0.0292124555258254	0.0396039603960396	0.381882511888093
Ctnnb1	Aurka	16	NMR;Rat;Mspretus;Mpahari;Mouse;Mcaroli;ChinHam;Rabbit;MouseLemur;Human;Orangutan;Chimpanzee;Bonobo;Gorilla;Macaque;Marmoset	0.929983060417843	4.11774954597479e-06	0	0.926868428724719	5.82592499704257e-10	0	0.18107335013236
Ctnnb1	Aurkb	17	NMR;Rat;Mspici;Mspretus;Mpahari;Mouse;Mcaroli;ChinHam;Rabbit;MouseLemur;Human;Orangutan;Chimpanzee;Bonobo;Gorilla;Macaque;Marmoset	0.926877470355731	3.23080788740926e-06	0	0.802444382245468	4.09837026398014e-06	0	0.246988857230994
Ctnnb1	Aurkc	13	NMR;Rat;Mpahari;Mouse;ChinHam;Rabbit;MouseLemur;Human;Orangutan;Chimpanzee;Bonobo;Gorilla;Marmoset	0.873190079672262	1.06192496453816e-06	0	0.826767121760608	1.27512776327326e-05	0	0.260314069817151
Ctnnb1	Axin2	17	NMR;Rat;Mspici;Mspretus;Mpahari;Mouse;Mcaroli;ChinHam;Rabbit;MouseLemur;Human;Orangutan;Chimpanzee;Bonobo;Gorilla;Macaque;Marmoset	0.958498023715415	2.58538943870797e-06	0	0.780192414734537	1.13074066747113e-05	0	0.25528623574603
Ctnnb1	Baz1b	17	NMR;Rat;Mspici;Mspretus;Mpahari;Mouse;Mcaroli;ChinHam;Rabbit;MouseLemur;Human;Orangutan;Chimpanzee;Bonobo;Gorilla;Macaque;Marmoset	0.955533596837945	2.66364991539877e-06	0	0.845543749268044	3.78474339789658e-07	0	0.201956335876147
Ctnnb1	Bod1l	17	NMR;Rat;Mspici;Mspretus;Mpahari;Mouse;Mcaroli;ChinHam;Rabbit;MouseLemur;Human;Orangutan;Chimpanzee;Bonobo;Gorilla;Macaque;Marmoset	0.955533596837945	2.66364991539877e-06	0	0.922535251901448	3.83445427475994e-10	0	0.172025327390244
Ctnnb1	Brca2	16	NMR;Rat;Mspici;Mspretus;Mouse;Mcaroli;ChinHam;Rabbit;MouseLemur;Human;Orangutan;Chimpanzee;Bonobo;Gorilla;Macaque;Marmoset	0.953698475437606	3.87293660257574e-06	0	0.901237259416922	1.05437196028436e-08	0	0.183192262473155
Ctnnb1	Bub1	17	NMR;Rat;Mspici;Mspretus;Mpahari;Mouse;Mcaroli;ChinHam;Rabbit;MouseLemur;Human;Orangutan;Chimpanzee;Bonobo;Gorilla;Macaque;Marmoset	0.943675889328063	2.94726161823246e-06	0	0.763027040146492	2.2933964626018e-05	0	0.275029157562305
Ctnnb1	Bub1b	17	NMR;Rat;Mspici;Mspretus;Mpahari;Mouse;Mcaroli;ChinHam;Rabbit;MouseLemur;Human;Orangutan;Chimpanzee;Bonobo;Gorilla;Macaque;Marmoset	0.871262690299736	6.29519463704746e-08	0	0.620426072455706	0.00158584981644628	0	0.325331740941467
Ctnnb1	Bub3	17	NMR;Rat;Mspici;Mspretus;Mpahari;Mouse;Mcaroli;ChinHam;Rabbit;MouseLemur;Human;Orangutan;Chimpanzee;Bonobo;Gorilla;Macaque;Marmoset	0.828762071260725	1.03378641598985e-06	0	0.572866753475041	0.00427522222126645	0	0.350064916969844
Ctnnb1	Cbx1	15	NMR;Rat;Mspici;Mspretus;Mpahari;Mouse;ChinHam;Rabbit;Human;Orangutan;Chimpanzee;Bonobo;Gorilla;Macaque;Marmoset	0.88985424765206	6.71434732865425e-08	0	0.96872048042342	5.87522564033002e-13	0	0.200431886122399
Ctnnb1	Cbx3	13	NMR;Rat;Mouse;Mcaroli;ChinHam;Rabbit;MouseLemur;Human;Orangutan;Chimpanzee;Bonobo;Macaque;Marmoset	0.773287661713824	0.000103239635025455	0	0.876735287570385	8.45020677329916e-07	0	0.232613259772876
Ctnnb1	Cbx5	16	NMR;Rat;Mspici;Mpahari;Mouse;Mcaroli;ChinHam;Rabbit;MouseLemur;Human;Orangutan;Chimpanzee;Bonobo;Gorilla;Macaque;Marmoset	0.933069791514347	2.46542280967547e-10	0	0.711526577534533	0.000204686081555187	0	0.270132786146301
Ctnnb1	Ccdc24	17	NMR;Rat;Mspici;Mspretus;Mpahari;Mouse;Mcaroli;ChinHam;Rabbit;MouseLemur;Human;Orangutan;Chimpanzee;Bonobo;Gorilla;Macaque;Marmoset	0.947628458498024	2.85877833251744e-06	0	0.920802741637752	4.79944790901914e-10	0	0.169290307987387
Ctnnb1	Cdca8	16	NMR;Rat;Mspici;Mspretus;Mpahari;Mouse;Mcaroli;ChinHam;Rabbit;MouseLemur;Human;Chimpanzee;Bonobo;Gorilla;Macaque;Marmoset	0.882552230378317	2.66636662755956e-06	0	0.501524671009405	0.0174068140515638	0	0.337572612616622
Ctnnb1	Cdk1	16	NMR;Rat;Mspretus;Mpahari;Mouse;Mcaroli;ChinHam;Rabbit;MouseLemur;Human;Orangutan;Chimpanzee;Bonobo;Gorilla;Macaque;Marmoset	0.917897223680945	1.78408312019757e-09	0	0.971981891504059	4.79303020396021e-14	0	0.108250588947096
Ctnnb1	Cenpc	17	NMR;Rat;Mspici;Mspretus;Mpahari;Mouse;Mcaroli;ChinHam;Rabbit;MouseLemur;Human;Orangutan;Chimpanzee;Bonobo;Gorilla;Macaque;Marmoset	0.902173913043478	3.26744446086329e-06	0	0.621386264902901	0.001551884287139	0	0.324498143015417
Ctnnb1	Cenph	17	NMR;Rat;Mspici;Mspretus;Mpahari;Mouse;Mcaroli;ChinHam;Rabbit;MouseLemur;Human;Orangutan;Chimpanzee;Bonobo;Gorilla;Macaque;Marmoset	0.92463556072082	2.90032837043575e-10	0	0.691717355881324	0.000256105958835522	0	0.290449281978971
Ctnnb1	Cenpi	17	NMR;Rat;Mspici;Mspretus;Mpahari;Mouse;Mcaroli;ChinHam;Rabbit;MouseLemur;Human;Orangutan;Chimpanzee;Bonobo;Gorilla;Macaque;Marmoset	0.903162055335968	3.27642137109779e-06	0	0.678593390221322	0.000371585700733446	0	0.317707200743375
Ctnnb1	Cenpj	16	NMR;Rat;Mspretus;Mpahari;Mouse;Mcaroli;ChinHam;Rabbit;MouseLemur;Human;Orangutan;Chimpanzee;Bonobo;Gorilla;Macaque;Marmoset	0.925465838509317	4.09843145510246e-06	0	0.788766599016921	1.29090777823837e-05	0	0.255468021750438
Ctnnb1	Cenpk	16	NMR;Rat;Mspici;Mspretus;Mpahari;Mouse;ChinHam;Rabbit;MouseLemur;Human;Orangutan;Chimpanzee;Bonobo;Gorilla;Macaque;Marmoset	0.799550203477788	8.02219853763412e-06	0	0.487377375996157	0.02140871773253	0	0.402128682918588
Ctnnb1	Cenpl	17	NMR;Rat;Mspici;Mspretus;Mpahari;Mouse;Mcaroli;ChinHam;Rabbit;MouseLemur;Human;Orangutan;Chimpanzee;Bonobo;Gorilla;Macaque;Marmoset	0.886363636363636	3.00009299098501e-06	0	0.737994486242653	5.83074049901868e-05	0	0.293286740043504
Ctnnb1	Cenpm	17	NMR;Rat;Mspici;Mspretus;Mpahari;Mouse;Mcaroli;ChinHam;Rabbit;MouseLemur;Human;Orangutan;Chimpanzee;Bonobo;Gorilla;Macaque;Marmoset	0.913763309338748	1.13699743176827e-09	0	0.765498756007009	2.07890384951642e-05	0	0.26797586238659
Ctnnb1	Cenpn	17	NMR;Rat;Mspici;Mspretus;Mpahari;Mouse;Mcaroli;ChinHam;Rabbit;MouseLemur;Human;Orangutan;Chimpanzee;Bonobo;Gorilla;Macaque;Marmoset	0.925889328063241	3.24187159475389e-06	0	0.863158706236035	1.15137971284842e-07	0	0.228563426223523
Ctnnb1	Cenpo	15	NMR;Rat;Mspici;Mspretus;Mouse;Mcaroli;ChinHam;Rabbit;MouseLemur;Human;Chimpanzee;Bonobo;Gorilla;Macaque;Marmoset	0.87012987012987	3.69573984201514e-07	0	0.584453529214608	0.00539626479683998	0.0693069306930693	0.359919209343364
Ctnnb1	Cenpp	16	NMR;Rat;Mspici;Mspretus;Mpahari;Mouse;Mcaroli;ChinHam;Rabbit;MouseLemur;Human;Chimpanzee;Bonobo;Gorilla;Macaque;Marmoset	0.870940447043053	1.34406645707939e-07	0	0.909532116417279	4.5431491384388e-09	0	0.217352081363725
Ctnnb1	Cenpu	17	NMR;Rat;Mspici;Mspretus;Mpahari;Mouse;Mcaroli;ChinHam;Rabbit;MouseLemur;Human;Orangutan;Chimpanzee;Bonobo;Gorilla;Macaque;Marmoset	0.926877470355731	3.23080788740926e-06	0	0.520856654976799	0.0108241356591422	0.0099009900990099	0.342620575499917
Ctnnb1	Cenpx	12	NMR;Mpahari;Mouse;Mcaroli;ChinHam;Rabbit;Human;Orangutan;Chimpanzee;Bonobo;Gorilla;Macaque	0.800442725090142	0.000113703889528693	0	0.397574440590189	0.114028824035415	0.118811881188119	0.494315095325001
Ctnnb1	Cfdp1	16	NMR;Rat;Mspici;Mspretus;Mpahari;Mouse;Mcaroli;ChinHam;Rabbit;MouseLemur;Human;Orangutan;Chimpanzee;Bonobo;Macaque;Marmoset	0.865461265390309	1.98923372965637e-07	0	0.391594227890376	0.0714997310445807	0.0693069306930693	0.390285793575693
Ctnnb1	Champ1	16	NMR;Rat;Mspici;Mspretus;Mpahari;Mouse;Mcaroli;ChinHam;Rabbit;Human;Orangutan;Chimpanzee;Bonobo;Gorilla;Macaque;Marmoset	0.944664031620553	4.02756567513092e-06	0	0.884101809329726	4.8522323016249e-08	0	0.20604860755077
Ctnnb1	Ckap5	17	NMR;Rat;Mspici;Mspretus;Mpahari;Mouse;Mcaroli;ChinHam;Rabbit;MouseLemur;Human;Orangutan;Chimpanzee;Bonobo;Gorilla;Macaque;Marmoset	0.927865612648221	3.21904536936743e-06	0	0.924363171064891	3.00863100113443e-10	0	0.192719659912884
Ctnnb1	Clasp1	17	NMR;Rat;Mspici;Mspretus;Mpahari;Mouse;Mcaroli;ChinHam;Rabbit;MouseLemur;Human;Orangutan;Chimpanzee;Bonobo;Gorilla;Macaque;Marmoset	0.951581027667984	2.76393853663101e-06	0	0.889072366884679	1.43011665169096e-08	0	0.185433075701491
Ctnnb1	Clasp2	16	NMR;Rat;Mspici;Mspretus;Mpahari;Mouse;Mcaroli;ChinHam;Rabbit;Human;Orangutan;Chimpanzee;Bonobo;Gorilla;Macaque;Marmoset	0.943534726143422	4.04205225376592e-06	0	0.820591728769776	2.90591528336689e-06	0	0.241174834520867
Ctnnb1	Crebbp	17	NMR;Rat;Mspici;Mspretus;Mpahari;Mouse;Mcaroli;ChinHam;Rabbit;MouseLemur;Human;Orangutan;Chimpanzee;Bonobo;Gorilla;Macaque;Marmoset	0.939723320158103	3.02846268455971e-06	0	0.739865089685534	5.45767185349628e-05	0	0.257107421063227
Ctnnb1	Csnk1a1	17	NMR;Rat;Mspici;Mspretus;Mpahari;Mouse;Mcaroli;ChinHam;Rabbit;MouseLemur;Human;Orangutan;Chimpanzee;Bonobo;Gorilla;Macaque;Marmoset	0.862231675938036	1.23070160222724e-07	0	0.921678496835263	4.28738053608473e-10	0	0.212821375037249
Ctnnb1	Ctcf	17	NMR;Rat;Mspici;Mspretus;Mpahari;Mouse;Mcaroli;ChinHam;Rabbit;MouseLemur;Human;Orangutan;Chimpanzee;Bonobo;Gorilla;Macaque;Marmoset	0.942687747035573	2.96828102720863e-06	0	0.728315460922142	8.13979879268087e-05	0	0.279623154039387
Dapk3	Becn1	16	NMR;Rat;Mspici;Mspretus;Mpahari;Mouse;Mcaroli;ChinHam;MouseLemur;Human;Orangutan;Chimpanzee;Bonobo;Gorilla;Macaque;Marmoset	0.893506493506493	2.53003319852254e-06	0	0.847063645350062	1.2750914322011e-06	0	0.250318564218288
Dapk3	Birc5	15	NMR;Rat;Mspretus;Mpahari;Mouse;Mcaroli;ChinHam;MouseLemur;Human;Orangutan;Chimpanzee;Bonobo;Gorilla;Macaque;Marmoset	0.747175131205348	0.000153246686034207	0	0.410362965909598	0.0723118860375772	0.0594059405940594	0.529213986533066
Dapk3	Bod1	14	NMR;Rat;Mspretus;Mpahari;Mouse;Mcaroli;ChinHam;MouseLemur;Human;Chimpanzee;Bonobo;Gorilla;Macaque;Marmoset	0.857646315718969	2.68501811090442e-06	0	0.94190283626512	1.77301484780008e-09	0	0.298681202736384
Dapk3	Ccnb1	14	Rat;Mspretus;Mpahari;Mouse;Mcaroli;ChinHam;MouseLemur;Human;Orangutan;Chimpanzee;Bonobo;Gorilla;Macaque;Marmoset	0.885964912280702	0	0	0.857685919602221	2.67905340547369e-06	0	0.33799451212422
Dapk3	Cenpb	14	NMR;Rat;Mspici;Mspretus;Mpahari;Mouse;Mcaroli;ChinHam;Human;Chimpanzee;Bonobo;Gorilla;Macaque;Marmoset	0.926315789473684	2.50634264910323e-06	0	0.976067754794219	1.06022812795666e-12	0	0.237979149232127
Dapk3	Cenpf	15	NMR;Rat;Mspici;Mspretus;Mpahari;Mouse;Mcaroli;ChinHam;MouseLemur;Human;Orangutan;Chimpanzee;Bonobo;Gorilla;Macaque	0.926315789473684	4.50555654487548e-06	0	0.927153675462118	4.20296144285486e-09	0	0.264079483162203
Dapk3	Cenpq	15	NMR;Mspici;Mspretus;Mpahari;Mouse;Mcaroli;ChinHam;MouseLemur;Human;Orangutan;Chimpanzee;Bonobo;Gorilla;Macaque;Marmoset	0.942105263157895	5.08698849498089e-06	0	0.819356207095596	1.77234050751509e-05	0	0.387242793658527
Dapk3	Cenpt	15	NMR;Rat;Mspretus;Mpahari;Mouse;Mcaroli;ChinHam;MouseLemur;Human;Orangutan;Chimpanzee;Bonobo;Gorilla;Macaque;Marmoset	0.935338345864662	5.28233719611305e-06	0	0.781779530011201	4.67727183093862e-05	0	0.411705214505226
Dapk3	Cenpw	16	NMR;Rat;Mspici;Mspretus;Mpahari;Mouse;Mcaroli;ChinHam;MouseLemur;Human;Orangutan;Chimpanzee;Bonobo;Gorilla;Macaque;Marmoset	0.878450135834884	1.63479199787286e-07	0	0.914215423300487	6.88845798052087e-09	0	0.319025139671615
Daxx	Abraxas1	17	NMR;Rat;Mspici;Mspretus;Mpahari;Mouse;Mcaroli;ChinHam;Rabbit;MouseLemur;Human;Orangutan;Chimpanzee;Bonobo;Gorilla;Macaque;Marmoset	0.904150197628459	3.2844795962381e-06	0	0.724466477895292	9.25919150345797e-05	0	0.245323772300599
Daxx	Abraxas2	17	NMR;Rat;Mspici;Mspretus;Mpahari;Mouse;Mcaroli;ChinHam;Rabbit;MouseLemur;Human;Orangutan;Chimpanzee;Bonobo;Gorilla;Macaque;Marmoset	0.927794716963522	1.87636166012241e-10	0	0.862006032114908	1.25073132312503e-07	0	0.183804443116792
Daxx	Ahctf1	16	NMR;Rat;Mspici;Mspretus;Mouse;Mcaroli;ChinHam;Rabbit;MouseLemur;Human;Orangutan;Chimpanzee;Bonobo;Gorilla;Macaque;Marmoset	0.924336533032185	4.08982442896473e-06	0	0.910014236958915	4.31560025734143e-09	0	0.147602218137477
Daxx	Anapc16	17	NMR;Rat;Mspici;Mspretus;Mpahari;Mouse;Mcaroli;ChinHam;Rabbit;MouseLemur;Human;Orangutan;Chimpanzee;Bonobo;Gorilla;Macaque;Marmoset	0.818869919172103	1.77992161322815e-06	0	0.81878499596772	1.78799033941294e-06	0	0.226263001996079
Daxx	Apc	17	NMR;Rat;Mspici;Mspretus;Mpahari;Mouse;Mcaroli;ChinHam;Rabbit;MouseLemur;Human;Orangutan;Chimpanzee;Bonobo;Gorilla;Macaque;Marmoset	0.942687747035573	2.96828102720863e-06	0	0.876560739744942	4.14872894781476e-08	0	0.13705898184246
Daxx	Atrx	16	NMR;Mspici;Mspretus;Mpahari;Mouse;Mcaroli;ChinHam;Rabbit;MouseLemur;Human;Orangutan;Chimpanzee;Bonobo;Gorilla;Macaque;Marmoset	0.976623376623377	4.77859250338014e-06	0	0.957149123037012	1.11696966099741e-11	0	0.0878697027199164
Daxx	Aurka	16	NMR;Rat;Mspretus;Mpahari;Mouse;Mcaroli;ChinHam;Rabbit;MouseLemur;Human;Orangutan;Chimpanzee;Bonobo;Gorilla;Macaque;Marmoset	0.882552230378317	2.66636662755956e-06	0	0.757337978918416	4.4831998657558e-05	0	0.227779288593417
Daxx	Aurkb	17	NMR;Rat;Mspici;Mspretus;Mpahari;Mouse;Mcaroli;ChinHam;Rabbit;MouseLemur;Human;Orangutan;Chimpanzee;Bonobo;Gorilla;Macaque;Marmoset	0.946640316205534	2.88153099319713e-06	0	0.900005110155965	5.05566549322046e-09	0	0.1445171140396
Daxx	Aurkc	13	NMR;Rat;Mpahari;Mouse;ChinHam;Rabbit;MouseLemur;Human;Orangutan;Chimpanzee;Bonobo;Gorilla;Marmoset	0.906538042514017	8.92469296187141e-08	0	0.903648073705181	1.14453078110016e-07	0	0.150007250360152
Daxx	Axin2	17	NMR;Rat;Mspici;Mspretus;Mpahari;Mouse;Mcaroli;ChinHam;Rabbit;MouseLemur;Human;Orangutan;Chimpanzee;Bonobo;Gorilla;Macaque;Marmoset	0.931818181818182	3.16528079375155e-06	0	0.871926331370449	5.980851620053e-08	0	0.167878589971823
Daxx	Baz1b	17	NMR;Rat;Mspici;Mspretus;Mpahari;Mouse;Mcaroli;ChinHam;Rabbit;MouseLemur;Human;Orangutan;Chimpanzee;Bonobo;Gorilla;Macaque;Marmoset	0.91501976284585	3.31380043083902e-06	0	0.835231366782106	7.11100410135952e-07	0	0.186930652709059
Daxx	Bod1l	17	NMR;Rat;Mspici;Mspretus;Mpahari;Mouse;Mcaroli;ChinHam;Rabbit;MouseLemur;Human;Orangutan;Chimpanzee;Bonobo;Gorilla;Macaque;Marmoset	0.91304347826087	3.31636646131542e-06	0	0.784035648958224	9.56968361623593e-06	0	0.20816361261502
Daxx	Brca2	16	NMR;Rat;Mspici;Mspretus;Mouse;Mcaroli;ChinHam;Rabbit;MouseLemur;Human;Orangutan;Chimpanzee;Bonobo;Gorilla;Macaque;Marmoset	0.931112365894974	4.11889669382483e-06	0	0.835531801837069	1.30103117221675e-06	0	0.180174462940171
Daxx	Bub1	17	NMR;Rat;Mspici;Mspretus;Mpahari;Mouse;Mcaroli;ChinHam;Rabbit;MouseLemur;Human;Orangutan;Chimpanzee;Bonobo;Gorilla;Macaque;Marmoset	0.950592885375494	2.78819438546656e-06	0	0.912917005518044	1.25498305539556e-09	0	0.157406854604611
Daxx	Bub1b	17	NMR;Rat;Mspici;Mspretus;Mpahari;Mouse;Mcaroli;ChinHam;Rabbit;MouseLemur;Human;Orangutan;Chimpanzee;Bonobo;Gorilla;Macaque;Marmoset	0.957252314867039	8.70564120697854e-13	0	0.972573762333464	8.81577095228284e-15	0	0.0850957001958913
Daxx	Bub3	17	NMR;Rat;Mspici;Mspretus;Mpahari;Mouse;Mcaroli;ChinHam;Rabbit;MouseLemur;Human;Orangutan;Chimpanzee;Bonobo;Gorilla;Macaque;Marmoset	0.951321995931362	3.31757522395533e-12	0	0.982599488728018	7.75321479645565e-17	0	0.069644080094229
Daxx	Cbx1	15	NMR;Rat;Mspici;Mspretus;Mpahari;Mouse;ChinHam;Rabbit;Human;Orangutan;Chimpanzee;Bonobo;Gorilla;Macaque;Marmoset	0.793088319178507	1.79968284673413e-05	0	0.576224457015148	0.00625761388870068	0	0.458447691960862
Daxx	Cbx3	13	NMR;Rat;Mouse;Mcaroli;ChinHam;Rabbit;MouseLemur;Human;Orangutan;Chimpanzee;Bonobo;Macaque;Marmoset	0.732865806669692	0.000358095377242503	0	0.562117560923809	0.0122457491097146	0.0099009900990099	0.350931631738307
Daxx	Cbx5	16	NMR;Rat;Mspici;Mpahari;Mouse;Mcaroli;ChinHam;Rabbit;MouseLemur;Human;Orangutan;Chimpanzee;Bonobo;Gorilla;Macaque;Marmoset	0.883366315937312	5.15277162121423e-08	0	0.741218734505105	7.92334673104997e-05	0	0.281394832870021
Daxx	Ccdc24	17	NMR;Rat;Mspici;Mspretus;Mpahari;Mouse;Mcaroli;ChinHam;Rabbit;MouseLemur;Human;Orangutan;Chimpanzee;Bonobo;Gorilla;Macaque;Marmoset	0.883399209486166	2.92540536418923e-06	0	0.728336602332354	8.13399227739824e-05	0	0.258294578133424
Daxx	Cdca8	16	NMR;Rat;Mspici;Mspretus;Mpahari;Mouse;Mcaroli;ChinHam;Rabbit;MouseLemur;Human;Chimpanzee;Bonobo;Gorilla;Macaque;Marmoset	0.959345002823264	3.74544457998408e-06	0	0.92284272645706	9.78808469013847e-10	0	0.141672287562397
Daxx	Cdk1	16	NMR;Rat;Mspretus;Mpahari;Mouse;Mcaroli;ChinHam;Rabbit;MouseLemur;Human;Orangutan;Chimpanzee;Bonobo;Gorilla;Macaque;Marmoset	0.858440586736775	3.2089056414939e-07	0	0.541807634423398	0.00919941067157169	0.0198019801980198	0.405115724802588
Daxx	Cenpc	17	NMR;Rat;Mspici;Mspretus;Mpahari;Mouse;Mcaroli;ChinHam;Rabbit;MouseLemur;Human;Orangutan;Chimpanzee;Bonobo;Gorilla;Macaque;Marmoset	0.982213438735178	1.90751730816537e-06	0	0.97435377282477	4.39190025624348e-15	0	0.0815096997832589
Daxx	Cenph	17	NMR;Rat;Mspici;Mspretus;Mpahari;Mouse;Mcaroli;ChinHam;Rabbit;MouseLemur;Human;Orangutan;Chimpanzee;Bonobo;Gorilla;Macaque;Marmoset	0.957252314867039	8.70564120697854e-13	0	0.965280729174626	1.01527836265981e-13	0	0.0923069927733136
Daxx	Cenpi	17	NMR;Rat;Mspici;Mspretus;Mpahari;Mouse;Mcaroli;ChinHam;Rabbit;MouseLemur;Human;Orangutan;Chimpanzee;Bonobo;Gorilla;Macaque;Marmoset	0.973320158102767	2.16776907539933e-06	0	0.985239413007373	1.39371992286261e-17	0	0.063003194289589
Daxx	Cenpj	16	NMR;Rat;Mspretus;Mpahari;Mouse;Mcaroli;ChinHam;Rabbit;MouseLemur;Human;Orangutan;Chimpanzee;Bonobo;Gorilla;Macaque;Marmoset	0.929983060417843	4.11774954597479e-06	0	0.889233371151194	3.15383488995669e-08	0	0.166585067101527
Daxx	Cenpk	16	NMR;Rat;Mspici;Mspretus;Mpahari;Mouse;ChinHam;Rabbit;MouseLemur;Human;Orangutan;Chimpanzee;Bonobo;Gorilla;Macaque;Marmoset	0.915065955255032	2.4742330022324e-09	0	0.844559382529531	7.69677491587229e-07	0	0.151232921784274
Daxx	Cenpl	17	NMR;Rat;Mspici;Mspretus;Mpahari;Mouse;Mcaroli;ChinHam;Rabbit;MouseLemur;Human;Orangutan;Chimpanzee;Bonobo;Gorilla;Macaque;Marmoset	0.907114624505929	3.30317421760499e-06	0	0.928407090755612	1.72054973967909e-10	0	0.129593812019661
Daxx	Cenpm	17	NMR;Rat;Mspici;Mspretus;Mpahari;Mouse;Mcaroli;ChinHam;Rabbit;MouseLemur;Human;Orangutan;Chimpanzee;Bonobo;Gorilla;Macaque;Marmoset	0.918705241785144	6.25606451909986e-10	0	0.888120001351474	1.55765781884493e-08	0	0.163419168229951
Daxx	Cenpn	17	NMR;Rat;Mspici;Mspretus;Mpahari;Mouse;Mcaroli;ChinHam;Rabbit;MouseLemur;Human;Orangutan;Chimpanzee;Bonobo;Gorilla;Macaque;Marmoset	0.932806324110672	3.15023075697795e-06	0	0.857513970348233	1.71493077290378e-07	0	0.168009143790928
Daxx	Cenpo	15	NMR;Rat;Mspici;Mspretus;Mouse;Mcaroli;ChinHam;Rabbit;MouseLemur;Human;Chimpanzee;Bonobo;Gorilla;Macaque;Marmoset	0.928571428571429	4.79340760000758e-06	0	0.832572894911776	2.83857799052361e-06	0	0.194519469552711
Daxx	Cenpp	16	NMR;Rat;Mspici;Mspretus;Mpahari;Mouse;Mcaroli;ChinHam;Rabbit;MouseLemur;Human;Chimpanzee;Bonobo;Gorilla;Macaque;Marmoset	0.828014718135613	1.96793160066546e-06	0	0.763931936180081	3.50720103515501e-05	0	0.267856362633481
Daxx	Cenpu	17	NMR;Rat;Mspici;Mspretus;Mpahari;Mouse;Mcaroli;ChinHam;Rabbit;MouseLemur;Human;Orangutan;Chimpanzee;Bonobo;Gorilla;Macaque;Marmoset	0.936758893280632	3.08402227918867e-06	0	0.932072057833296	1.00729129352329e-10	0	0.12153686177781
Daxx	Cenpx	12	NMR;Mpahari;Mouse;Mcaroli;ChinHam;Rabbit;Human;Orangutan;Chimpanzee;Bonobo;Gorilla;Macaque	0.848043387928053	1.70595125290834e-05	0	0.650167763007682	0.00471958351288862	0	0.321576215436885
Daxx	Cfdp1	16	NMR;Rat;Mspici;Mspretus;Mpahari;Mouse;Mcaroli;ChinHam;Rabbit;MouseLemur;Human;Orangutan;Chimpanzee;Bonobo;Macaque;Marmoset	0.967213732908439	2.26235030634617e-13	0	0.937915949732725	1.18664669862164e-10	0	0.100740564919077
Daxx	Champ1	16	NMR;Rat;Mspici;Mspretus;Mpahari;Mouse;Mcaroli;ChinHam;Rabbit;Human;Orangutan;Chimpanzee;Bonobo;Gorilla;Macaque;Marmoset	0.941276115189159	4.06750342921729e-06	0	0.865129324954921	2.03592854846633e-07	0	0.15987524105373
Daxx	Ckap5	17	NMR;Rat;Mspici;Mspretus;Mpahari;Mouse;Mcaroli;ChinHam;Rabbit;MouseLemur;Human;Orangutan;Chimpanzee;Bonobo;Gorilla;Macaque;Marmoset	0.91897233201581	3.29865643929099e-06	0	0.833092994139334	8.06120000371149e-07	0	0.194059356094565
Daxx	Clasp1	17	NMR;Rat;Mspici;Mspretus;Mpahari;Mouse;Mcaroli;ChinHam;Rabbit;MouseLemur;Human;Orangutan;Chimpanzee;Bonobo;Gorilla;Macaque;Marmoset	0.91600790513834	3.31125080293246e-06	0	0.816297604982142	2.03918075829693e-06	0	0.193696791318917
Daxx	Clasp2	16	NMR;Rat;Mspici;Mspretus;Mpahari;Mouse;Mcaroli;ChinHam;Rabbit;Human;Orangutan;Chimpanzee;Bonobo;Gorilla;Macaque;Marmoset	0.94918125352908	3.95849911612038e-06	0	0.897749307289904	1.46978486089539e-08	0	0.133572246806748
Daxx	Crebbp	17	NMR;Rat;Mspici;Mspretus;Mpahari;Mouse;Mcaroli;ChinHam;Rabbit;MouseLemur;Human;Orangutan;Chimpanzee;Bonobo;Gorilla;Macaque;Marmoset	0.899209486166008	3.2349855391514e-06	0	0.755925462157414	3.02165751377262e-05	0	0.248094708342346
Daxx	Csnk1a1	17	NMR;Rat;Mspici;Mspretus;Mpahari;Mouse;Mcaroli;ChinHam;Rabbit;MouseLemur;Human;Orangutan;Chimpanzee;Bonobo;Gorilla;Macaque;Marmoset	0.878061517378092	3.67379961563823e-08	0	0.785631803144967	8.92022739239085e-06	0	0.210239443181952
Daxx	Ctcf	17	NMR;Rat;Mspici;Mspretus;Mpahari;Mouse;Mcaroli;ChinHam;Rabbit;MouseLemur;Human;Orangutan;Chimpanzee;Bonobo;Gorilla;Macaque;Marmoset	0.950592885375494	2.78819438546656e-06	0	0.920693538311971	4.86700621978157e-10	0	0.145295696349943
Daxx	Ctnnb1	17	NMR;Rat;Mspici;Mspretus;Mpahari;Mouse;Mcaroli;ChinHam;Rabbit;MouseLemur;Human;Orangutan;Chimpanzee;Bonobo;Gorilla;Macaque;Marmoset	0.881422924901186	2.87180502239837e-06	0	0.649983793004404	0.000787463644827284	0	0.328565860780215
Dctn1	Abraxas1	17	NMR;Rat;Mspici;Mspretus;Mpahari;Mouse;Mcaroli;ChinHam;Rabbit;MouseLemur;Human;Orangutan;Chimpanzee;Bonobo;Gorilla;Macaque;Marmoset	0.91600790513834	3.31125080293246e-06	0	0.822519947064723	1.46220629123341e-06	0	0.216563525051094
Dctn1	Abraxas2	17	NMR;Rat;Mspici;Mspretus;Mpahari;Mouse;Mcaroli;ChinHam;Rabbit;MouseLemur;Human;Orangutan;Chimpanzee;Bonobo;Gorilla;Macaque;Marmoset	0.910979674118767	1.56741204270467e-09	0	0.917620708483416	7.15513274890568e-10	0	0.144810618084502
Dctn1	Ahctf1	16	NMR;Rat;Mspici;Mspretus;Mouse;Mcaroli;ChinHam;Rabbit;MouseLemur;Human;Orangutan;Chimpanzee;Bonobo;Gorilla;Macaque;Marmoset	0.945793337097685	4.01194030726844e-06	0	0.971970861553468	4.81171276327152e-14	0	0.077817967693954
Dctn1	Anapc16	17	NMR;Rat;Mspici;Mspretus;Mpahari;Mouse;Mcaroli;ChinHam;Rabbit;MouseLemur;Human;Orangutan;Chimpanzee;Bonobo;Gorilla;Macaque;Marmoset	0.797937151913899	5.08404353981749e-06	0	0.821115116067406	1.57797493927076e-06	0	0.210307308348475
Dctn1	Apc	17	NMR;Rat;Mspici;Mspretus;Mpahari;Mouse;Mcaroli;ChinHam;Rabbit;MouseLemur;Human;Orangutan;Chimpanzee;Bonobo;Gorilla;Macaque;Marmoset	0.952569169960474	2.73934226199742e-06	0	0.925059589462472	2.7386905213626e-10	0	0.127961060419188
Dctn1	Atrx	16	NMR;Mspici;Mspretus;Mpahari;Mouse;Mcaroli;ChinHam;Rabbit;MouseLemur;Human;Orangutan;Chimpanzee;Bonobo;Gorilla;Macaque;Marmoset	0.949350649350649	5.17226293589736e-06	0	0.917960526958574	4.57545214248907e-09	0	0.147358185786025
Dctn1	Aurka	16	NMR;Rat;Mspretus;Mpahari;Mouse;Mcaroli;ChinHam;Rabbit;MouseLemur;Human;Orangutan;Chimpanzee;Bonobo;Gorilla;Macaque;Marmoset	0.893845285149633	3.24998757909084e-06	0	0.832852186551886	1.51132545969341e-06	0	0.205161058314923
Dctn1	Aurkb	17	NMR;Rat;Mspici;Mspretus;Mpahari;Mouse;Mcaroli;ChinHam;Rabbit;MouseLemur;Human;Orangutan;Chimpanzee;Bonobo;Gorilla;Macaque;Marmoset	0.947628458498024	2.85877833251744e-06	0	0.91381969720708	1.12950207481247e-09	0	0.147039238956578
Dctn1	Aurkc	13	NMR;Rat;Mpahari;Mouse;ChinHam;Rabbit;MouseLemur;Human;Orangutan;Chimpanzee;Bonobo;Gorilla;Marmoset	0.920579290026335	2.34882974789484e-08	0	0.916985519745418	3.37912165659324e-08	0	0.119698258059334
Dctn1	Axin2	17	NMR;Rat;Mspici;Mspretus;Mpahari;Mouse;Mcaroli;ChinHam;Rabbit;MouseLemur;Human;Orangutan;Chimpanzee;Bonobo;Gorilla;Macaque;Marmoset	0.944664031620553	2.92578711560967e-06	0	0.907837849023749	2.22430594560524e-09	0	0.138254674325388
Dctn1	Baz1b	17	NMR;Rat;Mspici;Mspretus;Mpahari;Mouse;Mcaroli;ChinHam;Rabbit;MouseLemur;Human;Orangutan;Chimpanzee;Bonobo;Gorilla;Macaque;Marmoset	0.928853754940711	3.20659759684088e-06	0	0.894277958480423	8.8403549387741e-09	0	0.168139475083283
Dctn1	Bod1l	17	NMR;Rat;Mspici;Mspretus;Mpahari;Mouse;Mcaroli;ChinHam;Rabbit;MouseLemur;Human;Orangutan;Chimpanzee;Bonobo;Gorilla;Macaque;Marmoset	0.91600790513834	3.31125080293246e-06	0	0.856208580578766	1.87592885913425e-07	0	0.173624351810042
Dctn1	Brca2	16	NMR;Rat;Mspici;Mspretus;Mouse;Mcaroli;ChinHam;Rabbit;MouseLemur;Human;Orangutan;Chimpanzee;Bonobo;Gorilla;Macaque;Marmoset	0.932241671372106	4.11861174921603e-06	0	0.900954931810601	1.08359658472102e-08	0	0.141323918895777
Dctn1	Bub1	17	NMR;Rat;Mspici;Mspretus;Mpahari;Mouse;Mcaroli;ChinHam;Rabbit;MouseLemur;Human;Orangutan;Chimpanzee;Bonobo;Gorilla;Macaque;Marmoset	0.949604743083004	2.81209575025942e-06	0	0.919656754508698	5.55224815191793e-10	0	0.139425964888109
Dctn1	Bub1b	17	NMR;Rat;Mspici;Mspretus;Mpahari;Mouse;Mcaroli;ChinHam;Rabbit;MouseLemur;Human;Orangutan;Chimpanzee;Bonobo;Gorilla;Macaque;Marmoset	0.936990391836812	4.67677712038265e-11	0	0.928397873551942	1.72280600074541e-10	0	0.130956979443254
Dctn1	Bub3	17	NMR;Rat;Mspici;Mspretus;Mpahari;Mouse;Mcaroli;ChinHam;Rabbit;MouseLemur;Human;Orangutan;Chimpanzee;Bonobo;Gorilla;Macaque;Marmoset	0.923152980986901	3.53506264965294e-10	0	0.924163834209196	3.09017481972301e-10	0	0.12611955760115
Dctn1	Cbx1	15	NMR;Rat;Mspici;Mspretus;Mpahari;Mouse;ChinHam;Rabbit;Human;Orangutan;Chimpanzee;Bonobo;Gorilla;Macaque;Marmoset	0.797011262224733	1.52540095109807e-05	0	0.614190154335971	0.00305608877195081	0	0.437506928843025
Dctn1	Cbx3	13	NMR;Rat;Mouse;Mcaroli;ChinHam;Rabbit;MouseLemur;Human;Orangutan;Chimpanzee;Bonobo;Macaque;Marmoset	0.769772717796943	0.000116142327782567	0	0.672332214187899	0.00161298632312215	0	0.301433611528588
Dctn1	Cbx5	16	NMR;Rat;Mspici;Mpahari;Mouse;Mcaroli;ChinHam;Rabbit;MouseLemur;Human;Orangutan;Chimpanzee;Bonobo;Gorilla;Macaque;Marmoset	0.908218053725829	5.21863915050004e-09	0	0.828848230886451	1.88151201556013e-06	0	0.244076214140353
Dctn1	Ccdc24	17	NMR;Rat;Mspici;Mspretus;Mpahari;Mouse;Mcaroli;ChinHam;Rabbit;MouseLemur;Human;Orangutan;Chimpanzee;Bonobo;Gorilla;Macaque;Marmoset	0.889328063241107	3.06747152935993e-06	0	0.812297244737971	2.50908709105966e-06	0	0.202522822141258
Dctn1	Cdca8	16	NMR;Rat;Mspici;Mspretus;Mpahari;Mouse;Mcaroli;ChinHam;Rabbit;MouseLemur;Human;Chimpanzee;Bonobo;Gorilla;Macaque;Marmoset	0.932241671372106	4.11861174921603e-06	0	0.876700690488429	8.72839104355071e-08	0	0.154151254774475
Dctn1	Cdk1	16	NMR;Rat;Mspretus;Mpahari;Mouse;Mcaroli;ChinHam;Rabbit;MouseLemur;Human;Orangutan;Chimpanzee;Bonobo;Gorilla;Macaque;Marmoset	0.850513035144219	5.34563537092349e-07	0	0.595210276022153	0.00347485332527499	0	0.387810485290354
Dctn1	Cenpc	17	NMR;Rat;Mspici;Mspretus;Mpahari;Mouse;Mcaroli;ChinHam;Rabbit;MouseLemur;Human;Orangutan;Chimpanzee;Bonobo;Gorilla;Macaque;Marmoset	0.961462450592885	2.50492145392304e-06	0	0.966749690824996	6.49017011342323e-14	0	0.0848898356450247
Dctn1	Cenph	17	NMR;Rat;Mspici;Mspretus;Mpahari;Mouse;Mcaroli;ChinHam;Rabbit;MouseLemur;Human;Orangutan;Chimpanzee;Bonobo;Gorilla;Macaque;Marmoset	0.953792962154561	1.940940441682e-12	0	0.971668987303368	1.23464529997505e-14	0	0.0882183621858887
Dctn1	Cenpi	17	NMR;Rat;Mspici;Mspretus;Mpahari;Mouse;Mcaroli;ChinHam;Rabbit;MouseLemur;Human;Orangutan;Chimpanzee;Bonobo;Gorilla;Macaque;Marmoset	0.954545454545454	2.68918415798095e-06	0	0.968072916618108	4.26187660174153e-14	0	0.0989088557916455
Dctn1	Cenpj	16	NMR;Rat;Mspretus;Mpahari;Mouse;Mcaroli;ChinHam;Rabbit;MouseLemur;Human;Orangutan;Chimpanzee;Bonobo;Gorilla;Macaque;Marmoset	0.946922642574816	3.99520282750149e-06	0	0.944295614886464	4.12134428257571e-11	0	0.111326938152335
Dctn1	Cenpk	16	NMR;Rat;Mspici;Mspretus;Mpahari;Mouse;ChinHam;Rabbit;MouseLemur;Human;Orangutan;Chimpanzee;Bonobo;Gorilla;Macaque;Marmoset	0.902608374181016	9.22188832527942e-09	0	0.859276869934147	3.0353159652478e-07	0	0.152423868249031
Dctn1	Cenpl	17	NMR;Rat;Mspici;Mspretus;Mpahari;Mouse;Mcaroli;ChinHam;Rabbit;MouseLemur;Human;Orangutan;Chimpanzee;Bonobo;Gorilla;Macaque;Marmoset	0.922924901185771	3.27073723448913e-06	0	0.959466431066848	5.02944379027331e-13	0	0.0935523795200843
Dctn1	Cenpm	17	NMR;Rat;Mspici;Mspretus;Mpahari;Mouse;Mcaroli;ChinHam;Rabbit;MouseLemur;Human;Orangutan;Chimpanzee;Bonobo;Gorilla;Macaque;Marmoset	0.906350410669153	2.61388915397962e-09	0	0.908826490938994	1.99503640755094e-09	0	0.155726879804867
Dctn1	Cenpn	17	NMR;Rat;Mspici;Mspretus;Mpahari;Mouse;Mcaroli;ChinHam;Rabbit;MouseLemur;Human;Orangutan;Chimpanzee;Bonobo;Gorilla;Macaque;Marmoset	0.943675889328063	2.94726161823246e-06	0	0.925664594603444	2.52206421732476e-10	0	0.121973251736087
Dctn1	Cenpo	15	NMR;Rat;Mspici;Mspretus;Mouse;Mcaroli;ChinHam;Rabbit;MouseLemur;Human;Chimpanzee;Bonobo;Gorilla;Macaque;Marmoset	0.918181818181818	4.33177960483413e-06	0	0.854247415352285	8.31455104181523e-07	0	0.149914634088847
Dctn1	Cenpp	16	NMR;Rat;Mspici;Mspretus;Mpahari;Mouse;Mcaroli;ChinHam;Rabbit;MouseLemur;Human;Chimpanzee;Bonobo;Gorilla;Macaque;Marmoset	0.878283005935115	7.72332298369952e-08	0	0.80991864240124	4.93965989260713e-06	0	0.2434273734887
Dctn1	Cenpu	17	NMR;Rat;Mspici;Mspretus;Mpahari;Mouse;Mcaroli;ChinHam;Rabbit;MouseLemur;Human;Orangutan;Chimpanzee;Bonobo;Gorilla;Macaque;Marmoset	0.923913043478261	3.26184931587958e-06	0	0.945657528751547	1.02773681817046e-11	0	0.10112298695572
Dctn1	Cenpx	12	NMR;Mpahari;Mouse;Mcaroli;ChinHam;Rabbit;Human;Orangutan;Chimpanzee;Bonobo;Gorilla;Macaque	0.841780142817802	2.26571963479158e-05	0	0.703020882200834	0.00164422401467855	0	0.294628654983319
Dctn1	Cfdp1	16	NMR;Rat;Mspici;Mspretus;Mpahari;Mouse;Mcaroli;ChinHam;Rabbit;MouseLemur;Human;Orangutan;Chimpanzee;Bonobo;Macaque;Marmoset	0.944602073459965	3.90515003378204e-11	0	0.879912613884956	6.79698997308882e-08	0	0.160361053624497
Dctn1	Champ1	16	NMR;Rat;Mspici;Mspretus;Mpahari;Mouse;Mcaroli;ChinHam;Rabbit;Human;Orangutan;Chimpanzee;Bonobo;Gorilla;Macaque;Marmoset	0.931112365894974	4.11889669382483e-06	0	0.908529783042956	5.05077303165172e-09	0	0.139972731434464
Dctn1	Ckap5	17	NMR;Rat;Mspici;Mspretus;Mpahari;Mouse;Mcaroli;ChinHam;Rabbit;MouseLemur;Human;Orangutan;Chimpanzee;Bonobo;Gorilla;Macaque;Marmoset	0.937747035573122	3.06604035643084e-06	0	0.89252524117695	1.04229776524654e-08	0	0.1367137797966
Dctn1	Clasp1	17	NMR;Rat;Mspici;Mspretus;Mpahari;Mouse;Mcaroli;ChinHam;Rabbit;MouseLemur;Human;Orangutan;Chimpanzee;Bonobo;Gorilla;Macaque;Marmoset	0.925889328063241	3.24187159475389e-06	0	0.883694459672676	2.29411860565234e-08	0	0.170650897645458
Dctn1	Clasp2	16	NMR;Rat;Mspici;Mspretus;Mpahari;Mouse;Mcaroli;ChinHam;Rabbit;Human;Orangutan;Chimpanzee;Bonobo;Gorilla;Macaque;Marmoset	0.957086391869	3.79898880300906e-06	0	0.948877131051571	1.78084126797778e-11	0	0.113454690039435
Dctn1	Crebbp	17	NMR;Rat;Mspici;Mspretus;Mpahari;Mouse;Mcaroli;ChinHam;Rabbit;MouseLemur;Human;Orangutan;Chimpanzee;Bonobo;Gorilla;Macaque;Marmoset	0.905138339920948	3.29162196310215e-06	0	0.85335668292692	2.27536161168758e-07	0	0.204769281574706
Dctn1	Csnk1a1	17	NMR;Rat;Mspici;Mspretus;Mpahari;Mouse;Mcaroli;ChinHam;Rabbit;MouseLemur;Human;Orangutan;Chimpanzee;Bonobo;Gorilla;Macaque;Marmoset	0.910215882803205	1.70862317173977e-09	0	0.826151871001548	1.19705233961051e-06	0	0.193164531932879
Dctn1	Ctcf	17	NMR;Rat;Mspici;Mspretus;Mpahari;Mouse;Mcaroli;ChinHam;Rabbit;MouseLemur;Human;Orangutan;Chimpanzee;Bonobo;Gorilla;Macaque;Marmoset	0.960474308300395	2.53196758818067e-06	0	0.977122050320246	1.33984338743008e-15	0	0.0785106532058562
Dctn1	Ctnnb1	17	NMR;Rat;Mspici;Mspretus;Mpahari;Mouse;Mcaroli;ChinHam;Rabbit;MouseLemur;Human;Orangutan;Chimpanzee;Bonobo;Gorilla;Macaque;Marmoset	0.895256916996047	3.17882214108464e-06	0	0.689054879490568	0.000276612619308409	0	0.304796043394555
Dctn1	Daxx	17	NMR;Rat;Mspici;Mspretus;Mpahari;Mouse;Mcaroli;ChinHam;Rabbit;MouseLemur;Human;Orangutan;Chimpanzee;Bonobo;Gorilla;Macaque;Marmoset	0.972332015810277	2.19649366700598e-06	0	0.962699411396848	2.13142884386303e-13	0	0.0916869841498712
Dctn2	Abraxas1	17	NMR;Rat;Mspici;Mspretus;Mpahari;Mouse;Mcaroli;ChinHam;Rabbit;MouseLemur;Human;Orangutan;Chimpanzee;Bonobo;Gorilla;Macaque;Marmoset	0.834198196951761	7.55688998633362e-07	0	0.606805084582975	0.00214025115541831	0.0099009900990099	0.293195268111653
Dctn2	Abraxas2	17	NMR;Rat;Mspici;Mspretus;Mpahari;Mouse;Mcaroli;ChinHam;Rabbit;MouseLemur;Human;Orangutan;Chimpanzee;Bonobo;Gorilla;Macaque;Marmoset	0.861241889337717	1.32073897773904e-07	0	0.795966370123355	5.57711889656609e-06	0	0.223991070581054
Dctn2	Ahctf1	16	NMR;Rat;Mspici;Mspretus;Mouse;Mcaroli;ChinHam;Rabbit;MouseLemur;Human;Orangutan;Chimpanzee;Bonobo;Gorilla;Macaque;Marmoset	0.895227372609104	1.85517257745067e-08	0	0.843488530515709	8.20520165143053e-07	0	0.19631192998246
Dctn2	Anapc16	17	NMR;Rat;Mspici;Mspretus;Mpahari;Mouse;Mcaroli;ChinHam;Rabbit;MouseLemur;Human;Orangutan;Chimpanzee;Bonobo;Gorilla;Macaque;Marmoset	0.746038754259558	4.3703568417393e-05	0	0.763345896129278	2.26467720770862e-05	0	0.256049349969427
Dctn2	Apc	17	NMR;Rat;Mspici;Mspretus;Mpahari;Mouse;Mcaroli;ChinHam;Rabbit;MouseLemur;Human;Orangutan;Chimpanzee;Bonobo;Gorilla;Macaque;Marmoset	0.894489772797801	8.66447132732628e-09	0	0.769670220613592	1.75669257758867e-05	0	0.201415760327628
Dctn2	Atrx	16	NMR;Mspici;Mspretus;Mpahari;Mouse;Mcaroli;ChinHam;Rabbit;MouseLemur;Human;Orangutan;Chimpanzee;Bonobo;Gorilla;Macaque;Marmoset	0.953556399755894	2.36649428278993e-11	0	0.988815937075096	3.62753439442787e-17	0	0.0597019691648288
Dctn2	Aurka	16	NMR;Rat;Mspretus;Mpahari;Mouse;Mcaroli;ChinHam;Rabbit;MouseLemur;Human;Orangutan;Chimpanzee;Bonobo;Gorilla;Macaque;Marmoset	0.822931408133416	2.57493801218698e-06	0	0.626931762673153	0.00179337667016248	0	0.27729543308264
Dctn2	Aurkb	17	NMR;Rat;Mspici;Mspretus;Mpahari;Mouse;Mcaroli;ChinHam;Rabbit;MouseLemur;Human;Orangutan;Chimpanzee;Bonobo;Gorilla;Macaque;Marmoset	0.889053647106764	1.43253071764291e-08	0	0.791396835302154	6.88626054080577e-06	0	0.215193740590101
Dctn2	Aurkc	13	NMR;Rat;Mpahari;Mouse;ChinHam;Rabbit;MouseLemur;Human;Orangutan;Chimpanzee;Bonobo;Gorilla;Marmoset	0.88635374921506	4.38218959503584e-07	0	0.835541316751253	8.4609081390474e-06	0	0.186104713320501
Dctn2	Axin2	17	NMR;Rat;Mspici;Mspretus;Mpahari;Mouse;Mcaroli;ChinHam;Rabbit;MouseLemur;Human;Orangutan;Chimpanzee;Bonobo;Gorilla;Macaque;Marmoset	0.900420091733476	4.848759679128e-09	0	0.770703371199791	1.68403008679037e-05	0	0.226226203215388
Dctn2	Baz1b	17	NMR;Rat;Mspici;Mspretus;Mpahari;Mouse;Mcaroli;ChinHam;Rabbit;MouseLemur;Human;Orangutan;Chimpanzee;Bonobo;Gorilla;Macaque;Marmoset	0.871262690299736	6.29519463704746e-08	0	0.719158570616835	0.00011022105328704	0	0.248898897514417
Dctn2	Bod1l	17	NMR;Rat;Mspici;Mspretus;Mpahari;Mouse;Mcaroli;ChinHam;Rabbit;MouseLemur;Human;Orangutan;Chimpanzee;Bonobo;Gorilla;Macaque;Marmoset	0.849023994290951	3.02775193683211e-07	0	0.660948876832594	0.000595953166151857	0	0.252253381214599
Dctn2	Brca2	16	NMR;Rat;Mspici;Mspretus;Mouse;Mcaroli;ChinHam;Rabbit;MouseLemur;Human;Orangutan;Chimpanzee;Bonobo;Gorilla;Macaque;Marmoset	0.871505259265519	1.28953679269852e-07	0	0.729339111886693	0.000117518854819882	0	0.223671306335734
Dctn2	Bub1	17	NMR;Rat;Mspici;Mspretus;Mpahari;Mouse;Mcaroli;ChinHam;Rabbit;MouseLemur;Human;Orangutan;Chimpanzee;Bonobo;Gorilla;Macaque;Marmoset	0.912280729604829	1.35079854435942e-09	0	0.840473811229113	5.18902445899331e-07	0	0.215302105316702
Dctn2	Bub1b	17	NMR;Rat;Mspici;Mspretus;Mpahari;Mouse;Mcaroli;ChinHam;Rabbit;MouseLemur;Human;Orangutan;Chimpanzee;Bonobo;Gorilla;Macaque;Marmoset	0.941670785961443	2.12338660931661e-11	0	0.964623141442272	1.23278915002963e-13	0	0.103799073188758
Dctn2	Bub3	17	NMR;Rat;Mspici;Mspretus;Mpahari;Mouse;Mcaroli;ChinHam;Rabbit;MouseLemur;Human;Orangutan;Chimpanzee;Bonobo;Gorilla;Macaque;Marmoset	0.955264458724666	1.39077381129515e-12	0	0.981822305124252	1.22254030390542e-16	0	0.0715271065116688
Dctn2	Cbx1	15	NMR;Rat;Mspici;Mspretus;Mpahari;Mouse;ChinHam;Rabbit;Human;Orangutan;Chimpanzee;Bonobo;Gorilla;Macaque;Marmoset	0.746582350774382	0.000101346824170413	0	0.436913855435109	0.0476565468553678	0.118811881188119	0.504072708140403
Dctn2	Cbx3	13	NMR;Rat;Mouse;Mcaroli;ChinHam;Rabbit;MouseLemur;Human;Orangutan;Chimpanzee;Bonobo;Macaque;Marmoset	0.671354288124275	0.00164811557011961	0	0.423382020454881	0.0708802088638135	0.0495049504950495	0.388844195770503
Dctn2	Cbx5	16	NMR;Rat;Mspici;Mpahari;Mouse;Mcaroli;ChinHam;Rabbit;MouseLemur;Human;Orangutan;Chimpanzee;Bonobo;Gorilla;Macaque;Marmoset	0.842699835919737	8.59842880732286e-07	0	0.648652545730773	0.0010928409536619	0.0099009900990099	0.31736910626832
Dctn2	Ccdc24	17	NMR;Rat;Mspici;Mspretus;Mpahari;Mouse;Mcaroli;ChinHam;Rabbit;MouseLemur;Human;Orangutan;Chimpanzee;Bonobo;Gorilla;Macaque;Marmoset	0.814924660410814	2.19081403208437e-06	0	0.591011820489843	0.00298092458528314	0	0.30206296542742
Dctn2	Cdca8	16	NMR;Rat;Mspici;Mspretus;Mpahari;Mouse;Mcaroli;ChinHam;Rabbit;MouseLemur;Human;Chimpanzee;Bonobo;Gorilla;Macaque;Marmoset	0.91273655150556	3.21108304353137e-09	0	0.930452746022757	3.57834160354342e-10	0	0.141773812413202
Dctn2	Cdk1	16	NMR;Rat;Mspretus;Mpahari;Mouse;Mcaroli;ChinHam;Rabbit;MouseLemur;Human;Orangutan;Chimpanzee;Bonobo;Gorilla;Macaque;Marmoset	0.788164553988923	1.32459151236163e-05	0	0.375413561928618	0.0851266391966638	0.0495049504950495	0.458820773451205
Dctn2	Cenpc	17	NMR;Rat;Mspici;Mspretus;Mpahari;Mouse;Mcaroli;ChinHam;Rabbit;MouseLemur;Human;Orangutan;Chimpanzee;Bonobo;Gorilla;Macaque;Marmoset	0.945391676995686	1.08049701694588e-11	0	0.946950232096367	8.02761993990374e-12	0	0.121364015859673
Dctn2	Cenph	17	NMR;Rat;Mspici;Mspretus;Mpahari;Mouse;Mcaroli;ChinHam;Rabbit;MouseLemur;Human;Orangutan;Chimpanzee;Bonobo;Gorilla;Macaque;Marmoset	0.939446366782007	3.11457248598345e-11	0	0.901034928663471	4.55613938046751e-09	0	0.151785082505805
Dctn2	Cenpi	17	NMR;Rat;Mspici;Mspretus;Mpahari;Mouse;Mcaroli;ChinHam;Rabbit;MouseLemur;Human;Orangutan;Chimpanzee;Bonobo;Gorilla;Macaque;Marmoset	0.926612333699379	2.21353520000155e-10	0	0.954708980441374	1.57929589848909e-12	0	0.116833665265567
Dctn2	Cenpj	16	NMR;Rat;Mspretus;Mpahari;Mouse;Mcaroli;ChinHam;Rabbit;MouseLemur;Human;Orangutan;Chimpanzee;Bonobo;Gorilla;Macaque;Marmoset	0.89127368705184	2.64178234876273e-08	0	0.802457645055777	7.02223420564485e-06	0	0.215633093522875
Dctn2	Cenpk	16	NMR;Rat;Mspici;Mspretus;Mpahari;Mouse;ChinHam;Rabbit;MouseLemur;Human;Orangutan;Chimpanzee;Bonobo;Gorilla;Macaque;Marmoset	0.891535039869611	2.58185386720856e-08	0	0.82915189220837	1.85087062577055e-06	0	0.163207188534583
Dctn2	Cenpl	17	NMR;Rat;Mspici;Mspretus;Mpahari;Mouse;Mcaroli;ChinHam;Rabbit;MouseLemur;Human;Orangutan;Chimpanzee;Bonobo;Gorilla;Macaque;Marmoset	0.908821376892351	1.9961656573745e-09	0	0.850493670187153	2.75086212362062e-07	0	0.195959503246273
Dctn2	Cenpm	17	NMR;Rat;Mspici;Mspretus;Mpahari;Mouse;Mcaroli;ChinHam;Rabbit;MouseLemur;Human;Orangutan;Chimpanzee;Bonobo;Gorilla;Macaque;Marmoset	0.853929807217004	2.18949611730536e-07	0	0.807544294839733	3.19016801387293e-06	0	0.212554426468259
Dctn2	Cenpn	17	NMR;Rat;Mspici;Mspretus;Mpahari;Mouse;Mcaroli;ChinHam;Rabbit;MouseLemur;Human;Orangutan;Chimpanzee;Bonobo;Gorilla;Macaque;Marmoset	0.887076874128206	1.70894665688426e-08	0	0.751153604565758	3.61835223059202e-05	0	0.20665405821808
Dctn2	Cenpo	15	NMR;Rat;Mspici;Mspretus;Mouse;Mcaroli;ChinHam;Rabbit;MouseLemur;Human;Chimpanzee;Bonobo;Gorilla;Macaque;Marmoset	0.861968216945552	5.116724719466e-07	0	0.755571486808682	7.4738321739065e-05	0	0.237224068010008
Dctn2	Cenpp	16	NMR;Rat;Mspici;Mspretus;Mpahari;Mouse;Mcaroli;ChinHam;Rabbit;MouseLemur;Human;Chimpanzee;Bonobo;Gorilla;Macaque;Marmoset	0.803389830508475	6.72571123271318e-06	0	0.622938273857463	0.00195666028542138	0	0.324142620664195
Dctn2	Cenpu	17	NMR;Rat;Mspici;Mspretus;Mpahari;Mouse;Mcaroli;ChinHam;Rabbit;MouseLemur;Human;Orangutan;Chimpanzee;Bonobo;Gorilla;Macaque;Marmoset	0.918705241785144	6.25606451909986e-10	0	0.931026253832626	1.17705687587014e-10	0	0.146436229002829
Dctn2	Cenpx	12	NMR;Mpahari;Mouse;Mcaroli;ChinHam;Rabbit;Human;Orangutan;Chimpanzee;Bonobo;Gorilla;Macaque	0.805453321178343	9.54387362430349e-05	0	0.706517894394909	0.00152165465383357	0.0099009900990099	0.304473699605343
Dctn2	Cfdp1	16	NMR;Rat;Mspici;Mspretus;Mpahari;Mouse;Mcaroli;ChinHam;Rabbit;MouseLemur;Human;Orangutan;Chimpanzee;Bonobo;Macaque;Marmoset	0.962397858191964	8.73132868779819e-13	0	0.984601240323073	1.26971996881099e-16	0	0.0620979307300096
Dctn2	Champ1	16	NMR;Rat;Mspici;Mspretus;Mpahari;Mouse;Mcaroli;ChinHam;Rabbit;Human;Orangutan;Chimpanzee;Bonobo;Gorilla;Macaque;Marmoset	0.890144062606907	2.91529051230847e-08	0	0.762145372392313	3.75129342297765e-05	0	0.208186551400972
Dctn2	Ckap5	17	NMR;Rat;Mspici;Mspretus;Mpahari;Mouse;Mcaroli;ChinHam;Rabbit;MouseLemur;Human;Orangutan;Chimpanzee;Bonobo;Gorilla;Macaque;Marmoset	0.873239463278295	5.39985243144584e-08	0	0.724802394202765	9.15641886564137e-05	0	0.229313431160426
Dctn2	Clasp1	17	NMR;Rat;Mspici;Mspretus;Mpahari;Mouse;Mcaroli;ChinHam;Rabbit;MouseLemur;Human;Orangutan;Chimpanzee;Bonobo;Gorilla;Macaque;Marmoset	0.860390438917663	1.40284278033368e-07	0	0.701816968823998	0.000189808629180499	0	0.254069213520734
Dctn2	Clasp2	16	NMR;Rat;Mspici;Mspretus;Mpahari;Mouse;Mcaroli;ChinHam;Rabbit;Human;Orangutan;Chimpanzee;Bonobo;Gorilla;Macaque;Marmoset	0.932504979291881	2.67518706448895e-10	0	0.804838575889354	6.28669745581615e-06	0	0.185704595257495
Dctn2	Crebbp	17	NMR;Rat;Mspici;Mspretus;Mpahari;Mouse;Mcaroli;ChinHam;Rabbit;MouseLemur;Human;Orangutan;Chimpanzee;Bonobo;Gorilla;Macaque;Marmoset	0.856931086205186	1.78523129110154e-07	0	0.658161639788874	0.000640362764945577	0	0.287591044057659
Dctn2	Csnk1a1	17	NMR;Rat;Mspici;Mspretus;Mpahari;Mouse;Mcaroli;ChinHam;Rabbit;MouseLemur;Human;Orangutan;Chimpanzee;Bonobo;Gorilla;Macaque;Marmoset	0.831519457139746	8.83078097635523e-07	0	0.637785816175865	0.00106037461735743	0	0.277661484131499
Dctn2	Ctcf	17	NMR;Rat;Mspici;Mspretus;Mpahari;Mouse;Mcaroli;ChinHam;Rabbit;MouseLemur;Human;Orangutan;Chimpanzee;Bonobo;Gorilla;Macaque;Marmoset	0.917222662051225	7.51313902721962e-10	0	0.867261630581285	8.52309716541057e-08	0	0.184254444499326
Dctn2	Ctnnb1	17	NMR;Rat;Mspici;Mspretus;Mpahari;Mouse;Mcaroli;ChinHam;Rabbit;MouseLemur;Human;Orangutan;Chimpanzee;Bonobo;Gorilla;Macaque;Marmoset	0.85100076726951	2.6606952220112e-07	0	0.502670958119684	0.0145009194483209	0.0099009900990099	0.371662457870597
Dctn2	Daxx	17	NMR;Rat;Mspici;Mspretus;Mpahari;Mouse;Mcaroli;ChinHam;Rabbit;MouseLemur;Human;Orangutan;Chimpanzee;Bonobo;Gorilla;Macaque;Marmoset	0.959723281090237	4.71003603463577e-13	0	0.966131241134975	7.8543826317787e-14	0	0.0922463083186717
Dctn2	Dctn1	17	NMR;Rat;Mspici;Mspretus;Mpahari;Mouse;Mcaroli;ChinHam;Rabbit;MouseLemur;Human;Orangutan;Chimpanzee;Bonobo;Gorilla;Macaque;Marmoset	0.964665213536634	1.21770733245496e-13	0	0.919406563717118	5.7300591968589e-10	0	0.127600275038268
Dctn3	Abraxas1	17	NMR;Rat;Mspici;Mspretus;Mpahari;Mouse;Mcaroli;ChinHam;Rabbit;MouseLemur;Human;Orangutan;Chimpanzee;Bonobo;Gorilla;Macaque;Marmoset	0.88410375119226	2.21488390626212e-08	0	0.911619677965223	1.45724661199359e-09	0	0.21139108896354
Dctn3	Abraxas2	17	NMR;Rat;Mspici;Mspretus;Mpahari;Mouse;Mcaroli;ChinHam;Rabbit;MouseLemur;Human;Orangutan;Chimpanzee;Bonobo;Gorilla;Macaque;Marmoset	0.837878963480082	6.07321854953528e-07	0	0.850322238240388	2.7819539844058e-07	0	0.180320850386086
Dctn3	Ahctf1	16	NMR;Rat;Mspici;Mspretus;Mouse;Mcaroli;ChinHam;Rabbit;MouseLemur;Human;Orangutan;Chimpanzee;Bonobo;Gorilla;Macaque;Marmoset	0.87939197308853	7.08158403549426e-08	0	0.895388804805041	1.82804831040402e-08	0	0.172464714571812
Dctn3	Anapc16	17	NMR;Rat;Mspici;Mspretus;Mpahari;Mouse;Mcaroli;ChinHam;Rabbit;MouseLemur;Human;Orangutan;Chimpanzee;Bonobo;Gorilla;Macaque;Marmoset	0.751700895126828	3.54504651971325e-05	0	0.767885899781303	1.8886975050669e-05	0	0.235932549009876
Dctn3	Apc	17	NMR;Rat;Mspici;Mspretus;Mpahari;Mouse;Mcaroli;ChinHam;Rabbit;MouseLemur;Human;Orangutan;Chimpanzee;Bonobo;Gorilla;Macaque;Marmoset	0.893019083137056	9.95324301545053e-09	0	0.895504941331421	7.86422502337392e-09	0	0.148074676547859
Dctn3	Atrx	16	NMR;Mspici;Mspretus;Mpahari;Mouse;Mcaroli;ChinHam;Rabbit;MouseLemur;Human;Orangutan;Chimpanzee;Bonobo;Gorilla;Macaque;Marmoset	0.878180554610044	1.66774054844722e-07	0	0.698085389836916	0.000433259462778986	0.0099009900990099	0.252065174960713
Dctn3	Aurka	16	NMR;Rat;Mspretus;Mpahari;Mouse;Mcaroli;ChinHam;Rabbit;MouseLemur;Human;Orangutan;Chimpanzee;Bonobo;Gorilla;Macaque;Marmoset	0.904307135236563	7.79014565322478e-09	0	0.904932196310209	7.31546141369554e-09	0	0.175950891944407
Dctn3	Aurkb	17	NMR;Rat;Mspici;Mspretus;Mpahari;Mouse;Mcaroli;ChinHam;Rabbit;MouseLemur;Human;Orangutan;Chimpanzee;Bonobo;Gorilla;Macaque;Marmoset	0.917783894094823	7.01284322747666e-10	0	0.934862057382337	6.56616462785435e-11	0	0.140883341792539
Dctn3	Aurkc	13	NMR;Rat;Mpahari;Mouse;ChinHam;Rabbit;MouseLemur;Human;Orangutan;Chimpanzee;Bonobo;Gorilla;Marmoset	0.79824245228211	4.19972219048419e-05	0	0.81863772392959	1.82839270934358e-05	0	0.215930185774637
Dctn3	Axin2	17	NMR;Rat;Mspici;Mspretus;Mpahari;Mouse;Mcaroli;ChinHam;Rabbit;MouseLemur;Human;Orangutan;Chimpanzee;Bonobo;Gorilla;Macaque;Marmoset	0.914316820560735	1.06531544770754e-09	0	0.924468164657363	2.96646249980492e-10	0	0.144218463683802
Dctn3	Baz1b	17	NMR;Rat;Mspici;Mspretus;Mpahari;Mouse;Mcaroli;ChinHam;Rabbit;MouseLemur;Human;Orangutan;Chimpanzee;Bonobo;Gorilla;Macaque;Marmoset	0.904410896177629	3.21334571746938e-09	0	0.946422198416784	8.88656366123075e-12	0	0.150078774676921
Dctn3	Bod1l	17	NMR;Rat;Mspici;Mspretus;Mpahari;Mouse;Mcaroli;ChinHam;Rabbit;MouseLemur;Human;Orangutan;Chimpanzee;Bonobo;Gorilla;Macaque;Marmoset	0.89797204532861	6.18816416313675e-09	0	0.950322875618016	4.08834335137479e-12	0	0.134486018395725
Dctn3	Brca2	16	NMR;Rat;Mspici;Mspretus;Mouse;Mcaroli;ChinHam;Rabbit;MouseLemur;Human;Orangutan;Chimpanzee;Bonobo;Gorilla;Macaque;Marmoset	0.912234686829119	3.39336857998451e-09	0	0.941969347324915	6.14447456374199e-11	0	0.146641390711852
Dctn3	Bub1	17	NMR;Rat;Mspici;Mspretus;Mpahari;Mouse;Mcaroli;ChinHam;Rabbit;MouseLemur;Human;Orangutan;Chimpanzee;Bonobo;Gorilla;Macaque;Marmoset	0.895990860451988	7.50514219629434e-09	0	0.88085991521388	2.91608418753598e-08	0	0.177299841193779
Dctn3	Bub1b	17	NMR;Rat;Mspici;Mspretus;Mpahari;Mouse;Mcaroli;ChinHam;Rabbit;MouseLemur;Human;Orangutan;Chimpanzee;Bonobo;Gorilla;Macaque;Marmoset	0.85979901552842	1.46252001914165e-07	0	0.733424097408804	6.83753845524359e-05	0	0.228736873071737
Dctn3	Bub3	17	NMR;Rat;Mspici;Mspretus;Mpahari;Mouse;Mcaroli;ChinHam;Rabbit;MouseLemur;Human;Orangutan;Chimpanzee;Bonobo;Gorilla;Macaque;Marmoset	0.797871687991081	5.09978177658122e-06	0	0.680994855085587	0.00034760185838232	0	0.240096245143676
Dctn3	Cbx1	15	NMR;Rat;Mspici;Mspretus;Mpahari;Mouse;ChinHam;Rabbit;Human;Orangutan;Chimpanzee;Bonobo;Gorilla;Macaque;Marmoset	0.76255005936477	5.84769279734504e-05	0	0.718022557323987	0.000247031229938711	0	0.396870158704414
Dctn3	Cbx3	13	NMR;Rat;Mouse;Mcaroli;ChinHam;Rabbit;MouseLemur;Human;Orangutan;Chimpanzee;Bonobo;Macaque;Marmoset	0.691901408450704	0.00103050401685856	0	0.74967679931166	0.00021950564371084	0	0.260156987843469
Dctn3	Cbx5	16	NMR;Rat;Mspici;Mpahari;Mouse;Mcaroli;ChinHam;Rabbit;MouseLemur;Human;Orangutan;Chimpanzee;Bonobo;Gorilla;Macaque;Marmoset	0.878711087914402	7.46972510480388e-08	0	0.873834951770866	1.08478699351982e-07	0	0.217393802223864
Dctn3	Ccdc24	17	NMR;Rat;Mspici;Mspretus;Mpahari;Mouse;Mcaroli;ChinHam;Rabbit;MouseLemur;Human;Orangutan;Chimpanzee;Bonobo;Gorilla;Macaque;Marmoset	0.877664900343241	3.79433524588065e-08	0	0.894411078260274	8.7294475167486e-09	0	0.184078672573833
Dctn3	Cdca8	16	NMR;Rat;Mspici;Mspretus;Mpahari;Mouse;Mcaroli;ChinHam;Rabbit;MouseLemur;Human;Chimpanzee;Bonobo;Gorilla;Macaque;Marmoset	0.800116457162971	7.81818259608793e-06	0	0.625899462308117	0.00183443698943606	0	0.288446345992142
Dctn3	Cdk1	16	NMR;Rat;Mspretus;Mpahari;Mouse;Mcaroli;ChinHam;Rabbit;MouseLemur;Human;Orangutan;Chimpanzee;Bonobo;Gorilla;Macaque;Marmoset	0.830777967064168	1.69416092450594e-06	0	0.793327449860323	1.05920006410203e-05	0	0.332227538648271
Dctn3	Cenpc	17	NMR;Rat;Mspici;Mspretus;Mpahari;Mouse;Mcaroli;ChinHam;Rabbit;MouseLemur;Human;Orangutan;Chimpanzee;Bonobo;Gorilla;Macaque;Marmoset	0.874197826809154	5.00820261145388e-08	0	0.808689011341588	3.01269794139953e-06	0	0.197120621819405
Dctn3	Cenph	17	NMR;Rat;Mspici;Mspretus;Mpahari;Mouse;Mcaroli;ChinHam;Rabbit;MouseLemur;Human;Orangutan;Chimpanzee;Bonobo;Gorilla;Macaque;Marmoset	0.877634085859174	3.80384631395008e-08	0	0.857017844968463	1.77460747260914e-07	0	0.187791457492655
Dctn3	Cenpi	17	NMR;Rat;Mspici;Mspretus;Mpahari;Mouse;Mcaroli;ChinHam;Rabbit;MouseLemur;Human;Orangutan;Chimpanzee;Bonobo;Gorilla;Macaque;Marmoset	0.851909496947164	2.50567639702309e-07	0	0.803631215566538	3.86875788881725e-06	0	0.197904913623356
Dctn3	Cenpj	16	NMR;Rat;Mspretus;Mpahari;Mouse;Mcaroli;ChinHam;Rabbit;MouseLemur;Human;Orangutan;Chimpanzee;Bonobo;Gorilla;Macaque;Marmoset	0.85504306462568	4.00807528302687e-07	0	0.889991396520256	2.95412311342025e-08	0	0.170178451363942
Dctn3	Cenpk	16	NMR;Rat;Mspici;Mspretus;Mpahari;Mouse;ChinHam;Rabbit;MouseLemur;Human;Orangutan;Chimpanzee;Bonobo;Gorilla;Macaque;Marmoset	0.751561612720045	5.52485127289238e-05	0	0.590060348195948	0.00384453614216955	0	0.285689815229147
Dctn3	Cenpl	17	NMR;Rat;Mspici;Mspretus;Mpahari;Mouse;Mcaroli;ChinHam;Rabbit;MouseLemur;Human;Orangutan;Chimpanzee;Bonobo;Gorilla;Macaque;Marmoset	0.873702530589999	5.20732421403588e-08	0	0.899167800869248	5.4973836024942e-09	0	0.151412931182931
Dctn3	Cenpm	17	NMR;Rat;Mspici;Mspretus;Mpahari;Mouse;Mcaroli;ChinHam;Rabbit;MouseLemur;Human;Orangutan;Chimpanzee;Bonobo;Gorilla;Macaque;Marmoset	0.877138667238875	3.95971252510931e-08	0	0.906842791529355	2.47864356677148e-09	0	0.156012265913817
Dctn3	Cenpn	17	NMR;Rat;Mspici;Mspretus;Mpahari;Mouse;Mcaroli;ChinHam;Rabbit;MouseLemur;Human;Orangutan;Chimpanzee;Bonobo;Gorilla;Macaque;Marmoset	0.942548705052589	1.81789272591786e-11	0	0.932405753128279	9.57956194983218e-11	0	0.15114177800632
Dctn3	Cenpo	15	NMR;Rat;Mspici;Mspretus;Mouse;Mcaroli;ChinHam;Rabbit;MouseLemur;Human;Chimpanzee;Bonobo;Gorilla;Macaque;Marmoset	0.844955622647794	1.43965777959685e-06	0	0.822939131005514	4.64073910934303e-06	0	0.232920036267302
Dctn3	Cenpp	16	NMR;Rat;Mspici;Mspretus;Mpahari;Mouse;Mcaroli;ChinHam;Rabbit;MouseLemur;Human;Chimpanzee;Bonobo;Gorilla;Macaque;Marmoset	0.859532670268193	2.98390756523506e-07	0	0.901351580329532	1.04273939295386e-08	0	0.199092343100477
Dctn3	Cenpu	17	NMR;Rat;Mspici;Mspretus;Mpahari;Mouse;Mcaroli;ChinHam;Rabbit;MouseLemur;Human;Orangutan;Chimpanzee;Bonobo;Gorilla;Macaque;Marmoset	0.884599047411416	2.12227743123544e-08	0	0.783981056189307	9.59261541699224e-06	0	0.193184470849546
Dctn3	Cenpx	12	NMR;Mpahari;Mouse;Mcaroli;ChinHam;Rabbit;Human;Orangutan;Chimpanzee;Bonobo;Gorilla;Macaque	0.804923298008658	9.72456822991288e-05	0	0.529972848027157	0.028655187412867	0.0495049504950495	0.37302109361996
Dctn3	Cfdp1	16	NMR;Rat;Mspici;Mspretus;Mpahari;Mouse;Mcaroli;ChinHam;Rabbit;MouseLemur;Human;Orangutan;Chimpanzee;Bonobo;Macaque;Marmoset	0.830500067247252	1.72008268059278e-06	0	0.599753209587889	0.00317394042627917	0	0.25513632819473
Dctn3	Champ1	16	NMR;Rat;Mspici;Mspretus;Mpahari;Mouse;Mcaroli;ChinHam;Rabbit;Human;Orangutan;Chimpanzee;Bonobo;Gorilla;Macaque;Marmoset	0.912234686829119	3.39336857998451e-09	0	0.922878461796712	9.74431801015905e-10	0	0.162296189709482
Dctn3	Ckap5	17	NMR;Rat;Mspici;Mspretus;Mpahari;Mouse;Mcaroli;ChinHam;Rabbit;MouseLemur;Human;Orangutan;Chimpanzee;Bonobo;Gorilla;Macaque;Marmoset	0.889552009602969	1.36949094760083e-08	0	0.906721625207319	2.51132978498117e-09	0	0.17828892830824
Dctn3	Clasp1	17	NMR;Rat;Mspici;Mspretus;Mpahari;Mouse;Mcaroli;ChinHam;Rabbit;MouseLemur;Human;Orangutan;Chimpanzee;Bonobo;Gorilla;Macaque;Marmoset	0.89054260204128	1.25150608594379e-08	0	0.93777820157185	4.11241416921338e-11	0	0.152104717860959
Dctn3	Clasp2	16	NMR;Rat;Mspici;Mspretus;Mpahari;Mouse;Mcaroli;ChinHam;Rabbit;Human;Orangutan;Chimpanzee;Bonobo;Gorilla;Macaque;Marmoset	0.924692267903136	7.73962734222415e-10	0	0.943442108006402	4.78105698625169e-11	0	0.125931987086886
Dctn3	Crebbp	17	NMR;Rat;Mspici;Mspretus;Mpahari;Mouse;Mcaroli;ChinHam;Rabbit;MouseLemur;Human;Orangutan;Chimpanzee;Bonobo;Gorilla;Macaque;Marmoset	0.929175707135395	1.54148263308972e-10	0	0.933668348829729	7.90332416265519e-11	0	0.14426787240275
Dctn3	Csnk1a1	17	NMR;Rat;Mspici;Mspretus;Mpahari;Mouse;Mcaroli;ChinHam;Rabbit;MouseLemur;Human;Orangutan;Chimpanzee;Bonobo;Gorilla;Macaque;Marmoset	0.89015689535824	1.29631831019534e-08	0	0.930894456037419	1.2001816583085e-10	0	0.131233125614506
Dctn3	Ctcf	17	NMR;Rat;Mspici;Mspretus;Mpahari;Mouse;Mcaroli;ChinHam;Rabbit;MouseLemur;Human;Orangutan;Chimpanzee;Bonobo;Gorilla;Macaque;Marmoset	0.878160196562397	3.64434677385313e-08	0	0.862910462035944	1.17216074375192e-07	0	0.183353078847994
Dctn3	Ctnnb1	17	NMR;Rat;Mspici;Mspretus;Mpahari;Mouse;Mcaroli;ChinHam;Rabbit;MouseLemur;Human;Orangutan;Chimpanzee;Bonobo;Gorilla;Macaque;Marmoset	0.901439118862697	4.37249482192114e-09	0	0.826596894798814	1.16769567877292e-06	0	0.24772078455396
Dctn3	Daxx	17	NMR;Rat;Mspici;Mspretus;Mpahari;Mouse;Mcaroli;ChinHam;Rabbit;MouseLemur;Human;Orangutan;Chimpanzee;Bonobo;Gorilla;Macaque;Marmoset	0.87568371546662	4.4509841261056e-08	0	0.781570800756512	1.06546113843113e-05	0	0.197536768388834
Dctn3	Dctn1	17	NMR;Rat;Mspici;Mspretus;Mpahari;Mouse;Mcaroli;ChinHam;Rabbit;MouseLemur;Human;Orangutan;Chimpanzee;Bonobo;Gorilla;Macaque;Marmoset	0.895990860451988	7.50514219629434e-09	0	0.85964899887332	1.47801264106975e-07	0	0.166116264125523
Dctn3	Dctn2	17	NMR;Rat;Mspici;Mspretus;Mpahari;Mouse;Mcaroli;ChinHam;Rabbit;MouseLemur;Human;Orangutan;Chimpanzee;Bonobo;Gorilla;Macaque;Marmoset	0.864505492421258	1.04425861530955e-07	0	0.655493123456572	0.000685517838798552	0.0099009900990099	0.241880389339704
Dctn4	Abraxas1	17	NMR;Rat;Mspici;Mspretus;Mpahari;Mouse;Mcaroli;ChinHam;Rabbit;MouseLemur;Human;Orangutan;Chimpanzee;Bonobo;Gorilla;Macaque;Marmoset	0.964392163155047	1.31863164708538e-13	0	0.935171073017115	6.25497697017578e-11	0	0.154847543822381
Dctn4	Abraxas2	17	NMR;Rat;Mspici;Mspretus;Mpahari;Mouse;Mcaroli;ChinHam;Rabbit;MouseLemur;Human;Orangutan;Chimpanzee;Bonobo;Gorilla;Macaque;Marmoset	0.898019801980198	6.15915152205747e-09	0	0.89558044588088	7.80743879657658e-09	0	0.150502873135294
Dctn4	Ahctf1	16	NMR;Rat;Mspici;Mspretus;Mouse;Mcaroli;ChinHam;Rabbit;MouseLemur;Human;Orangutan;Chimpanzee;Bonobo;Gorilla;Macaque;Marmoset	0.925382162928763	7.07973049483568e-10	0	0.929959199430132	3.83256408332145e-10	0	0.134324282881169
Dctn4	Anapc16	17	NMR;Rat;Mspici;Mspretus;Mpahari;Mouse;Mcaroli;ChinHam;Rabbit;MouseLemur;Human;Orangutan;Chimpanzee;Bonobo;Gorilla;Macaque;Marmoset	0.731875210888733	7.21160915520427e-05	0	0.796639541114774	5.40414524237203e-06	0	0.249645478321228
Dctn4	Apc	17	NMR;Rat;Mspici;Mspretus;Mpahari;Mouse;Mcaroli;ChinHam;Rabbit;MouseLemur;Human;Orangutan;Chimpanzee;Bonobo;Gorilla;Macaque;Marmoset	0.970326884159078	1.9954633096642e-14	0	0.94754949104739	7.14392269381259e-12	0	0.100543750419903
Dctn4	Atrx	16	NMR;Mspici;Mspretus;Mpahari;Mouse;Mcaroli;ChinHam;Rabbit;MouseLemur;Human;Orangutan;Chimpanzee;Bonobo;Gorilla;Macaque;Marmoset	0.937582067115065	3.68508728836332e-10	0	0.702664199576675	0.000382317772219482	0	0.25505404833709
Dctn4	Aurka	16	NMR;Rat;Mspretus;Mpahari;Mouse;Mcaroli;ChinHam;Rabbit;MouseLemur;Human;Orangutan;Chimpanzee;Bonobo;Gorilla;Macaque;Marmoset	0.971736064798133	5.22524076854352e-14	0	0.950171557745013	1.38546666444702e-11	0	0.136143162130415
Dctn4	Aurkb	17	NMR;Rat;Mspici;Mspretus;Mpahari;Mouse;Mcaroli;ChinHam;Rabbit;MouseLemur;Human;Orangutan;Chimpanzee;Bonobo;Gorilla;Macaque;Marmoset	0.960435682485693	3.91750906356029e-13	0	0.969595259357883	2.56872983985949e-14	0	0.0899446479673939
Dctn4	Aurkc	13	NMR;Rat;Mpahari;Mouse;ChinHam;Rabbit;MouseLemur;Human;Orangutan;Chimpanzee;Bonobo;Gorilla;Marmoset	0.9142865092218	4.39378983633706e-08	0	0.896748927919327	2.01109714129072e-07	0	0.158250837841977
Dctn4	Axin2	17	NMR;Rat;Mspici;Mspretus;Mpahari;Mouse;Mcaroli;ChinHam;Rabbit;MouseLemur;Human;Orangutan;Chimpanzee;Bonobo;Gorilla;Macaque;Marmoset	0.969337763991739	2.80338978692029e-14	0	0.964356374464257	1.33240421535844e-13	0	0.097654631372495
Dctn4	Baz1b	17	NMR;Rat;Mspici;Mspretus;Mpahari;Mouse;Mcaroli;ChinHam;Rabbit;MouseLemur;Human;Orangutan;Chimpanzee;Bonobo;Gorilla;Macaque;Marmoset	0.991098407673186	7.06463576209915e-20	0	0.98943901384072	4.22121390871282e-19	0	0.072225828212847
Dctn4	Bod1l	17	NMR;Rat;Mspici;Mspretus;Mpahari;Mouse;Mcaroli;ChinHam;Rabbit;MouseLemur;Human;Orangutan;Chimpanzee;Bonobo;Gorilla;Macaque;Marmoset	0.967359523657062	5.35808342895786e-14	0	0.976875600786666	1.49777130140562e-15	0	0.0883263807900449
Dctn4	Brca2	16	NMR;Rat;Mspici;Mspretus;Mouse;Mcaroli;ChinHam;Rabbit;MouseLemur;Human;Orangutan;Chimpanzee;Bonobo;Gorilla;Macaque;Marmoset	0.980780728577522	1.14652049489136e-15	0	0.976958106770924	6.9237496516283e-15	0	0.0958134049841156
Dctn4	Bub1	17	NMR;Rat;Mspici;Mspretus;Mpahari;Mouse;Mcaroli;ChinHam;Rabbit;MouseLemur;Human;Orangutan;Chimpanzee;Bonobo;Gorilla;Macaque;Marmoset	0.942631519473599	1.79122505566658e-11	0	0.932895041081526	8.89540390337358e-11	0	0.13920592882772
Dctn4	Bub1b	17	NMR;Rat;Mspici;Mspretus;Mpahari;Mouse;Mcaroli;ChinHam;Rabbit;MouseLemur;Human;Orangutan;Chimpanzee;Bonobo;Gorilla;Macaque;Marmoset	0.911204801929968	1.52783697623542e-09	0	0.768753012811622	1.82349717876756e-05	0	0.217501415263712
Dctn4	Bub3	17	NMR;Rat;Mspici;Mspretus;Mpahari;Mouse;Mcaroli;ChinHam;Rabbit;MouseLemur;Human;Orangutan;Chimpanzee;Bonobo;Gorilla;Macaque;Marmoset	0.849864196371165	2.86656743784694e-07	0	0.738842777188558	5.65888318236265e-05	0	0.218174293553375
Dctn4	Cbx1	15	NMR;Rat;Mspici;Mspretus;Mpahari;Mouse;ChinHam;Rabbit;Human;Orangutan;Chimpanzee;Bonobo;Gorilla;Macaque;Marmoset	0.869407896198023	3.11576469771619e-07	0	0.775719624479926	3.59660814710288e-05	0	0.366904660994139
Dctn4	Cbx3	13	NMR;Rat;Mouse;Mcaroli;ChinHam;Rabbit;MouseLemur;Human;Orangutan;Chimpanzee;Bonobo;Macaque;Marmoset	0.848591549295775	4.39082891467283e-06	0	0.811731140187018	2.44989690090171e-05	0.0099009900990099	0.211265271507799
Dctn4	Cbx5	16	NMR;Rat;Mspici;Mpahari;Mouse;Mcaroli;ChinHam;Rabbit;MouseLemur;Human;Orangutan;Chimpanzee;Bonobo;Gorilla;Macaque;Marmoset	0.961266955890916	1.16876872273006e-12	0	0.90998162576847	4.33066507692997e-09	0	0.161804170063504
Dctn4	Ccdc24	17	NMR;Rat;Mspici;Mspretus;Mpahari;Mouse;Mcaroli;ChinHam;Rabbit;MouseLemur;Human;Orangutan;Chimpanzee;Bonobo;Gorilla;Macaque;Marmoset	0.952522721146985	2.56588234865804e-12	0	0.940183709431092	2.74761640374572e-11	0	0.145040500244927
Dctn4	Cdca8	16	NMR;Rat;Mspici;Mspretus;Mpahari;Mouse;Mcaroli;ChinHam;Rabbit;MouseLemur;Human;Chimpanzee;Bonobo;Gorilla;Macaque;Marmoset	0.899378754563019	1.26041184655012e-08	0	0.69624987029253	0.000319327481226734	0	0.244868266696159
Dctn4	Cdk1	16	NMR;Rat;Mspretus;Mpahari;Mouse;Mcaroli;ChinHam;Rabbit;MouseLemur;Human;Orangutan;Chimpanzee;Bonobo;Gorilla;Macaque;Marmoset	0.929139665677984	4.29051734628269e-10	0	0.819523553577496	3.06909802723984e-06	0	0.292681200965254
Dctn4	Cenpc	17	NMR;Rat;Mspici;Mspretus;Mpahari;Mouse;Mcaroli;ChinHam;Rabbit;MouseLemur;Human;Orangutan;Chimpanzee;Bonobo;Gorilla;Macaque;Marmoset	0.926805596796183	2.15495161295859e-10	0	0.830150916816201	9.55243489051812e-07	0	0.180359424547945
Dctn4	Cenph	17	NMR;Rat;Mspici;Mspretus;Mpahari;Mouse;Mcaroli;ChinHam;Rabbit;MouseLemur;Human;Orangutan;Chimpanzee;Bonobo;Gorilla;Macaque;Marmoset	0.94880065694988	5.57507450072068e-12	0	0.905061627880907	2.99975241711589e-09	0	0.133700231521005
Dctn4	Cenpi	17	NMR;Rat;Mspici;Mspretus;Mpahari;Mouse;Mcaroli;ChinHam;Rabbit;MouseLemur;Human;Orangutan;Chimpanzee;Bonobo;Gorilla;Macaque;Marmoset	0.913947034620783	1.11273859097913e-09	0	0.860852549789063	1.35773488217807e-07	0	0.169550575160276
Dctn4	Cenpj	16	NMR;Rat;Mspretus;Mpahari;Mouse;Mcaroli;ChinHam;Rabbit;MouseLemur;Human;Orangutan;Chimpanzee;Bonobo;Gorilla;Macaque;Marmoset	0.954777320211778	5.35471974962384e-12	0	0.950681193692379	1.25277590629e-11	0	0.105872001265897
Dctn4	Cenpk	16	NMR;Rat;Mspici;Mspretus;Mpahari;Mouse;ChinHam;Rabbit;MouseLemur;Human;Orangutan;Chimpanzee;Bonobo;Gorilla;Macaque;Marmoset	0.84920757729446	5.79809806560494e-07	0	0.661385056318686	0.000802875398923695	0	0.271288332335193
Dctn4	Cenpl	17	NMR;Rat;Mspici;Mspretus;Mpahari;Mouse;Mcaroli;ChinHam;Rabbit;MouseLemur;Human;Orangutan;Chimpanzee;Bonobo;Gorilla;Macaque;Marmoset	0.895153751441351	8.13324180908048e-09	0	0.938182763393275	3.84709837603876e-11	0	0.12857574275776
Dctn4	Cenpm	17	NMR;Rat;Mspici;Mspretus;Mpahari;Mouse;Mcaroli;ChinHam;Rabbit;MouseLemur;Human;Orangutan;Chimpanzee;Bonobo;Gorilla;Macaque;Marmoset	0.926045271016776	2.39377855218831e-10	0	0.944289784993553	1.32616076525781e-11	0	0.124363982026917
Dctn4	Cenpn	17	NMR;Rat;Mspici;Mspretus;Mpahari;Mouse;Mcaroli;ChinHam;Rabbit;MouseLemur;Human;Orangutan;Chimpanzee;Bonobo;Gorilla;Macaque;Marmoset	0.960435682485693	3.91750906356029e-13	0	0.964572868162742	1.25103168498476e-13	0	0.101902722451596
Dctn4	Cenpo	15	NMR;Rat;Mspici;Mspretus;Mouse;Mcaroli;ChinHam;Rabbit;MouseLemur;Human;Chimpanzee;Bonobo;Gorilla;Macaque;Marmoset	0.927178937382859	1.52957157030931e-09	0	0.869937249455242	3.00428943138844e-07	0	0.190738585419431
Dctn4	Cenpp	16	NMR;Rat;Mspici;Mspretus;Mpahari;Mouse;Mcaroli;ChinHam;Rabbit;MouseLemur;Human;Chimpanzee;Bonobo;Gorilla;Macaque;Marmoset	0.8951091712796	1.87525967305546e-08	0	0.952416841159661	8.81919052297839e-12	0	0.144245157427411
Dctn4	Cenpu	17	NMR;Rat;Mspici;Mspretus;Mpahari;Mouse;Mcaroli;ChinHam;Rabbit;MouseLemur;Human;Orangutan;Chimpanzee;Bonobo;Gorilla;Macaque;Marmoset	0.934718558134891	6.71534963164851e-11	0	0.813082279341115	2.40995876479661e-06	0	0.153372513492154
Dctn4	Cenpx	12	NMR;Mpahari;Mouse;Mcaroli;ChinHam;Rabbit;Human;Orangutan;Chimpanzee;Bonobo;Gorilla;Macaque	0.85766398212155	1.07564441363455e-05	0	0.614725491322434	0.00864077054658003	0.0099009900990099	0.330151660641762
Dctn4	Cfdp1	16	NMR;Rat;Mspici;Mspretus;Mpahari;Mouse;Mcaroli;ChinHam;Rabbit;MouseLemur;Human;Orangutan;Chimpanzee;Bonobo;Macaque;Marmoset	0.851726089417091	4.95350612899545e-07	0	0.631403362624518	0.001624377321013	0.0198019801980198	0.251635894140753
Dctn4	Champ1	16	NMR;Rat;Mspici;Mspretus;Mpahari;Mouse;Mcaroli;ChinHam;Rabbit;Human;Orangutan;Chimpanzee;Bonobo;Gorilla;Macaque;Marmoset	0.958169069129049	2.49050941565927e-12	0	0.945572586946056	3.28582801843303e-11	0	0.132333477713855
Dctn4	Ckap5	17	NMR;Rat;Mspici;Mspretus;Mpahari;Mouse;Mcaroli;ChinHam;Rabbit;MouseLemur;Human;Orangutan;Chimpanzee;Bonobo;Gorilla;Macaque;Marmoset	0.972305124493755	9.75431351061461e-15	0	0.955121015098713	1.43740622383197e-12	0	0.105299184154008
Dctn4	Clasp1	17	NMR;Rat;Mspici;Mspretus;Mpahari;Mouse;Mcaroli;ChinHam;Rabbit;MouseLemur;Human;Orangutan;Chimpanzee;Bonobo;Gorilla;Macaque;Marmoset	0.987141927003832	3.30018947422401e-18	0	0.986576639025379	5.17207311566608e-18	0	0.0783019768641732
Dctn4	Clasp2	16	NMR;Rat;Mspici;Mspretus;Mpahari;Mouse;Mcaroli;ChinHam;Rabbit;Human;Orangutan;Chimpanzee;Bonobo;Gorilla;Macaque;Marmoset	0.975127813715404	1.47575485294766e-14	0	0.9712534499397	6.17688351034981e-14	0	0.0873618583474356
Dctn4	Crebbp	17	NMR;Rat;Mspici;Mspretus;Mpahari;Mouse;Mcaroli;ChinHam;Rabbit;MouseLemur;Human;Orangutan;Chimpanzee;Bonobo;Gorilla;Macaque;Marmoset	0.939664158971584	3.00184816131012e-11	0	0.945133008223522	1.13415912908717e-11	0	0.134022987686944
Dctn4	Csnk1a1	17	NMR;Rat;Mspici;Mspretus;Mpahari;Mouse;Mcaroli;ChinHam;Rabbit;MouseLemur;Human;Orangutan;Chimpanzee;Bonobo;Gorilla;Macaque;Marmoset	0.898737338761428	5.73766163214375e-09	0	0.960911973434557	3.45694998511636e-13	0	0.103279113673556
Dctn4	Ctcf	17	NMR;Rat;Mspici;Mspretus;Mpahari;Mouse;Mcaroli;ChinHam;Rabbit;MouseLemur;Human;Orangutan;Chimpanzee;Bonobo;Gorilla;Macaque;Marmoset	0.949555360644969	4.78613851388075e-12	0	0.909778324932962	1.79456316093402e-09	0	0.145300866780077
Dctn4	Ctnnb1	17	NMR;Rat;Mspici;Mspretus;Mpahari;Mouse;Mcaroli;ChinHam;Rabbit;MouseLemur;Human;Orangutan;Chimpanzee;Bonobo;Gorilla;Macaque;Marmoset	0.940653279138922	2.53468901698312e-11	0	0.867677668950856	8.26252285931259e-08	0	0.214925313730872
Dctn4	Daxx	17	NMR;Rat;Mspici;Mspretus;Mpahari;Mouse;Mcaroli;ChinHam;Rabbit;MouseLemur;Human;Orangutan;Chimpanzee;Bonobo;Gorilla;Macaque;Marmoset	0.908012313616752	2.18220723829977e-09	0	0.829201584217193	1.00833267789507e-06	0	0.173392548253629
Dctn4	Dctn1	17	NMR;Rat;Mspici;Mspretus;Mpahari;Mouse;Mcaroli;ChinHam;Rabbit;MouseLemur;Human;Orangutan;Chimpanzee;Bonobo;Gorilla;Macaque;Marmoset	0.931751197632876	1.0568704630169e-10	0	0.895560672428793	7.82227461975501e-09	0	0.148812038064624
Dctn4	Dctn2	17	NMR;Rat;Mspici;Mspretus;Mpahari;Mouse;Mcaroli;ChinHam;Rabbit;MouseLemur;Human;Orangutan;Chimpanzee;Bonobo;Gorilla;Macaque;Marmoset	0.875092993818737	4.66550324600138e-08	0	0.700990708754234	0.000194605697067635	0	0.23892636115233
Dctn4	Dctn3	17	NMR;Rat;Mspici;Mspretus;Mpahari;Mouse;Mcaroli;ChinHam;Rabbit;MouseLemur;Human;Orangutan;Chimpanzee;Bonobo;Gorilla;Macaque;Marmoset	0.901835405071166	4.19890861333944e-09	0	0.965318131933755	1.00401786998836e-13	0	0.10668126938479
Dctn5	Abraxas1	17	NMR;Rat;Mspici;Mspretus;Mpahari;Mouse;Mcaroli;ChinHam;Rabbit;MouseLemur;Human;Orangutan;Chimpanzee;Bonobo;Gorilla;Macaque;Marmoset	0.826291105037526	1.18779794295438e-06	0	0.774832290061077	1.41934723613721e-05	0	0.290516928683536
Dctn5	Abraxas2	17	NMR;Rat;Mspici;Mspretus;Mpahari;Mouse;Mcaroli;ChinHam;Rabbit;MouseLemur;Human;Orangutan;Chimpanzee;Bonobo;Gorilla;Macaque;Marmoset	0.810289612139679	2.77921211626666e-06	0	0.78179360150667	1.05522742094144e-05	0	0.215359588032562
Dctn5	Ahctf1	16	NMR;Rat;Mspici;Mspretus;Mouse;Mcaroli;ChinHam;Rabbit;MouseLemur;Human;Orangutan;Chimpanzee;Bonobo;Gorilla;Macaque;Marmoset	0.830838779247945	1.68853472439844e-06	0	0.838713853303591	1.08519540037249e-06	0	0.194469666443977
Dctn5	Anapc16	17	NMR;Rat;Mspici;Mspretus;Mpahari;Mouse;Mcaroli;ChinHam;Rabbit;MouseLemur;Human;Orangutan;Chimpanzee;Bonobo;Gorilla;Macaque;Marmoset	0.702418045273449	0.000186383768364685	0	0.788414776579954	7.88038097998287e-06	0	0.251671027319337
Dctn5	Apc	17	NMR;Rat;Mspici;Mspretus;Mpahari;Mouse;Mcaroli;ChinHam;Rabbit;MouseLemur;Human;Orangutan;Chimpanzee;Bonobo;Gorilla;Macaque;Marmoset	0.844576255089194	4.02310149152355e-07	0	0.801213305114203	4.34919637842011e-06	0	0.204699918253057
Dctn5	Atrx	16	NMR;Mspici;Mspretus;Mpahari;Mouse;Mcaroli;ChinHam;Rabbit;MouseLemur;Human;Orangutan;Chimpanzee;Bonobo;Gorilla;Macaque;Marmoset	0.898343665437603	3.24281748068039e-08	0	0.837303496800374	2.20461887961304e-06	0	0.226284086538607
Dctn5	Aurka	16	NMR;Rat;Mspretus;Mpahari;Mouse;Mcaroli;ChinHam;Rabbit;MouseLemur;Human;Orangutan;Chimpanzee;Bonobo;Gorilla;Macaque;Marmoset	0.834792464805209	1.35629933652778e-06	0	0.783931592447257	1.58397170020089e-05	0	0.245374845675639
Dctn5	Aurkb	17	NMR;Rat;Mspici;Mspretus;Mpahari;Mouse;Mcaroli;ChinHam;Rabbit;MouseLemur;Human;Orangutan;Chimpanzee;Bonobo;Gorilla;Macaque;Marmoset	0.874227849767574	4.99635421193868e-08	0	0.922179042116618	4.01726564175412e-10	0	0.149651538209221
Dctn5	Aurkc	13	NMR;Rat;Mpahari;Mouse;ChinHam;Rabbit;MouseLemur;Human;Orangutan;Chimpanzee;Bonobo;Gorilla;Marmoset	0.847234416154522	4.7138744794818e-06	0	0.868343876628379	1.43575983718278e-06	0	0.198429419780701
Dctn5	Axin2	17	NMR;Rat;Mspici;Mspretus;Mpahari;Mouse;Mcaroli;ChinHam;Rabbit;MouseLemur;Human;Orangutan;Chimpanzee;Bonobo;Gorilla;Macaque;Marmoset	0.887571067372845	1.63570744710053e-08	0	0.874952958273817	4.71769124907835e-08	0	0.172502859972199
Dctn5	Baz1b	17	NMR;Rat;Mspici;Mspretus;Mpahari;Mouse;Mcaroli;ChinHam;Rabbit;MouseLemur;Human;Orangutan;Chimpanzee;Bonobo;Gorilla;Macaque;Marmoset	0.847047221312392	3.43922116754222e-07	0	0.857200818120351	1.7523864734069e-07	0	0.20227359762826
Dctn5	Bod1l	17	NMR;Rat;Mspici;Mspretus;Mpahari;Mouse;Mcaroli;ChinHam;Rabbit;MouseLemur;Human;Orangutan;Chimpanzee;Bonobo;Gorilla;Macaque;Marmoset	0.861378825406943	1.30794229635633e-07	0	0.855641853992739	1.94992075086807e-07	0	0.199889598209669
Dctn5	Brca2	16	NMR;Rat;Mspici;Mspretus;Mouse;Mcaroli;ChinHam;Rabbit;MouseLemur;Human;Orangutan;Chimpanzee;Bonobo;Gorilla;Macaque;Marmoset	0.868681198153188	1.58322086276156e-07	0	0.869713122504121	1.46966860465955e-07	0	0.20099930579312
Dctn5	Bub1	17	NMR;Rat;Mspici;Mspretus;Mpahari;Mouse;Mcaroli;ChinHam;Rabbit;MouseLemur;Human;Orangutan;Chimpanzee;Bonobo;Gorilla;Macaque;Marmoset	0.875216236256853	4.6200008824184e-08	0	0.908204984289107	2.13654666645473e-09	0	0.159546525095467
Dctn5	Bub1b	17	NMR;Rat;Mspici;Mspretus;Mpahari;Mouse;Mcaroli;ChinHam;Rabbit;MouseLemur;Human;Orangutan;Chimpanzee;Bonobo;Gorilla;Macaque;Marmoset	0.855659911023233	1.94752370310072e-07	0	0.850177615250486	2.80842652473019e-07	0	0.213592468965943
Dctn5	Bub3	17	NMR;Rat;Mspici;Mspretus;Mpahari;Mouse;Mcaroli;ChinHam;Rabbit;MouseLemur;Human;Orangutan;Chimpanzee;Bonobo;Gorilla;Macaque;Marmoset	0.818091942659417	1.85506030958142e-06	0	0.816628423287285	2.00406506800002e-06	0	0.219031786446495
Dctn5	Cbx1	15	NMR;Rat;Mspici;Mspretus;Mpahari;Mouse;ChinHam;Rabbit;Human;Orangutan;Chimpanzee;Bonobo;Gorilla;Macaque;Marmoset	0.793999977082873	1.73237933934768e-05	0	0.687221159322055	0.000577860051910827	0	0.428255681742611
Dctn5	Cbx3	13	NMR;Rat;Mouse;Mcaroli;ChinHam;Rabbit;MouseLemur;Human;Orangutan;Chimpanzee;Bonobo;Macaque;Marmoset	0.606593934002925	0.00589428867952867	0.0099009900990099	0.588195572976784	0.00807518538568231	0.0198019801980198	0.35927188132727
Dctn5	Cbx5	16	NMR;Rat;Mspici;Mpahari;Mouse;Mcaroli;ChinHam;Rabbit;MouseLemur;Human;Orangutan;Chimpanzee;Bonobo;Gorilla;Macaque;Marmoset	0.82909604519774	1.85647267964231e-06	0	0.755827468140286	4.73751254056479e-05	0	0.255423338412741
Dctn5	Ccdc24	17	NMR;Rat;Mspici;Mspretus;Mpahari;Mouse;Mcaroli;ChinHam;Rabbit;MouseLemur;Human;Orangutan;Chimpanzee;Bonobo;Gorilla;Macaque;Marmoset	0.815418853655454	2.13512059227544e-06	0	0.77875170212964	1.20271463694409e-05	0	0.264838034362977
Dctn5	Cdca8	16	NMR;Rat;Mspici;Mspretus;Mpahari;Mouse;Mcaroli;ChinHam;Rabbit;MouseLemur;Human;Chimpanzee;Bonobo;Gorilla;Macaque;Marmoset	0.799209294789831	8.14726703910254e-06	0	0.769649287193982	2.81669515359361e-05	0	0.24441506101546
Dctn5	Cdk1	16	NMR;Rat;Mspretus;Mpahari;Mouse;Mcaroli;ChinHam;Rabbit;MouseLemur;Human;Orangutan;Chimpanzee;Bonobo;Gorilla;Macaque;Marmoset	0.812237132892645	4.4144105412286e-06	0	0.718845104608851	0.000163772318537155	0	0.378807201835728
Dctn5	Cenpc	17	NMR;Rat;Mspici;Mspretus;Mpahari;Mouse;Mcaroli;ChinHam;Rabbit;MouseLemur;Human;Orangutan;Chimpanzee;Bonobo;Gorilla;Macaque;Marmoset	0.889053647106764	1.43253071764291e-08	0	0.853592485615465	2.23967711692353e-07	0	0.212563481169497
Dctn5	Cenph	17	NMR;Rat;Mspici;Mspretus;Mpahari;Mouse;Mcaroli;ChinHam;Rabbit;MouseLemur;Human;Orangutan;Chimpanzee;Bonobo;Gorilla;Macaque;Marmoset	0.858625803262481	1.58764099378361e-07	0	0.870511024282559	6.66897742350944e-08	0	0.186391844405438
Dctn5	Cenpi	17	NMR;Rat;Mspici;Mspretus;Mpahari;Mouse;Mcaroli;ChinHam;Rabbit;MouseLemur;Human;Orangutan;Chimpanzee;Bonobo;Gorilla;Macaque;Marmoset	0.843587868599915	4.28030768673284e-07	0	0.868875527661984	7.55150824664576e-08	0	0.202231643475385
Dctn5	Cenpj	16	NMR;Rat;Mspretus;Mpahari;Mouse;Mcaroli;ChinHam;Rabbit;MouseLemur;Human;Orangutan;Chimpanzee;Bonobo;Gorilla;Macaque;Marmoset	0.855125704813996	3.98671878809758e-07	0	0.838046564845505	1.12763088087304e-06	0	0.185526928734222
Dctn5	Cenpk	16	NMR;Rat;Mspici;Mspretus;Mpahari;Mouse;ChinHam;Rabbit;MouseLemur;Human;Orangutan;Chimpanzee;Bonobo;Gorilla;Macaque;Marmoset	0.735488087211366	9.60733095216302e-05	0	0.577573589167998	0.00487954164601623	0.0099009900990099	0.32073984808491
Dctn5	Cenpl	17	NMR;Rat;Mspici;Mspretus;Mpahari;Mouse;Mcaroli;ChinHam;Rabbit;MouseLemur;Human;Orangutan;Chimpanzee;Bonobo;Gorilla;Macaque;Marmoset	0.795156930625227	5.79157024570111e-06	0	0.863195954137301	1.14829013048869e-07	0	0.184169061253642
Dctn5	Cenpm	17	NMR;Rat;Mspici;Mspretus;Mpahari;Mouse;Mcaroli;ChinHam;Rabbit;MouseLemur;Human;Orangutan;Chimpanzee;Bonobo;Gorilla;Macaque;Marmoset	0.875432525951557	4.54110189368675e-08	0	0.888985183968582	1.44139066926827e-08	0	0.176020429332577
Dctn5	Cenpn	17	NMR;Rat;Mspici;Mspretus;Mpahari;Mouse;Mcaroli;ChinHam;Rabbit;MouseLemur;Human;Orangutan;Chimpanzee;Bonobo;Gorilla;Macaque;Marmoset	0.855448506471267	1.9757526412097e-07	0	0.819348018198651	1.73509592071276e-06	0	0.218256414620662
Dctn5	Cenpo	15	NMR;Rat;Mspici;Mspretus;Mouse;Mcaroli;ChinHam;Rabbit;MouseLemur;Human;Chimpanzee;Bonobo;Gorilla;Macaque;Marmoset	0.823644083712856	4.48124571465631e-06	0	0.791402944431365	1.93012380002944e-05	0	0.250089370803561
Dctn5	Cenpp	16	NMR;Rat;Mspici;Mspretus;Mpahari;Mouse;Mcaroli;ChinHam;Rabbit;MouseLemur;Human;Chimpanzee;Bonobo;Gorilla;Macaque;Marmoset	0.756497175141243	4.62324848142376e-05	0	0.824513511187682	2.37041223105315e-06	0	0.248153869304973
Dctn5	Cenpu	17	NMR;Rat;Mspici;Mspretus;Mpahari;Mouse;Mcaroli;ChinHam;Rabbit;MouseLemur;Human;Orangutan;Chimpanzee;Bonobo;Gorilla;Macaque;Marmoset	0.905856217424513	2.75624754267814e-09	0	0.822504971793966	1.46339951188895e-06	0	0.194379070058258
Dctn5	Cenpx	12	NMR;Mpahari;Mouse;Mcaroli;ChinHam;Rabbit;Human;Orangutan;Chimpanzee;Bonobo;Gorilla;Macaque	0.73450252771628	0.000785495933372457	0	0.559980988519275	0.0194018311215368	0.0297029702970297	0.387183735365334
Dctn5	Cfdp1	16	NMR;Rat;Mspici;Mspretus;Mpahari;Mouse;Mcaroli;ChinHam;Rabbit;MouseLemur;Human;Orangutan;Chimpanzee;Bonobo;Macaque;Marmoset	0.854396688441867	4.17864271902615e-07	0	0.757657936329235	4.4308862809805e-05	0	0.237371899054594
Dctn5	Champ1	16	NMR;Rat;Mspici;Mspretus;Mpahari;Mouse;Mcaroli;ChinHam;Rabbit;Human;Orangutan;Chimpanzee;Bonobo;Gorilla;Macaque;Marmoset	0.890708874829374	2.77554046410736e-08	0	0.901555353549019	1.02228794117722e-08	0	0.191684206712992
Dctn5	Ckap5	17	NMR;Rat;Mspici;Mspretus;Mpahari;Mouse;Mcaroli;ChinHam;Rabbit;MouseLemur;Human;Orangutan;Chimpanzee;Bonobo;Gorilla;Macaque;Marmoset	0.825302718548247	1.25489056105748e-06	0	0.834562023201143	7.39711877339364e-07	0	0.202359498198421
Dctn5	Clasp1	17	NMR;Rat;Mspici;Mspretus;Mpahari;Mouse;Mcaroli;ChinHam;Rabbit;MouseLemur;Human;Orangutan;Chimpanzee;Bonobo;Gorilla;Macaque;Marmoset	0.842599482110635	4.55203938756572e-07	0	0.851648901543961	2.54928642459022e-07	0	0.205335531588335
Dctn5	Clasp2	16	NMR;Rat;Mspici;Mspretus;Mpahari;Mouse;Mcaroli;ChinHam;Rabbit;Human;Orangutan;Chimpanzee;Bonobo;Gorilla;Macaque;Marmoset	0.899181058166368	1.28431073333798e-08	0	0.907990625448775	5.3442289394122e-09	0	0.152638932124657
Dctn5	Crebbp	17	NMR;Rat;Mspici;Mspretus;Mpahari;Mouse;Mcaroli;ChinHam;Rabbit;MouseLemur;Human;Orangutan;Chimpanzee;Bonobo;Gorilla;Macaque;Marmoset	0.855448506471267	1.9757526412097e-07	0	0.795918181051719	5.58968676220166e-06	0	0.22774205192753
Dctn5	Csnk1a1	17	NMR;Rat;Mspici;Mspretus;Mpahari;Mouse;Mcaroli;ChinHam;Rabbit;MouseLemur;Human;Orangutan;Chimpanzee;Bonobo;Gorilla;Macaque;Marmoset	0.780801965704564	1.10145042795452e-05	0	0.842613215595536	4.54816100992161e-07	0	0.200787497315646
Dctn5	Ctcf	17	NMR;Rat;Mspici;Mspretus;Mpahari;Mouse;Mcaroli;ChinHam;Rabbit;MouseLemur;Human;Orangutan;Chimpanzee;Bonobo;Gorilla;Macaque;Marmoset	0.847541414557032	3.33194379217315e-07	0	0.812259658027669	2.51392254074395e-06	0	0.196948203870921
Dctn5	Ctnnb1	17	NMR;Rat;Mspici;Mspretus;Mpahari;Mouse;Mcaroli;ChinHam;Rabbit;MouseLemur;Human;Orangutan;Chimpanzee;Bonobo;Gorilla;Macaque;Marmoset	0.860390438917663	1.40284278033368e-07	0	0.774079950002328	1.4646497740743e-05	0	0.300524029438978
Dctn5	Daxx	17	NMR;Rat;Mspici;Mspretus;Mpahari;Mouse;Mcaroli;ChinHam;Rabbit;MouseLemur;Human;Orangutan;Chimpanzee;Bonobo;Gorilla;Macaque;Marmoset	0.870274303810457	6.79072603098538e-08	0	0.869800505828651	7.0403829115321e-08	0	0.19589561532755
Dctn5	Dctn1	17	NMR;Rat;Mspici;Mspretus;Mpahari;Mouse;Mcaroli;ChinHam;Rabbit;MouseLemur;Human;Orangutan;Chimpanzee;Bonobo;Gorilla;Macaque;Marmoset	0.83518658344104	7.12983535860745e-07	0	0.826813032195777	1.15366976146487e-06	0	0.211550467946809
Dctn5	Dctn2	17	NMR;Rat;Mspici;Mspretus;Mpahari;Mouse;Mcaroli;ChinHam;Rabbit;MouseLemur;Human;Orangutan;Chimpanzee;Bonobo;Gorilla;Macaque;Marmoset	0.84453781512605	4.03284161671848e-07	0	0.797159106784855	5.27389972434382e-06	0	0.237673561234702
Dctn5	Dctn3	17	NMR;Rat;Mspici;Mspretus;Mpahari;Mouse;Mcaroli;ChinHam;Rabbit;MouseLemur;Human;Orangutan;Chimpanzee;Bonobo;Gorilla;Macaque;Marmoset	0.897450830671123	6.51285904546486e-09	0	0.867527700588436	8.35562026275902e-08	0	0.169735090182944
Dctn5	Dctn4	17	NMR;Rat;Mspici;Mspretus;Mpahari;Mouse;Mcaroli;ChinHam;Rabbit;MouseLemur;Human;Orangutan;Chimpanzee;Bonobo;Gorilla;Macaque;Marmoset	0.836013091890145	6.78933230031234e-07	0	0.86142699664461	1.30346704777448e-07	0	0.17326801492582
Dctn6	Abraxas1	15	NMR;Rat;Mspretus;Mpahari;Mouse;Mcaroli;ChinHam;Rabbit;MouseLemur;Human;Chimpanzee;Bonobo;Gorilla;Macaque;Marmoset	0.759428470451037	6.53255095399871e-05	0	0.340310640476455	0.131176196219178	0.0891089108910891	0.381557188307766
Dctn6	Abraxas2	15	NMR;Rat;Mspretus;Mpahari;Mouse;Mcaroli;ChinHam;Rabbit;MouseLemur;Human;Chimpanzee;Bonobo;Gorilla;Macaque;Marmoset	0.8046875	1.09223008743012e-05	0	0.646138326487418	0.00155399904314161	0.0099009900990099	0.292477520284644
Dctn6	Ahctf1	14	NMR;Rat;Mspretus;Mouse;Mcaroli;ChinHam;Rabbit;MouseLemur;Human;Chimpanzee;Bonobo;Gorilla;Macaque;Marmoset	0.786145469845401	3.96728631348785e-05	0	0.619698613870497	0.00356547979504808	0	0.311430344545892
Dctn6	Anapc16	15	NMR;Rat;Mspretus;Mpahari;Mouse;Mcaroli;ChinHam;Rabbit;MouseLemur;Human;Chimpanzee;Bonobo;Gorilla;Macaque;Marmoset	0.800436197959856	1.31649741983781e-05	0	0.540582380762726	0.0114021263543155	0	0.310388530320841
Dctn6	Apc	15	NMR;Rat;Mspretus;Mpahari;Mouse;Mcaroli;ChinHam;Rabbit;MouseLemur;Human;Chimpanzee;Bonobo;Gorilla;Macaque;Marmoset	0.823147640060799	4.59305500621975e-06	0	0.680329696386626	0.000689450884998708	0	0.235744738483041
Dctn6	Atrx	14	NMR;Mspretus;Mpahari;Mouse;Mcaroli;ChinHam;Rabbit;MouseLemur;Human;Chimpanzee;Bonobo;Gorilla;Macaque;Marmoset	0.833041708300801	9.53221110876558e-06	0	0.874624770542126	9.6893862278786e-07	0	0.192326231671906
Dctn6	Aurka	15	NMR;Rat;Mspretus;Mpahari;Mouse;Mcaroli;ChinHam;Rabbit;MouseLemur;Human;Chimpanzee;Bonobo;Gorilla;Macaque;Marmoset	0.698310083274327	0.000430630785581753	0	0.37086441598388	0.0979077717455736	0.0396039603960396	0.365720631476732
Dctn6	Aurkb	15	NMR;Rat;Mspretus;Mpahari;Mouse;Mcaroli;ChinHam;Rabbit;MouseLemur;Human;Chimpanzee;Bonobo;Gorilla;Macaque;Marmoset	0.832250378576479	2.88709889456054e-06	0	0.705129104551676	0.000357083431751027	0	0.221861874756927
Dctn6	Aurkc	12	NMR;Rat;Mpahari;Mouse;ChinHam;Rabbit;MouseLemur;Human;Chimpanzee;Bonobo;Gorilla;Marmoset	0.752199560844435	0.000317126022343269	0.0099009900990099	0.600500832803052	0.00841051615883021	0.0198019801980198	0.283846155583064
Dctn6	Axin2	15	NMR;Rat;Mspretus;Mpahari;Mouse;Mcaroli;ChinHam;Rabbit;MouseLemur;Human;Chimpanzee;Bonobo;Gorilla;Macaque;Marmoset	0.801040989379861	1.2823272887817e-05	0	0.669131471289627	0.000909829840104485	0	0.253485705443572
Dctn6	Baz1b	15	NMR;Rat;Mspretus;Mpahari;Mouse;Mcaroli;ChinHam;Rabbit;MouseLemur;Human;Chimpanzee;Bonobo;Gorilla;Macaque;Marmoset	0.765930426533666	5.17708068110617e-05	0	0.575464207722611	0.00634260839027195	0	0.281197627755689
Dctn6	Bod1l	15	NMR;Rat;Mspretus;Mpahari;Mouse;Mcaroli;ChinHam;Rabbit;MouseLemur;Human;Chimpanzee;Bonobo;Gorilla;Macaque;Marmoset	0.752926514368408	8.18521858189279e-05	0	0.433830744709519	0.049429840111196	0.0693069306930693	0.352500077615352
Dctn6	Brca2	14	NMR;Rat;Mspretus;Mouse;Mcaroli;ChinHam;Rabbit;MouseLemur;Human;Chimpanzee;Bonobo;Gorilla;Macaque;Marmoset	0.790663547258305	3.33250817089435e-05	0	0.495712349847224	0.0262357087081784	0.0495049504950495	0.337375223818194
Dctn6	Bub1	15	NMR;Rat;Mspretus;Mpahari;Mouse;Mcaroli;ChinHam;Rabbit;MouseLemur;Human;Chimpanzee;Bonobo;Gorilla;Macaque;Marmoset	0.851756246824365	9.66780103309586e-07	0	0.721070660332536	0.000225771451005901	0	0.243940277549006
Dctn6	Bub1b	15	NMR;Rat;Mspretus;Mpahari;Mouse;Mcaroli;ChinHam;Rabbit;MouseLemur;Human;Chimpanzee;Bonobo;Gorilla;Macaque;Marmoset	0.803252414794022	1.16388097099158e-05	0	0.785713524359997	2.43326939360664e-05	0	0.211437045892758
Dctn6	Bub3	15	NMR;Rat;Mspretus;Mpahari;Mouse;Mcaroli;ChinHam;Rabbit;MouseLemur;Human;Chimpanzee;Bonobo;Gorilla;Macaque;Marmoset	0.829919094151557	3.25999114660241e-06	0	0.842057059149894	1.69629049426536e-06	0	0.186127309683709
Dctn6	Cbx1	13	NMR;Rat;Mspretus;Mpahari;Mouse;ChinHam;Rabbit;Human;Chimpanzee;Bonobo;Gorilla;Macaque;Marmoset	0.684414376112437	0.00122797753456576	0	0.124106011598436	0.612713200964489	0.207920792079208	0.582048105944753
Dctn6	Cbx3	12	NMR;Rat;Mouse;Mcaroli;ChinHam;Rabbit;MouseLemur;Human;Chimpanzee;Bonobo;Macaque;Marmoset	0.643523316062176	0.00395769624664967	0	0.127541201688265	0.614027851832979	0.178217821782178	0.491159632790697
Dctn6	Cbx5	14	NMR;Rat;Mpahari;Mouse;Mcaroli;ChinHam;Rabbit;MouseLemur;Human;Chimpanzee;Bonobo;Gorilla;Macaque;Marmoset	0.760829110938334	9.820689908022e-05	0	0.519618786972771	0.0188661103883923	0.0099009900990099	0.358432486696201
Dctn6	Ccdc24	15	NMR;Rat;Mspretus;Mpahari;Mouse;Mcaroli;ChinHam;Rabbit;MouseLemur;Human;Chimpanzee;Bonobo;Gorilla;Macaque;Marmoset	0.743823775852728	0.000111001210091273	0	0.374681106441276	0.0942349511590632	0.0396039603960396	0.379461541059513
Dctn6	Cdca8	15	NMR;Rat;Mspretus;Mpahari;Mouse;Mcaroli;ChinHam;Rabbit;MouseLemur;Human;Chimpanzee;Bonobo;Gorilla;Macaque;Marmoset	0.867360941422674	3.58191317472e-07	0	0.811658055825096	7.96209569975042e-06	0	0.215011738162948
Dctn6	Cdk1	15	NMR;Rat;Mspretus;Mpahari;Mouse;Mcaroli;ChinHam;Rabbit;MouseLemur;Human;Chimpanzee;Bonobo;Gorilla;Macaque;Marmoset	0.699936108681631	0.000412011198352408	0	0.134449155952408	0.5612102776773	0.207920792079208	0.502754156066857
Dctn6	Cdt1	14	NMR;Rat;Mspretus;Mpahari;Mouse;Mcaroli;ChinHam;Rabbit;MouseLemur;Human;Chimpanzee;Gorilla;Macaque;Marmoset	0.636842105263158	0.00415944890760265	0.0099009900990099	0.308080682078046	0.199418256614729	0.128712871287129	0.41852302735596
Dctn6	Cebpb	14	NMR;Rat;Mspretus;Mpahari;Mouse;Mcaroli;ChinHam;Rabbit;MouseLemur;Human;Chimpanzee;Gorilla;Macaque;Marmoset	0.623354059386297	0.00435144537054054	0	0.682139990576301	0.00129388511166025	0	0.458937307527617
Dctn6	Cenpa	14	NMR;Rat;Mspretus;Mpahari;Mouse;Mcaroli;ChinHam;Rabbit;MouseLemur;Human;Chimpanzee;Gorilla;Macaque;Marmoset	0.717543859649123	0.000783411997131511	0	0.760977825223135	0.00015459918156786	0	0.243938111981555
Dctn6	Cenpc	15	NMR;Rat;Mspretus;Mpahari;Mouse;Mcaroli;ChinHam;Rabbit;MouseLemur;Human;Chimpanzee;Bonobo;Gorilla;Macaque;Marmoset	0.866060550206148	3.90901661184618e-07	0	0.792940731007349	1.81079014271261e-05	0	0.21072291794034
Dctn6	Cenph	15	NMR;Rat;Mspretus;Mpahari;Mouse;Mcaroli;ChinHam;Rabbit;MouseLemur;Human;Chimpanzee;Bonobo;Gorilla;Macaque;Marmoset	0.878049198357838	1.68400637926798e-07	0	0.799622207074412	1.36373974555158e-05	0	0.21225643459403
Dctn6	Cenpi	15	NMR;Rat;Mspretus;Mpahari;Mouse;Mcaroli;ChinHam;Rabbit;MouseLemur;Human;Chimpanzee;Bonobo;Gorilla;Macaque;Marmoset	0.87776407115488	1.719796292902e-07	0	0.803887363848244	1.1316886706799e-05	0	0.199790017645382
Dctn6	Cenpj	15	NMR;Rat;Mspretus;Mpahari;Mouse;Mcaroli;ChinHam;Rabbit;MouseLemur;Human;Chimpanzee;Bonobo;Gorilla;Macaque;Marmoset	0.795839424513758	1.60322807343189e-05	0	0.632659240780991	0.00208574130560959	0	0.29751222974744
Dctn6	Cenpk	14	NMR;Rat;Mspretus;Mpahari;Mouse;ChinHam;Rabbit;MouseLemur;Human;Chimpanzee;Bonobo;Gorilla;Macaque;Marmoset	0.802413273001508	2.07512082187105e-05	0	0.692962261728155	0.000706255797681458	0	0.241076795068563
Dctn6	Cenpl	15	NMR;Rat;Mspretus;Mpahari;Mouse;Mcaroli;ChinHam;Rabbit;MouseLemur;Human;Chimpanzee;Bonobo;Gorilla;Macaque;Marmoset	0.824448031277324	4.30523152686398e-06	0	0.727700870631366	0.000184889500211574	0	0.243034798941397
Dctn6	Cenpm	15	NMR;Rat;Mspretus;Mpahari;Mouse;Mcaroli;ChinHam;Rabbit;MouseLemur;Human;Chimpanzee;Bonobo;Gorilla;Macaque;Marmoset	0.807805262489211	9.49700347375481e-06	0	0.692941804856203	0.000497301451633258	0	0.224719925018449
Dctn6	Cenpn	15	NMR;Rat;Mspretus;Mpahari;Mouse;Mcaroli;ChinHam;Rabbit;MouseLemur;Human;Chimpanzee;Bonobo;Gorilla;Macaque;Marmoset	0.793238642080706	1.78843081095178e-05	0	0.504957461487887	0.0195570876357526	0.0297029702970297	0.323365999355692
Dctn6	Cenpo	14	NMR;Rat;Mspretus;Mouse;Mcaroli;ChinHam;Rabbit;MouseLemur;Human;Chimpanzee;Bonobo;Gorilla;Macaque;Marmoset	0.826808166561542	6.97073329602801e-06	0	0.728895009735134	0.000266819980554979	0	0.29781913569721
Dctn6	Cenpp	15	NMR;Rat;Mspretus;Mpahari;Mouse;Mcaroli;ChinHam;Rabbit;MouseLemur;Human;Chimpanzee;Bonobo;Gorilla;Macaque;Marmoset	0.695935290550286	0.000459115058868964	0	0.431353458356488	0.0508911401573916	0.0594059405940594	0.375315507378313
Dctn6	Cenpu	15	NMR;Rat;Mspretus;Mpahari;Mouse;Mcaroli;ChinHam;Rabbit;MouseLemur;Human;Chimpanzee;Bonobo;Gorilla;Macaque;Marmoset	0.82574842249385	4.03332884558095e-06	0	0.837620979632237	2.16692274502541e-06	0	0.208170815284848
Dctn6	Cenpx	11	NMR;Mpahari;Mouse;Mcaroli;ChinHam;Rabbit;Human;Chimpanzee;Bonobo;Gorilla;Macaque	0.70117719987236	0.00247493343624497	0.0099009900990099	0.546806128555478	0.0283889202557275	0.0396039603960396	0.370319795527501
Dctn6	Cfdp1	14	NMR;Rat;Mspretus;Mpahari;Mouse;Mcaroli;ChinHam;Rabbit;MouseLemur;Human;Chimpanzee;Bonobo;Macaque;Marmoset	0.965309200603318	6.0931140798406e-12	0	0.9127964854093	2.01127693862075e-08	0	0.14435447059674
Dctn6	Champ1	14	NMR;Rat;Mspretus;Mpahari;Mouse;Mcaroli;ChinHam;Rabbit;Human;Chimpanzee;Bonobo;Gorilla;Macaque;Marmoset	0.802711753692718	2.04947449723916e-05	0	0.55153925122758	0.0117046834560637	0.0297029702970297	0.294069753113859
Dctn6	Ckap5	15	NMR;Rat;Mspretus;Mpahari;Mouse;Mcaroli;ChinHam;Rabbit;MouseLemur;Human;Chimpanzee;Bonobo;Gorilla;Macaque;Marmoset	0.789337468431129	2.10115437560993e-05	0	0.454628928423411	0.0383993744492238	0.0198019801980198	0.333372683066871
Dctn6	Clasp1	15	NMR;Rat;Mspretus;Mpahari;Mouse;Mcaroli;ChinHam;Rabbit;MouseLemur;Human;Chimpanzee;Bonobo;Gorilla;Macaque;Marmoset	0.76463003531714	5.4267083712893e-05	0	0.504354397460483	0.0197272621716713	0.0297029702970297	0.318445746587687
Dctn6	Clasp2	14	NMR;Rat;Mspretus;Mpahari;Mouse;Mcaroli;ChinHam;Rabbit;Human;Chimpanzee;Bonobo;Gorilla;Macaque;Marmoset	0.796687650475511	2.6238387723518e-05	0	0.651083458181522	0.0018754399527948	0	0.255203237187146
Dctn6	Crebbp	15	NMR;Rat;Mspretus;Mpahari;Mouse;Mcaroli;ChinHam;Rabbit;MouseLemur;Human;Chimpanzee;Bonobo;Gorilla;Macaque;Marmoset	0.762029252884089	5.95742929137327e-05	0	0.521784772757256	0.015263163736142	0.0198019801980198	0.347997906024247
Dctn6	Csnk1a1	15	NMR;Rat;Mspretus;Mpahari;Mouse;Mcaroli;ChinHam;Rabbit;MouseLemur;Human;Chimpanzee;Bonobo;Gorilla;Macaque;Marmoset	0.744957867496133	0.000106940136022609	0	0.444570131232888	0.043465062788057	0.0297029702970297	0.335569617613702
Dctn6	Ctcf	15	NMR;Rat;Mspretus;Mpahari;Mouse;Mcaroli;ChinHam;Rabbit;MouseLemur;Human;Chimpanzee;Bonobo;Gorilla;Macaque;Marmoset	0.854357029257417	8.25904304231038e-07	0	0.672271585024237	0.000842723191968008	0	0.277547224105766
Dctn6	Ctnnb1	15	NMR;Rat;Mspretus;Mpahari;Mouse;Mcaroli;ChinHam;Rabbit;MouseLemur;Human;Chimpanzee;Bonobo;Gorilla;Macaque;Marmoset	0.754226905584934	7.82847426197135e-05	0	0.236234295891516	0.302560555264555	0.118811881188119	0.431763251248119
Dctn6	Daxx	15	NMR;Rat;Mspretus;Mpahari;Mouse;Mcaroli;ChinHam;Rabbit;MouseLemur;Human;Chimpanzee;Bonobo;Gorilla;Macaque;Marmoset	0.897269939402766	3.56778475674563e-08	0	0.834263725190976	2.59571827006478e-06	0	0.174759768041145
Dctn6	Dctn1	15	NMR;Rat;Mspretus;Mpahari;Mouse;Mcaroli;ChinHam;Rabbit;MouseLemur;Human;Chimpanzee;Bonobo;Gorilla;Macaque;Marmoset	0.876463679938355	1.89167977725459e-07	0	0.734595586474329	0.000149299173200189	0	0.244225843095431
Dctn6	Dctn2	15	NMR;Rat;Mspretus;Mpahari;Mouse;Mcaroli;ChinHam;Rabbit;MouseLemur;Human;Chimpanzee;Bonobo;Gorilla;Macaque;Marmoset	0.87739879154424	1.76662702950276e-07	0	0.839950483757467	1.90720148210515e-06	0	0.200287569159132
Dctn6	Dctn3	15	NMR;Rat;Mspretus;Mpahari;Mouse;Mcaroli;ChinHam;Rabbit;MouseLemur;Human;Chimpanzee;Bonobo;Gorilla;Macaque;Marmoset	0.715591715958759	0.000265196826279228	0	0.500124720497563	0.0209544146798228	0.0198019801980198	0.32989253121821
Dctn6	Dctn4	15	NMR;Rat;Mspretus;Mpahari;Mouse;Mcaroli;ChinHam;Rabbit;MouseLemur;Human;Chimpanzee;Bonobo;Gorilla;Macaque;Marmoset	0.75	9.0398844188812e-05	0	0.5428639314847	0.0109933472401681	0.0396039603960396	0.296779915111126
Dctn6	Dctn5	15	NMR;Rat;Mspretus;Mpahari;Mouse;Mcaroli;ChinHam;Rabbit;MouseLemur;Human;Chimpanzee;Bonobo;Gorilla;Macaque;Marmoset	0.732358072111797	0.000160137853715222	0	0.678552582293468	0.000721034270433326	0	0.290706010705227
Dicer1	Abraxas1	16	NMR;Rat;Mspretus;Mpahari;Mouse;Mcaroli;ChinHam;Rabbit;MouseLemur;Human;Orangutan;Chimpanzee;Bonobo;Gorilla;Macaque;Marmoset	0.972896668548842	3.36560816641129e-06	0	0.590523110688484	0.00381002563233601	0.0099009900990099	0.274377787281718
Dicer1	Abraxas2	16	NMR;Rat;Mspretus;Mpahari;Mouse;Mcaroli;ChinHam;Rabbit;MouseLemur;Human;Orangutan;Chimpanzee;Bonobo;Gorilla;Macaque;Marmoset	0.920859831039069	1.25099480370283e-09	0	0.812175016744392	4.42781457009334e-06	0	0.21980068618263
Dicer1	Ahctf1	15	NMR;Rat;Mspretus;Mouse;Mcaroli;ChinHam;Rabbit;MouseLemur;Human;Orangutan;Chimpanzee;Bonobo;Gorilla;Macaque;Marmoset	0.916883116883117	4.26085696653225e-06	0	0.663010902144596	0.00105373527861111	0	0.238160763166165
Dicer1	Anapc16	16	NMR;Rat;Mspretus;Mpahari;Mouse;Mcaroli;ChinHam;Rabbit;MouseLemur;Human;Orangutan;Chimpanzee;Bonobo;Gorilla;Macaque;Marmoset	0.787036629575152	1.38977689168153e-05	0	0.549351973214442	0.00809343923044341	0.0297029702970297	0.303931363570858
Dicer1	Apc	16	NMR;Rat;Mspretus;Mpahari;Mouse;Mcaroli;ChinHam;Rabbit;MouseLemur;Human;Orangutan;Chimpanzee;Bonobo;Gorilla;Macaque;Marmoset	0.953698475437606	3.87293660257574e-06	0	0.812933436919283	4.26658115775461e-06	0	0.188067378396485
Dicer1	Atrx	15	NMR;Mspretus;Mpahari;Mouse;Mcaroli;ChinHam;Rabbit;MouseLemur;Human;Orangutan;Chimpanzee;Bonobo;Gorilla;Macaque;Marmoset	0.920300751879699	3.88529605287898e-06	0	0.544555963052842	0.013043510935689	0.0099009900990099	0.328007157933223
Dicer1	Aurka	16	NMR;Rat;Mspretus;Mpahari;Mouse;Mcaroli;ChinHam;Rabbit;MouseLemur;Human;Orangutan;Chimpanzee;Bonobo;Gorilla;Macaque;Marmoset	0.969508752117448	3.4686818240696e-06	0	0.666790882653859	0.000701319499115801	0.0297029702970297	0.241120527160093
Dicer1	Aurkb	16	NMR;Rat;Mspretus;Mpahari;Mouse;Mcaroli;ChinHam;Rabbit;MouseLemur;Human;Orangutan;Chimpanzee;Bonobo;Gorilla;Macaque;Marmoset	0.940146809712027	4.07841586582293e-06	0	0.854308565734693	4.20238769171139e-07	0	0.186919184092634
Dicer1	Aurkc	13	NMR;Rat;Mpahari;Mouse;ChinHam;Rabbit;MouseLemur;Human;Orangutan;Chimpanzee;Bonobo;Gorilla;Marmoset	0.924089601904414	1.6190488951753e-08	0	0.673585231477715	0.00156888977019706	0.0198019801980198	0.277888254566299
Dicer1	Axin2	16	NMR;Rat;Mspretus;Mpahari;Mouse;Mcaroli;ChinHam;Rabbit;MouseLemur;Human;Orangutan;Chimpanzee;Bonobo;Gorilla;Macaque;Marmoset	0.964991530208921	3.59830252338901e-06	0	0.897760044599956	1.46830957607728e-08	0	0.152271339441144
Dicer1	Baz1b	16	NMR;Rat;Mspretus;Mpahari;Mouse;Mcaroli;ChinHam;Rabbit;MouseLemur;Human;Orangutan;Chimpanzee;Bonobo;Gorilla;Macaque;Marmoset	0.969508752117448	3.4686818240696e-06	0	0.847655616186655	6.37983991177157e-07	0	0.178064267855848
Dicer1	Bod1l	16	NMR;Rat;Mspretus;Mpahari;Mouse;Mcaroli;ChinHam;Rabbit;MouseLemur;Human;Orangutan;Chimpanzee;Bonobo;Gorilla;Macaque;Marmoset	0.968379446640316	3.50197477594833e-06	0	0.715370735597086	0.000182213935270878	0	0.225087667441891
Dicer1	Brca2	15	NMR;Rat;Mspretus;Mouse;Mcaroli;ChinHam;Rabbit;MouseLemur;Human;Orangutan;Chimpanzee;Bonobo;Gorilla;Macaque;Marmoset	0.964935064935065	5.04734914100496e-06	0	0.69707160254987	0.000445291013580201	0	0.244813798777279
Dicer1	Bub1	16	NMR;Rat;Mspretus;Mpahari;Mouse;Mcaroli;ChinHam;Rabbit;MouseLemur;Human;Orangutan;Chimpanzee;Bonobo;Gorilla;Macaque;Marmoset	0.932241671372106	4.11861174921603e-06	0	0.845792361427196	7.14604385214911e-07	0	0.199133739355515
Dicer1	Bub1b	16	NMR;Rat;Mspretus;Mpahari;Mouse;Mcaroli;ChinHam;Rabbit;MouseLemur;Human;Orangutan;Chimpanzee;Bonobo;Gorilla;Macaque;Marmoset	0.882236691492379	5.64663457264658e-08	0	0.559851107354152	0.0067388458815713	0.0099009900990099	0.280569550663548
Dicer1	Bub3	16	NMR;Rat;Mspretus;Mpahari;Mouse;Mcaroli;ChinHam;Rabbit;MouseLemur;Human;Orangutan;Chimpanzee;Bonobo;Gorilla;Macaque;Marmoset	0.830273967025478	1.74143030932031e-06	0	0.610797125517906	0.00253234068906031	0	0.287452372686379
Dicer1	Cbx1	14	NMR;Rat;Mspretus;Mpahari;Mouse;ChinHam;Rabbit;Human;Orangutan;Chimpanzee;Bonobo;Gorilla;Macaque;Marmoset	0.840933222718342	3.42344092756197e-06	0	0.451759996374176	0.0455424138376843	0.0396039603960396	0.434698840214046
Dicer1	Cbx3	13	NMR;Rat;Mouse;Mcaroli;ChinHam;Rabbit;MouseLemur;Human;Orangutan;Chimpanzee;Bonobo;Macaque;Marmoset	0.841829068093004	6.21331775601615e-06	0	0.388324110618681	0.100388524755053	0.0495049504950495	0.342717871928538
Dicer1	Cbx5	15	NMR;Rat;Mpahari;Mouse;Mcaroli;ChinHam;Rabbit;MouseLemur;Human;Orangutan;Chimpanzee;Bonobo;Gorilla;Macaque;Marmoset	0.952906838175678	2.69341140419395e-11	0	0.828322362313576	3.53914091389592e-06	0	0.200767122225484
Dicer1	Ccdc24	16	NMR;Rat;Mspretus;Mpahari;Mouse;Mcaroli;ChinHam;Rabbit;MouseLemur;Human;Orangutan;Chimpanzee;Bonobo;Gorilla;Macaque;Marmoset	0.960474308300395	3.71748026675363e-06	0	0.623900845209564	0.0019161968369311	0.0198019801980198	0.26430412156459
Dicer1	Cdca8	15	NMR;Rat;Mspretus;Mpahari;Mouse;Mcaroli;ChinHam;Rabbit;MouseLemur;Human;Chimpanzee;Bonobo;Gorilla;Macaque;Marmoset	0.893506493506493	2.53003319852254e-06	0	0.514336543311882	0.0170585419465994	0.0198019801980198	0.30867299386356
Dicer1	Cdk1	16	NMR;Rat;Mspretus;Mpahari;Mouse;Mcaroli;ChinHam;Rabbit;MouseLemur;Human;Orangutan;Chimpanzee;Bonobo;Gorilla;Macaque;Marmoset	0.917897223680945	1.78408312019757e-09	0	0.453343898516689	0.0340935649833167	0.0297029702970297	0.387480300549201
Dicer1	Cdt1	14	NMR;Rat;Mspretus;Mpahari;Mouse;Mcaroli;ChinHam;Rabbit;MouseLemur;Human;Chimpanzee;Gorilla;Macaque;Marmoset	0.898245614035088	0	0	0.6369875805297	0.0033565459647636	0	0.269324909790014
Dicer1	Cenpa	15	NMR;Rat;Mspretus;Mpahari;Mouse;Mcaroli;ChinHam;Rabbit;MouseLemur;Human;Orangutan;Chimpanzee;Gorilla;Macaque;Marmoset	0.774436090225564	9.10217868387797e-05	0	0.703940803914521	0.00053238996966215	0	0.295554919996475
Dicer1	Cenpc	16	NMR;Rat;Mspretus;Mpahari;Mouse;Mcaroli;ChinHam;Rabbit;MouseLemur;Human;Orangutan;Chimpanzee;Bonobo;Gorilla;Macaque;Marmoset	0.908526256352343	3.80147797222391e-06	0	0.623438415425745	0.00193554669974971	0	0.275105290383298
Dicer1	Cenph	16	NMR;Rat;Mspretus;Mpahari;Mouse;Mcaroli;ChinHam;Rabbit;MouseLemur;Human;Orangutan;Chimpanzee;Bonobo;Gorilla;Macaque;Marmoset	0.921773547065021	1.11815326648941e-09	0	0.733280570159183	0.000103344158275045	0	0.229656390636939
Dicer1	Cenpi	16	NMR;Rat;Mspretus;Mpahari;Mouse;Mcaroli;ChinHam;Rabbit;MouseLemur;Human;Orangutan;Chimpanzee;Bonobo;Gorilla;Macaque;Marmoset	0.931112365894974	4.11889669382483e-06	0	0.712119009972832	0.000201074171513151	0	0.237439670803626
Dicer1	Cenpj	16	NMR;Rat;Mspretus;Mpahari;Mouse;Mcaroli;ChinHam;Rabbit;MouseLemur;Human;Orangutan;Chimpanzee;Bonobo;Gorilla;Macaque;Marmoset	0.939017504234895	4.08808526181512e-06	0	0.764312387904758	3.45705082356355e-05	0	0.211164179652796
Dicer1	Cenpk	15	NMR;Rat;Mspretus;Mpahari;Mouse;ChinHam;Rabbit;MouseLemur;Human;Orangutan;Chimpanzee;Bonobo;Gorilla;Macaque;Marmoset	0.820546857627747	5.21965588012832e-06	0	0.42005630755381	0.0579801520689549	0.0099009900990099	0.368913273072698
Dicer1	Cenpl	16	NMR;Rat;Mspretus;Mpahari;Mouse;Mcaroli;ChinHam;Rabbit;MouseLemur;Human;Orangutan;Chimpanzee;Bonobo;Gorilla;Macaque;Marmoset	0.865612648221344	1.67694444867122e-06	0	0.821619724372749	2.75614067037615e-06	0	0.222338368834981
Dicer1	Cenpm	16	NMR;Rat;Mspretus;Mpahari;Mouse;Mcaroli;ChinHam;Rabbit;MouseLemur;Human;Orangutan;Chimpanzee;Bonobo;Gorilla;Macaque;Marmoset	0.951143782633269	1.14231404208561e-11	0	0.879826981345763	6.84308858388189e-08	0	0.175588148273051
Dicer1	Cenpn	16	NMR;Rat;Mspretus;Mpahari;Mouse;Mcaroli;ChinHam;Rabbit;MouseLemur;Human;Orangutan;Chimpanzee;Bonobo;Gorilla;Macaque;Marmoset	0.951439864483343	3.91767104080336e-06	0	0.690078419207356	0.000379333087615512	0	0.223374796090897
Dicer1	Cenpo	14	NMR;Rat;Mspretus;Mouse;Mcaroli;ChinHam;Rabbit;MouseLemur;Human;Chimpanzee;Bonobo;Gorilla;Macaque;Marmoset	0.945864661654135	5.94947088955319e-06	0	0.937552264556005	1.09210946644646e-09	0	0.160475753086748
Dicer1	Cenpp	15	NMR;Rat;Mspretus;Mpahari;Mouse;Mcaroli;ChinHam;Rabbit;MouseLemur;Human;Chimpanzee;Bonobo;Gorilla;Macaque;Marmoset	0.88795068015416	7.84086149948753e-08	0	0.765760934561123	5.20904176406191e-05	0	0.236392670264582
Dicer1	Cenpu	16	NMR;Rat;Mspretus;Mpahari;Mouse;Mcaroli;ChinHam;Rabbit;MouseLemur;Human;Orangutan;Chimpanzee;Bonobo;Gorilla;Macaque;Marmoset	0.919819311123659	4.03978456841057e-06	0	0.7372936925096	9.04607064284995e-05	0	0.254394031092838
Dicer1	Cenpx	12	NMR;Mpahari;Mouse;Mcaroli;ChinHam;Rabbit;Human;Orangutan;Chimpanzee;Bonobo;Gorilla;Macaque	0.849296036950104	1.60940800085457e-05	0	0.643219667481928	0.00534435415482905	0.0099009900990099	0.347367692451118
Dicer1	Cfdp1	15	NMR;Rat;Mspretus;Mpahari;Mouse;Mcaroli;ChinHam;Rabbit;MouseLemur;Human;Orangutan;Chimpanzee;Bonobo;Macaque;Marmoset	0.854357029257417	8.25904304231038e-07	0	0.552146873149519	0.00945135119735691	0.0198019801980198	0.333868114755701
Dicer1	Champ1	15	NMR;Rat;Mspretus;Mpahari;Mouse;Mcaroli;ChinHam;Rabbit;Human;Orangutan;Chimpanzee;Bonobo;Gorilla;Macaque;Marmoset	0.937662337662338	5.04474867741203e-06	0	0.659814508568132	0.0011362600811568	0.0099009900990099	0.261008529073084
Dicer1	Ckap5	16	NMR;Rat;Mspretus;Mpahari;Mouse;Mcaroli;ChinHam;Rabbit;MouseLemur;Human;Orangutan;Chimpanzee;Bonobo;Gorilla;Macaque;Marmoset	0.941276115189159	4.06750342921729e-06	0	0.643904425034929	0.0012217150045519	0.0396039603960396	0.24209675342133
Dicer1	Clasp1	16	NMR;Rat;Mspretus;Mpahari;Mouse;Mcaroli;ChinHam;Rabbit;MouseLemur;Human;Orangutan;Chimpanzee;Bonobo;Gorilla;Macaque;Marmoset	0.971767363071711	3.40047344631159e-06	0	0.773681846546319	2.40413907848645e-05	0	0.206078280414097
Dicer1	Clasp2	15	NMR;Rat;Mspretus;Mpahari;Mouse;Mcaroli;ChinHam;Rabbit;Human;Orangutan;Chimpanzee;Bonobo;Gorilla;Macaque;Marmoset	0.941558441558442	5.11068992115068e-06	0	0.813226290487946	7.40237261704499e-06	0	0.212008210842845
Dicer1	Crebbp	16	NMR;Rat;Mspretus;Mpahari;Mouse;Mcaroli;ChinHam;Rabbit;MouseLemur;Human;Orangutan;Chimpanzee;Bonobo;Gorilla;Macaque;Marmoset	0.939017504234895	4.08808526181512e-06	0	0.829782211112887	1.7886693598178e-06	0	0.19888578170293
Dicer1	Csnk1a1	16	NMR;Rat;Mspretus;Mpahari;Mouse;Mcaroli;ChinHam;Rabbit;MouseLemur;Human;Orangutan;Chimpanzee;Bonobo;Gorilla;Macaque;Marmoset	0.885875847597421	4.19047396308438e-08	0	0.74515214240473	6.92178517653508e-05	0.0198019801980198	0.221273093926581
Dicer1	Ctcf	16	NMR;Rat;Mspretus;Mpahari;Mouse;Mcaroli;ChinHam;Rabbit;MouseLemur;Human;Orangutan;Chimpanzee;Bonobo;Gorilla;Macaque;Marmoset	0.941276115189159	4.06750342921729e-06	0	0.668271322739955	0.000675505253633292	0	0.240111242460039
Dicer1	Ctnnb1	16	NMR;Rat;Mspretus;Mpahari;Mouse;Mcaroli;ChinHam;Rabbit;MouseLemur;Human;Orangutan;Chimpanzee;Bonobo;Gorilla;Macaque;Marmoset	0.931112365894974	4.11889669382483e-06	0	0.555353516885044	0.00729410140923558	0.0594059405940594	0.309571227008462
Dicer1	Daxx	16	NMR;Rat;Mspretus;Mpahari;Mouse;Mcaroli;ChinHam;Rabbit;MouseLemur;Human;Orangutan;Chimpanzee;Bonobo;Gorilla;Macaque;Marmoset	0.892715979672501	3.19706976253081e-06	0	0.674218699261198	0.000579825409256937	0	0.259098377638361
Dicer1	Dctn1	16	NMR;Rat;Mspretus;Mpahari;Mouse;Mcaroli;ChinHam;Rabbit;MouseLemur;Human;Orangutan;Chimpanzee;Bonobo;Gorilla;Macaque;Marmoset	0.905138339920948	3.69793438522861e-06	0	0.686053277309824	0.000423491631617946	0	0.251015077337927
Dicer1	Dctn2	16	NMR;Rat;Mspretus;Mpahari;Mouse;Mcaroli;ChinHam;Rabbit;MouseLemur;Human;Orangutan;Chimpanzee;Bonobo;Gorilla;Macaque;Marmoset	0.821236971466017	2.81109138266815e-06	0	0.56209671482327	0.00647499931277138	0.0099009900990099	0.323020786132653
Dicer1	Dctn3	16	NMR;Rat;Mspretus;Mpahari;Mouse;Mcaroli;ChinHam;Rabbit;MouseLemur;Human;Orangutan;Chimpanzee;Bonobo;Gorilla;Macaque;Marmoset	0.85957309410714	2.97585454926375e-07	0	0.764741892798431	3.40118802785504e-05	0	0.249462238509909
Dicer1	Dctn4	16	NMR;Rat;Mspretus;Mpahari;Mouse;Mcaroli;ChinHam;Rabbit;MouseLemur;Human;Orangutan;Chimpanzee;Bonobo;Gorilla;Macaque;Marmoset	0.953646737239355	6.82226431341358e-12	0	0.807282159419114	5.60309356859016e-06	0	0.193997742549153
Dicer1	Dctn5	16	NMR;Rat;Mspretus;Mpahari;Mouse;Mcaroli;ChinHam;Rabbit;MouseLemur;Human;Orangutan;Chimpanzee;Bonobo;Gorilla;Macaque;Marmoset	0.811070351461624	4.67224841231234e-06	0	0.713531007055476	0.000192686924309182	0	0.27232734630174
Dicer1	Dctn6	15	NMR;Rat;Mspretus;Mpahari;Mouse;Mcaroli;ChinHam;Rabbit;MouseLemur;Human;Chimpanzee;Bonobo;Gorilla;Macaque;Marmoset	0.778934338698923	3.17866205106672e-05	0	0.637456056492591	0.00188128342062625	0	0.335228223921027
Dnmt1	Abraxas1	16	NMR;Rat;Mspici;Mspretus;Mpahari;Mouse;Mcaroli;ChinHam;MouseLemur;Human;Orangutan;Chimpanzee;Bonobo;Gorilla;Macaque;Marmoset	0.964991530208921	3.59830252338901e-06	0	0.945862058445757	3.11897339603026e-11	0	0.133790210249718
Dnmt1	Abraxas2	16	NMR;Rat;Mspici;Mspretus;Mpahari;Mouse;Mcaroli;ChinHam;MouseLemur;Human;Orangutan;Chimpanzee;Bonobo;Gorilla;Macaque;Marmoset	0.929904494818458	3.86171264153285e-10	0	0.911076021620201	3.84992697783954e-09	0	0.182698502134818
Dnmt1	Ahctf1	15	NMR;Rat;Mspici;Mspretus;Mouse;Mcaroli;ChinHam;MouseLemur;Human;Orangutan;Chimpanzee;Bonobo;Gorilla;Macaque;Marmoset	0.94025974025974	5.09140240355454e-06	0	0.954496971037394	1.95566382439226e-11	0	0.127264987029561
Dnmt1	Anapc16	16	NMR;Rat;Mspici;Mspretus;Mpahari;Mouse;Mcaroli;ChinHam;MouseLemur;Human;Orangutan;Chimpanzee;Bonobo;Gorilla;Macaque;Marmoset	0.783044414787452	1.64365115763872e-05	0	0.879160239619477	7.2116237352885e-08	0	0.19597004955707
Dnmt1	Apc	16	NMR;Rat;Mspici;Mspretus;Mpahari;Mouse;Mcaroli;ChinHam;MouseLemur;Human;Orangutan;Chimpanzee;Bonobo;Gorilla;Macaque;Marmoset	0.952569169960474	3.89577845702015e-06	0	0.912183838402943	3.41234278423513e-09	0	0.144163567279671
Dnmt1	Atrx	15	NMR;Mspici;Mspretus;Mpahari;Mouse;Mcaroli;ChinHam;MouseLemur;Human;Orangutan;Chimpanzee;Bonobo;Gorilla;Macaque;Marmoset	0.956390977443609	6.36631460561452e-06	0	0.757768052953094	0.000108777030765696	0	0.26290899805189
Dnmt1	Aurka	15	NMR;Rat;Mspretus;Mpahari;Mouse;Mcaroli;ChinHam;MouseLemur;Human;Orangutan;Chimpanzee;Bonobo;Gorilla;Macaque;Marmoset	0.967532467532468	4.99892002974245e-06	0	0.975116051391961	6.85638561432537e-14	0	0.0886642145797934
Dnmt1	Aurkb	16	NMR;Rat;Mspici;Mspretus;Mpahari;Mouse;Mcaroli;ChinHam;MouseLemur;Human;Orangutan;Chimpanzee;Bonobo;Gorilla;Macaque;Marmoset	0.96386222473179	3.62914167457338e-06	0	0.942003935536535	6.10883557305614e-11	0	0.131669541430471
Dnmt1	Aurkc	12	NMR;Rat;Mpahari;Mouse;ChinHam;MouseLemur;Human;Orangutan;Chimpanzee;Bonobo;Gorilla;Marmoset	0.906556651528399	2.17265456242289e-07	0	0.917028308970525	8.68403163653608e-08	0	0.152561657643078
Dnmt1	Axin2	16	NMR;Rat;Mspici;Mspretus;Mpahari;Mouse;Mcaroli;ChinHam;MouseLemur;Human;Orangutan;Chimpanzee;Bonobo;Gorilla;Macaque;Marmoset	0.955957086391869	3.82451445467209e-06	0	0.977440532285171	5.61453390584725e-15	0	0.110678469502226
Dnmt1	Baz1b	16	NMR;Rat;Mspici;Mspretus;Mpahari;Mouse;Mcaroli;ChinHam;MouseLemur;Human;Orangutan;Chimpanzee;Bonobo;Gorilla;Macaque;Marmoset	0.959345002823264	3.74544457998408e-06	0	0.979571064498676	2.10040296906296e-15	0	0.0775447768925774
Dnmt1	Bod1l	16	NMR;Rat;Mspici;Mspretus;Mpahari;Mouse;Mcaroli;ChinHam;MouseLemur;Human;Orangutan;Chimpanzee;Bonobo;Gorilla;Macaque;Marmoset	0.969508752117448	3.4686818240696e-06	0	0.959342823329392	1.88281428639296e-12	0	0.108340381969774
Dnmt1	Brca2	15	NMR;Rat;Mspici;Mspretus;Mouse;Mcaroli;ChinHam;MouseLemur;Human;Orangutan;Chimpanzee;Bonobo;Gorilla;Macaque;Marmoset	0.964935064935065	5.04734914100496e-06	0	0.971290728184233	2.62791676351337e-13	0	0.0854741573741094
Dnmt1	Bub1	16	NMR;Rat;Mspici;Mspretus;Mpahari;Mouse;Mcaroli;ChinHam;MouseLemur;Human;Orangutan;Chimpanzee;Bonobo;Gorilla;Macaque;Marmoset	0.957086391869	3.79898880300906e-06	0	0.954802325775147	5.32574016570926e-12	0	0.120106283297636
Dnmt1	Bub1b	16	NMR;Rat;Mspici;Mspretus;Mpahari;Mouse;Mcaroli;ChinHam;MouseLemur;Human;Orangutan;Chimpanzee;Bonobo;Gorilla;Macaque;Marmoset	0.904829180391032	7.39187360163714e-09	0	0.810600114918102	4.77985129945229e-06	0	0.222320844312882
Dnmt1	Bub3	16	NMR;Rat;Mspici;Mspretus;Mpahari;Mouse;Mcaroli;ChinHam;MouseLemur;Human;Orangutan;Chimpanzee;Bonobo;Gorilla;Macaque;Marmoset	0.900310682611301	1.15300340912903e-08	0	0.788280400141214	1.31805082694008e-05	0	0.217205041271478
Dnmt1	Cbx1	14	NMR;Rat;Mspici;Mspretus;Mpahari;Mouse;ChinHam;Human;Orangutan;Chimpanzee;Bonobo;Gorilla;Macaque;Marmoset	0.796539050919863	2.63960696691014e-05	0	0.826602436176132	7.03999245907957e-06	0	0.369685390275509
Dnmt1	Cbx3	12	NMR;Rat;Mouse;Mcaroli;ChinHam;MouseLemur;Human;Orangutan;Chimpanzee;Bonobo;Macaque;Marmoset	0.867633706812153	3.10233616446749e-06	0	0.920482452740991	6.24903861410969e-08	0	0.148251107642383
Dnmt1	Cbx5	15	NMR;Rat;Mspici;Mpahari;Mouse;Mcaroli;ChinHam;MouseLemur;Human;Orangutan;Chimpanzee;Bonobo;Gorilla;Macaque;Marmoset	0.922377443905565	2.75254191973124e-09	0	0.869132474309944	3.17519460273427e-07	0	0.187679164993937
Dnmt1	Ccdc24	16	NMR;Rat;Mspici;Mspretus;Mpahari;Mouse;Mcaroli;ChinHam;MouseLemur;Human;Orangutan;Chimpanzee;Bonobo;Gorilla;Macaque;Marmoset	0.929983060417843	4.11774954597479e-06	0	0.926709239923255	5.9499901379404e-10	0	0.149978969769336
Dnmt1	Cdca8	15	NMR;Rat;Mspici;Mspretus;Mpahari;Mouse;Mcaroli;ChinHam;MouseLemur;Human;Chimpanzee;Bonobo;Gorilla;Macaque;Marmoset	0.938961038961039	5.06943358687062e-06	0	0.756220623516988	7.30765452399491e-05	0	0.210105305738223
Dnmt1	Cdk1	15	NMR;Rat;Mspretus;Mpahari;Mouse;Mcaroli;ChinHam;MouseLemur;Human;Orangutan;Chimpanzee;Bonobo;Gorilla;Macaque;Marmoset	0.883392308643338	1.12431890478673e-07	0	0.816763004251778	6.26463941861943e-06	0	0.304904723746534
Dnmt1	Cdt1	14	NMR;Rat;Mspici;Mspretus;Mpahari;Mouse;Mcaroli;ChinHam;MouseLemur;Human;Chimpanzee;Gorilla;Macaque;Marmoset	0.920579290026335	2.34882974789484e-08	0	0.886361293506366	4.37983381221267e-07	0	0.170978439490512
Dnmt1	Cebpb	14	NMR;Rat;Mspretus;Mpahari;Mouse;Mcaroli;ChinHam;MouseLemur;Human;Orangutan;Chimpanzee;Gorilla;Macaque;Marmoset	0.636363697732681	0.0033975488519116	0	0.293804148057797	0.222127616846994	0.128712871287129	0.593949100820249
Dnmt1	Cenpa	15	NMR;Rat;Mspici;Mspretus;Mpahari;Mouse;Mcaroli;ChinHam;MouseLemur;Human;Orangutan;Chimpanzee;Gorilla;Macaque;Marmoset	0.855208785563743	1.55148243080401e-06	0	0.721877229744897	0.000326393763026897	0	0.268385110845518
Dnmt1	Cenpc	16	NMR;Rat;Mspici;Mspretus;Mpahari;Mouse;Mcaroli;ChinHam;MouseLemur;Human;Orangutan;Chimpanzee;Bonobo;Gorilla;Macaque;Marmoset	0.953698475437606	3.87293660257574e-06	0	0.841068499757766	9.46503954563724e-07	0	0.201238316415996
Dnmt1	Cenph	16	NMR;Rat;Mspici;Mspretus;Mpahari;Mouse;Mcaroli;ChinHam;MouseLemur;Human;Orangutan;Chimpanzee;Bonobo;Gorilla;Macaque;Marmoset	0.91725504928529	1.92339990935668e-09	0	0.893575801392153	2.15396567511689e-08	0	0.156896760479411
Dnmt1	Cenpi	16	NMR;Rat;Mspici;Mspretus;Mpahari;Mouse;Mcaroli;ChinHam;MouseLemur;Human;Orangutan;Chimpanzee;Bonobo;Gorilla;Macaque;Marmoset	0.940146809712027	4.07841586582293e-06	0	0.87959603500047	6.96880192787427e-08	0	0.18129696108615
Dnmt1	Cenpj	15	NMR;Rat;Mspretus;Mpahari;Mouse;Mcaroli;ChinHam;MouseLemur;Human;Orangutan;Chimpanzee;Bonobo;Gorilla;Macaque;Marmoset	0.963636363636364	5.06888525398215e-06	0	0.952178103552864	3.10753438377721e-11	0	0.135142418333127
Dnmt1	Cenpk	15	NMR;Rat;Mspici;Mspretus;Mpahari;Mouse;ChinHam;MouseLemur;Human;Orangutan;Chimpanzee;Bonobo;Gorilla;Macaque;Marmoset	0.880134962372529	1.44157505425444e-07	0	0.708211317401026	0.000327547659126957	0	0.244562974404785
Dnmt1	Cenpl	16	NMR;Rat;Mspici;Mspretus;Mpahari;Mouse;Mcaroli;ChinHam;MouseLemur;Human;Orangutan;Chimpanzee;Bonobo;Gorilla;Macaque;Marmoset	0.900621118012422	3.53723966267267e-06	0	0.92556468546163	6.91377542145421e-10	0	0.173881865229522
Dnmt1	Cenpm	16	NMR;Rat;Mspici;Mspretus;Mpahari;Mouse;Mcaroli;ChinHam;MouseLemur;Human;Orangutan;Chimpanzee;Bonobo;Gorilla;Macaque;Marmoset	0.924032795954886	8.42122841685128e-10	0	0.964994251361633	4.31552001032844e-13	0	0.109579932040378
Dnmt1	Cenpn	16	NMR;Rat;Mspici;Mspretus;Mpahari;Mouse;Mcaroli;ChinHam;MouseLemur;Human;Orangutan;Chimpanzee;Bonobo;Gorilla;Macaque;Marmoset	0.966120835686053	3.56681093502465e-06	0	0.977913596314935	4.55117759339782e-15	0	0.0718131358699183
Dnmt1	Cenpo	14	NMR;Rat;Mspici;Mspretus;Mouse;Mcaroli;ChinHam;MouseLemur;Human;Chimpanzee;Bonobo;Gorilla;Macaque;Marmoset	0.974436090225564	6.56063744627041e-06	0	0.934475862670987	1.66450893572573e-09	0	0.142603992145231
Dnmt1	Cenpp	15	NMR;Rat;Mspici;Mspretus;Mpahari;Mouse;Mcaroli;ChinHam;MouseLemur;Human;Chimpanzee;Bonobo;Gorilla;Macaque;Marmoset	0.860669093785122	5.56337713459262e-07	0	0.943827972086772	1.38722361233317e-10	0	0.146011068380981
Dnmt1	Cenps	9	Mspretus;Mpahari;Mouse;Mcaroli;ChinHam;MouseLemur;Human;Chimpanzee;Macaque	0.679505457132701	0.0106263421285681	0.0099009900990099	0.591983911897369	0.0330493968130029	0.0198019801980198	0.308636621601103
Dnmt1	Cenpu	16	NMR;Rat;Mspici;Mspretus;Mpahari;Mouse;Mcaroli;ChinHam;MouseLemur;Human;Orangutan;Chimpanzee;Bonobo;Gorilla;Macaque;Marmoset	0.926595143986448	4.10550930817856e-06	0	0.808405007543209	5.31153508008737e-06	0	0.20337243652701
Dnmt1	Cenpx	11	NMR;Mpahari;Mouse;Mcaroli;ChinHam;Human;Orangutan;Chimpanzee;Bonobo;Gorilla;Macaque	0.856147800375351	2.31656089618277e-05	0	0.635793182231252	0.00811641100565645	0.0099009900990099	0.343959248615475
Dnmt1	Cfdp1	15	NMR;Rat;Mspici;Mspretus;Mpahari;Mouse;Mcaroli;ChinHam;MouseLemur;Human;Orangutan;Chimpanzee;Bonobo;Macaque;Marmoset	0.888167200887086	7.70482655092504e-08	0	0.663988170952784	0.00102954194147671	0	0.27153116106259
Dnmt1	Champ1	15	NMR;Rat;Mspici;Mspretus;Mpahari;Mouse;Mcaroli;ChinHam;Human;Orangutan;Chimpanzee;Bonobo;Gorilla;Macaque;Marmoset	0.946753246753247	5.16178188232691e-06	0	0.949356040224759	5.29860817636636e-11	0	0.115993317945166
Dnmt1	Ckap5	16	NMR;Rat;Mspici;Mspretus;Mpahari;Mouse;Mcaroli;ChinHam;MouseLemur;Human;Orangutan;Chimpanzee;Bonobo;Gorilla;Macaque;Marmoset	0.959345002823264	3.74544457998408e-06	0	0.976987576686283	6.83653708975443e-15	0	0.0828930851143521
Dnmt1	Clasp1	16	NMR;Rat;Mspici;Mspretus;Mpahari;Mouse;Mcaroli;ChinHam;MouseLemur;Human;Orangutan;Chimpanzee;Bonobo;Gorilla;Macaque;Marmoset	0.969508752117448	3.4686818240696e-06	0	0.973161742562138	3.13246350597546e-14	0	0.0861123570907629
Dnmt1	Clasp2	15	NMR;Rat;Mspici;Mspretus;Mpahari;Mouse;Mcaroli;ChinHam;Human;Orangutan;Chimpanzee;Bonobo;Gorilla;Macaque;Marmoset	0.950649350649351	5.17388875319004e-06	0	0.958503795471814	8.27573826668811e-12	0	0.105913194853206
Dnmt1	Crebbp	16	NMR;Rat;Mspici;Mspretus;Mpahari;Mouse;Mcaroli;ChinHam;MouseLemur;Human;Orangutan;Chimpanzee;Bonobo;Gorilla;Macaque;Marmoset	0.944664031620553	4.02756567513092e-06	0	0.924825020679225	7.608536616268e-10	0	0.157743788904384
Dnmt1	Csnk1a1	16	NMR;Rat;Mspici;Mspretus;Mpahari;Mouse;Mcaroli;ChinHam;MouseLemur;Human;Orangutan;Chimpanzee;Bonobo;Gorilla;Macaque;Marmoset	0.914335095087475	2.68723030102892e-09	0	0.930164055765206	3.72514817810414e-10	0	0.160716747046312
Dnmt1	Ctcf	16	NMR;Rat;Mspici;Mspretus;Mpahari;Mouse;Mcaroli;ChinHam;MouseLemur;Human;Orangutan;Chimpanzee;Bonobo;Gorilla;Macaque;Marmoset	0.957086391869	3.79898880300906e-06	0	0.940645125521359	7.65705081105526e-11	0	0.137447972181108
Dnmt1	Ctnnb1	16	NMR;Rat;Mspici;Mspretus;Mpahari;Mouse;Mcaroli;ChinHam;MouseLemur;Human;Orangutan;Chimpanzee;Bonobo;Gorilla;Macaque;Marmoset	0.894974590626765	3.30152110675583e-06	0	0.86543270083628	1.99321428150387e-07	0	0.241060271754603
Dnmt1	Daxx	16	NMR;Rat;Mspici;Mspretus;Mpahari;Mouse;Mcaroli;ChinHam;MouseLemur;Human;Orangutan;Chimpanzee;Bonobo;Gorilla;Macaque;Marmoset	0.948051948051948	3.97738009413851e-06	0	0.850091184522312	5.48830146439619e-07	0	0.188750823744461
Dnmt1	Dctn1	16	NMR;Rat;Mspici;Mspretus;Mpahari;Mouse;Mcaroli;ChinHam;MouseLemur;Human;Orangutan;Chimpanzee;Bonobo;Gorilla;Macaque;Marmoset	0.953698475437606	3.87293660257574e-06	0	0.918196380836893	1.72231424534541e-09	0	0.150116075525823
Dnmt1	Dctn2	16	NMR;Rat;Mspici;Mspretus;Mpahari;Mouse;Mcaroli;ChinHam;MouseLemur;Human;Orangutan;Chimpanzee;Bonobo;Gorilla;Macaque;Marmoset	0.891838499274306	2.51379028620193e-08	0	0.751284342217598	5.5797549790845e-05	0	0.230388575376601
Dnmt1	Dctn3	16	NMR;Rat;Mspici;Mspretus;Mpahari;Mouse;Mcaroli;ChinHam;MouseLemur;Human;Orangutan;Chimpanzee;Bonobo;Gorilla;Macaque;Marmoset	0.87486194360707	1.00409440958488e-07	0	0.899784119056623	1.21264348075808e-08	0	0.191500715494136
Dnmt1	Dctn4	16	NMR;Rat;Mspici;Mspretus;Mpahari;Mouse;Mcaroli;ChinHam;MouseLemur;Human;Orangutan;Chimpanzee;Bonobo;Gorilla;Macaque;Marmoset	0.957038486156626	3.23640818729608e-12	0	0.962792269374365	7.87042786114775e-13	0	0.12552920697603
Dnmt1	Dctn5	16	NMR;Rat;Mspici;Mspretus;Mpahari;Mouse;Mcaroli;ChinHam;MouseLemur;Human;Orangutan;Chimpanzee;Bonobo;Gorilla;Macaque;Marmoset	0.799774107012298	7.94097598110736e-06	0	0.797145745862445	8.94153279220063e-06	0	0.234425213119021
Dnmt1	Dctn6	14	NMR;Rat;Mspretus;Mpahari;Mouse;Mcaroli;ChinHam;MouseLemur;Human;Chimpanzee;Bonobo;Gorilla;Macaque;Marmoset	0.804217779497019	1.92421519572693e-05	0	0.460843703645644	0.0408568094793127	0.0297029702970297	0.32897743558866
Dnmt1	Dicer1	15	NMR;Rat;Mspretus;Mpahari;Mouse;Mcaroli;ChinHam;MouseLemur;Human;Orangutan;Chimpanzee;Bonobo;Gorilla;Macaque;Marmoset	0.961038961038961	5.1063429703057e-06	0	0.979052098382748	1.35623200239309e-14	0	0.0972481015562182
Dnmt3a	Abraxas1	16	NMR;Rat;Mspici;Mpahari;Mouse;Mcaroli;ChinHam;Rabbit;MouseLemur;Human;Orangutan;Chimpanzee;Bonobo;Gorilla;Macaque;Marmoset	0.953698475437606	3.87293660257574e-06	0	0.927919984604793	5.0628137097656e-10	0	0.158014100016044
Dnmt3a	Abraxas2	16	NMR;Rat;Mspici;Mpahari;Mouse;Mcaroli;ChinHam;Rabbit;MouseLemur;Human;Orangutan;Chimpanzee;Bonobo;Gorilla;Macaque;Marmoset	0.919729248066645	1.43476388249584e-09	0	0.881680702687158	5.90481086545082e-08	0	0.137914401519638
Dnmt3a	Ahctf1	15	NMR;Rat;Mspici;Mouse;Mcaroli;ChinHam;Rabbit;MouseLemur;Human;Orangutan;Chimpanzee;Bonobo;Gorilla;Macaque;Marmoset	0.933766233766234	4.95407836225848e-06	0	0.904162824072159	1.89607546430683e-08	0	0.156588419217981
Dnmt3a	Anapc16	16	NMR;Rat;Mspici;Mpahari;Mouse;Mcaroli;ChinHam;Rabbit;MouseLemur;Human;Orangutan;Chimpanzee;Bonobo;Gorilla;Macaque;Marmoset	0.712325181405337	0.000199830185659309	0	0.773351155806656	2.4358565738151e-05	0	0.263416041994494
Dnmt3a	Apc	16	NMR;Rat;Mspici;Mpahari;Mouse;Mcaroli;ChinHam;Rabbit;MouseLemur;Human;Orangutan;Chimpanzee;Bonobo;Gorilla;Macaque;Marmoset	0.943534726143422	4.04205225376592e-06	0	0.911085270605091	3.84607573831447e-09	0	0.139600984469482
Dnmt3a	Atrx	15	NMR;Mspici;Mpahari;Mouse;Mcaroli;ChinHam;Rabbit;MouseLemur;Human;Orangutan;Chimpanzee;Bonobo;Gorilla;Macaque;Marmoset	0.902255639097744	1.60548853858607e-06	0	0.643249112543243	0.00221607416936788	0	0.283017926717011
Dnmt3a	Aurka	15	NMR;Rat;Mpahari;Mouse;Mcaroli;ChinHam;Rabbit;MouseLemur;Human;Orangutan;Chimpanzee;Bonobo;Gorilla;Macaque;Marmoset	0.942857142857143	5.127332688871e-06	0	0.926771774331266	1.61017322684396e-09	0	0.128808358036619
Dnmt3a	Aurkb	16	NMR;Rat;Mspici;Mpahari;Mouse;Mcaroli;ChinHam;Rabbit;MouseLemur;Human;Orangutan;Chimpanzee;Bonobo;Gorilla;Macaque;Marmoset	0.932241671372106	4.11861174921603e-06	0	0.947253992848702	2.41779999976692e-11	0	0.108808273652003
Dnmt3a	Aurkc	13	NMR;Rat;Mpahari;Mouse;ChinHam;Rabbit;MouseLemur;Human;Orangutan;Chimpanzee;Bonobo;Gorilla;Marmoset	0.868802189824663	1.39609441130292e-06	0	0.861312127572573	2.17926376788689e-06	0	0.183493732880507
Dnmt3a	Axin2	16	NMR;Rat;Mspici;Mpahari;Mouse;Mcaroli;ChinHam;Rabbit;MouseLemur;Human;Orangutan;Chimpanzee;Bonobo;Gorilla;Macaque;Marmoset	0.948051948051948	3.97738009413851e-06	0	0.951394891580588	1.08607999421898e-11	0	0.103031174575
Dnmt3a	Baz1b	16	NMR;Rat;Mspici;Mpahari;Mouse;Mcaroli;ChinHam;Rabbit;MouseLemur;Human;Orangutan;Chimpanzee;Bonobo;Gorilla;Macaque;Marmoset	0.94918125352908	3.95849911612038e-06	0	0.978174193728963	4.04616907627755e-15	0	0.0817002301319892
Dnmt3a	Bod1l	16	NMR;Rat;Mspici;Mpahari;Mouse;Mcaroli;ChinHam;Rabbit;MouseLemur;Human;Orangutan;Chimpanzee;Bonobo;Gorilla;Macaque;Marmoset	0.952569169960474	3.89577845702015e-06	0	0.969088794356117	1.2652503591346e-13	0	0.0932730510439811
Dnmt3a	Brca2	15	NMR;Rat;Mspici;Mouse;Mcaroli;ChinHam;Rabbit;MouseLemur;Human;Orangutan;Chimpanzee;Bonobo;Gorilla;Macaque;Marmoset	0.962337662337662	5.08856698527063e-06	0	0.965745305891371	1.37675564141225e-12	0	0.0964931816755664
Dnmt3a	Bub1	16	NMR;Rat;Mspici;Mpahari;Mouse;Mcaroli;ChinHam;Rabbit;MouseLemur;Human;Orangutan;Chimpanzee;Bonobo;Gorilla;Macaque;Marmoset	0.929983060417843	4.11774954597479e-06	0	0.91719429715438	1.93706951557686e-09	0	0.14042091570982
Dnmt3a	Bub1b	16	NMR;Rat;Mspici;Mpahari;Mouse;Mcaroli;ChinHam;Rabbit;MouseLemur;Human;Orangutan;Chimpanzee;Bonobo;Gorilla;Macaque;Marmoset	0.873764508155384	1.09052712345786e-07	0	0.722501669220351	0.000146130380917966	0	0.245748314533478
Dnmt3a	Bub3	16	NMR;Rat;Mspici;Mpahari;Mouse;Mcaroli;ChinHam;Rabbit;MouseLemur;Human;Orangutan;Chimpanzee;Bonobo;Gorilla;Macaque;Marmoset	0.810505539239157	4.80175423473898e-06	0	0.67727162537861	0.000535396627381694	0	0.251201568910765
Dnmt3a	Cbx1	14	NMR;Rat;Mspici;Mpahari;Mouse;ChinHam;Rabbit;Human;Orangutan;Chimpanzee;Bonobo;Gorilla;Macaque;Marmoset	0.848509197697787	2.27186916699351e-06	0	0.747813821122586	0.000150182355321699	0	0.383694813442691
Dnmt3a	Cbx3	13	NMR;Rat;Mouse;Mcaroli;ChinHam;Rabbit;MouseLemur;Human;Orangutan;Chimpanzee;Bonobo;Macaque;Marmoset	0.796134797173551	4.55233452875338e-05	0	0.773819879109712	0.000101396975940978	0	0.230337563056401
Dnmt3a	Cbx5	16	NMR;Rat;Mspici;Mpahari;Mouse;Mcaroli;ChinHam;Rabbit;MouseLemur;Human;Orangutan;Chimpanzee;Bonobo;Gorilla;Macaque;Marmoset	0.954532655968067	5.64581277487586e-12	0	0.911050525446493	3.86056129472986e-09	0	0.156469771547535
Dnmt3a	Ccdc24	16	NMR;Rat;Mspici;Mpahari;Mouse;Mcaroli;ChinHam;Rabbit;MouseLemur;Human;Orangutan;Chimpanzee;Bonobo;Gorilla;Macaque;Marmoset	0.924336533032185	4.08982442896473e-06	0	0.915884118701201	2.25377175537663e-09	0	0.158666101574722
Dnmt3a	Cdca8	15	NMR;Rat;Mspici;Mpahari;Mouse;Mcaroli;ChinHam;Rabbit;MouseLemur;Human;Chimpanzee;Bonobo;Gorilla;Macaque;Marmoset	0.849350649350649	0	0	0.633877549203236	0.00203212222560345	0	0.268781469722293
Dnmt3a	Cdk1	15	NMR;Rat;Mpahari;Mouse;Mcaroli;ChinHam;Rabbit;MouseLemur;Human;Orangutan;Chimpanzee;Bonobo;Gorilla;Macaque;Marmoset	0.885998185659985	9.16674884830588e-08	0	0.804389682939733	1.10677422253401e-05	0	0.311109314892731
Dnmt3a	Cdt1	14	NMR;Rat;Mspici;Mpahari;Mouse;Mcaroli;ChinHam;Rabbit;MouseLemur;Human;Chimpanzee;Gorilla;Macaque;Marmoset	0.929824561403509	3.13914325595018e-06	0	0.897375418158195	1.91390107291691e-07	0	0.156713541348412
Dnmt3a	Cebpb	14	NMR;Rat;Mpahari;Mouse;Mcaroli;ChinHam;Rabbit;MouseLemur;Human;Orangutan;Chimpanzee;Gorilla;Macaque;Marmoset	0.707638551923035	0.0007008574405676	0	0.134978351880372	0.581670783646479	0.247524752475248	0.629382738287718
Dnmt3a	Cenpa	15	NMR;Rat;Mspici;Mpahari;Mouse;Mcaroli;ChinHam;Rabbit;MouseLemur;Human;Orangutan;Chimpanzee;Gorilla;Macaque;Marmoset	0.720300751879699	0.000499771864910519	0	0.659451916959642	0.00156114780518862	0	0.274671181678311
Dnmt3a	Cenpc	16	NMR;Rat;Mspici;Mpahari;Mouse;Mcaroli;ChinHam;Rabbit;MouseLemur;Human;Orangutan;Chimpanzee;Bonobo;Gorilla;Macaque;Marmoset	0.907396950875212	3.76860096874221e-06	0	0.788967732427294	1.27982321537794e-05	0	0.208335998288543
Dnmt3a	Cenph	16	NMR;Rat;Mspici;Mpahari;Mouse;Mcaroli;ChinHam;Rabbit;MouseLemur;Human;Orangutan;Chimpanzee;Bonobo;Gorilla;Macaque;Marmoset	0.898616245943902	1.3548282832915e-08	0	0.859085310599876	3.07432614990463e-07	0	0.179750941598728
Dnmt3a	Cenpi	16	NMR;Rat;Mspici;Mpahari;Mouse;Mcaroli;ChinHam;Rabbit;MouseLemur;Human;Orangutan;Chimpanzee;Bonobo;Gorilla;Macaque;Marmoset	0.896103896103896	3.35163335060199e-06	0	0.823903659445952	2.44748744453201e-06	0	0.20064673600099
Dnmt3a	Cenpj	15	NMR;Rat;Mpahari;Mouse;Mcaroli;ChinHam;Rabbit;MouseLemur;Human;Orangutan;Chimpanzee;Bonobo;Gorilla;Macaque;Marmoset	0.897402597402597	2.87042390345724e-06	0	0.917375040278851	4.88383618471616e-09	0	0.136953588365001
Dnmt3a	Cenpk	15	NMR;Rat;Mspici;Mpahari;Mouse;ChinHam;Rabbit;MouseLemur;Human;Orangutan;Chimpanzee;Bonobo;Gorilla;Macaque;Marmoset	0.786974859027398	2.31283681273862e-05	0	0.584361319212458	0.00540534149031648	0	0.294519216870716
Dnmt3a	Cenpl	16	NMR;Rat;Mspici;Mpahari;Mouse;Mcaroli;ChinHam;Rabbit;MouseLemur;Human;Orangutan;Chimpanzee;Bonobo;Gorilla;Macaque;Marmoset	0.893845285149633	3.24998757909084e-06	0	0.920708444460703	1.27431524480327e-09	0	0.144133917978111
Dnmt3a	Cenpm	16	NMR;Rat;Mspici;Mpahari;Mouse;Mcaroli;ChinHam;Rabbit;MouseLemur;Human;Orangutan;Chimpanzee;Bonobo;Gorilla;Macaque;Marmoset	0.941541974851342	6.60044360366662e-11	0	0.941350873279298	6.81395218873003e-11	0	0.136512401626946
Dnmt3a	Cenpn	16	NMR;Rat;Mspici;Mpahari;Mouse;Mcaroli;ChinHam;Rabbit;MouseLemur;Human;Orangutan;Chimpanzee;Bonobo;Gorilla;Macaque;Marmoset	0.962732919254658	3.65930205471974e-06	0	0.937339687651485	1.29835966586146e-10	0	0.126994001402964
Dnmt3a	Cenpo	14	NMR;Rat;Mspici;Mouse;Mcaroli;ChinHam;Rabbit;MouseLemur;Human;Chimpanzee;Bonobo;Gorilla;Macaque;Marmoset	0.866165413533835	0	0	0.848519140626406	2.27061423486195e-06	0	0.20661493653017
Dnmt3a	Cenpp	15	NMR;Rat;Mspici;Mpahari;Mouse;Mcaroli;ChinHam;Rabbit;MouseLemur;Human;Chimpanzee;Bonobo;Gorilla;Macaque;Marmoset	0.87041251748835	2.90721501312156e-07	0	0.928455354642359	1.29959831607692e-09	0	0.164742824066933
Dnmt3a	Cenps	9	Mpahari;Mouse;Mcaroli;ChinHam;Rabbit;MouseLemur;Human;Chimpanzee;Macaque	0.725274725274725	0.00689166372954841	0.0099009900990099	0.812542063824115	0.000736476001462254	0	0.199945716718389
Dnmt3a	Cenpu	16	NMR;Rat;Mspici;Mpahari;Mouse;Mcaroli;ChinHam;Rabbit;MouseLemur;Human;Orangutan;Chimpanzee;Bonobo;Gorilla;Macaque;Marmoset	0.922077922077922	4.06795676197728e-06	0	0.796543624200681	9.18574654576943e-06	0	0.182477447715458
Dnmt3a	Cenpx	12	NMR;Mpahari;Mouse;Mcaroli;ChinHam;Rabbit;Human;Orangutan;Chimpanzee;Bonobo;Gorilla;Macaque	0.880612262501361	3.08447355107783e-06	0	0.655398689569455	0.00428933472162207	0.0099009900990099	0.322939110097787
Dnmt3a	Cfdp1	15	NMR;Rat;Mspici;Mpahari;Mouse;Mcaroli;ChinHam;Rabbit;MouseLemur;Human;Orangutan;Chimpanzee;Bonobo;Macaque;Marmoset	0.827048813710376	3.77658807556004e-06	0	0.588105997464766	0.00504674637388126	0	0.265173837409257
Dnmt3a	Champ1	15	NMR;Rat;Mspici;Mpahari;Mouse;Mcaroli;ChinHam;Rabbit;Human;Orangutan;Chimpanzee;Bonobo;Gorilla;Macaque;Marmoset	0.928571428571429	4.79340760000758e-06	0	0.923004683349924	2.5547125173386e-09	0	0.137188252748361
Dnmt3a	Ckap5	16	NMR;Rat;Mspici;Mpahari;Mouse;Mcaroli;ChinHam;Rabbit;MouseLemur;Human;Orangutan;Chimpanzee;Bonobo;Gorilla;Macaque;Marmoset	0.948051948051948	3.97738009413851e-06	0	0.928653195290219	4.58492145619029e-10	0	0.12752415528842
Dnmt3a	Clasp1	16	NMR;Rat;Mspici;Mpahari;Mouse;Mcaroli;ChinHam;Rabbit;MouseLemur;Human;Orangutan;Chimpanzee;Bonobo;Gorilla;Macaque;Marmoset	0.951439864483343	3.91767104080336e-06	0	0.974698428309584	1.74814934322586e-14	0	0.0937781704701117
Dnmt3a	Clasp2	15	NMR;Rat;Mspici;Mpahari;Mouse;Mcaroli;ChinHam;Rabbit;Human;Orangutan;Chimpanzee;Bonobo;Gorilla;Macaque;Marmoset	0.941558441558442	5.11068992115068e-06	0	0.958520367730276	8.24492809522621e-12	0	0.116061061582033
Dnmt3a	Crebbp	16	NMR;Rat;Mspici;Mpahari;Mouse;Mcaroli;ChinHam;Rabbit;MouseLemur;Human;Orangutan;Chimpanzee;Bonobo;Gorilla;Macaque;Marmoset	0.944664031620553	4.02756567513092e-06	0	0.952798172380849	8.15033642962495e-12	0	0.119664186075096
Dnmt3a	Csnk1a1	16	NMR;Rat;Mspici;Mpahari;Mouse;Mcaroli;ChinHam;Rabbit;MouseLemur;Human;Orangutan;Chimpanzee;Bonobo;Gorilla;Macaque;Marmoset	0.87789767808697	7.95810321754637e-08	0	0.936232360114107	1.53975464844889e-10	0	0.142788744348231
Dnmt3a	Ctcf	16	NMR;Rat;Mspici;Mpahari;Mouse;Mcaroli;ChinHam;Rabbit;MouseLemur;Human;Orangutan;Chimpanzee;Bonobo;Gorilla;Macaque;Marmoset	0.925465838509317	4.09843145510246e-06	0	0.874164314658055	1.05830304783676e-07	0	0.173100790676268
Dnmt3a	Ctnnb1	16	NMR;Rat;Mspici;Mpahari;Mouse;Mcaroli;ChinHam;Rabbit;MouseLemur;Human;Orangutan;Chimpanzee;Bonobo;Gorilla;Macaque;Marmoset	0.953698475437606	3.87293660257574e-06	0	0.851872837777662	4.90783975670807e-07	0	0.210104583529578
Dnmt3a	Daxx	16	NMR;Rat;Mspici;Mpahari;Mouse;Mcaroli;ChinHam;Rabbit;MouseLemur;Human;Orangutan;Chimpanzee;Bonobo;Gorilla;Macaque;Marmoset	0.879164313946923	2.47246779977176e-06	0	0.772850045452457	2.48461696124953e-05	0	0.212630912887681
Dnmt3a	Dctn1	16	NMR;Rat;Mspici;Mpahari;Mouse;Mcaroli;ChinHam;Rabbit;MouseLemur;Human;Orangutan;Chimpanzee;Bonobo;Gorilla;Macaque;Marmoset	0.901750423489554	3.579799073075e-06	0	0.859037363904864	3.08415951638624e-07	0	0.17810192503168
Dnmt3a	Dctn2	16	NMR;Rat;Mspici;Mpahari;Mouse;Mcaroli;ChinHam;Rabbit;MouseLemur;Human;Orangutan;Chimpanzee;Bonobo;Gorilla;Macaque;Marmoset	0.836250705815923	9.95056804869429e-07	0	0.654464650903687	0.00095100632675166	0	0.254149071457458
Dnmt3a	Dctn3	16	NMR;Rat;Mspici;Mpahari;Mouse;Mcaroli;ChinHam;Rabbit;MouseLemur;Human;Orangutan;Chimpanzee;Bonobo;Gorilla;Macaque;Marmoset	0.940079741570271	8.39854227318737e-11	0	0.970812417492544	7.17959676724176e-14	0	0.102181811904865
Dnmt3a	Dctn4	16	NMR;Rat;Mspici;Mpahari;Mouse;Mcaroli;ChinHam;Rabbit;MouseLemur;Human;Orangutan;Chimpanzee;Bonobo;Gorilla;Macaque;Marmoset	0.952516154266931	8.64042192744009e-12	0	0.982064693274118	5.77297897892904e-16	0	0.0805815778119242
Dnmt3a	Dctn5	16	NMR;Rat;Mspici;Mpahari;Mouse;Mcaroli;ChinHam;Rabbit;MouseLemur;Human;Orangutan;Chimpanzee;Bonobo;Gorilla;Macaque;Marmoset	0.860209014816193	2.85167949004028e-07	0	0.853444650787833	4.44157739969945e-07	0	0.176642292632867
Dnmt3a	Dctn6	14	NMR;Rat;Mpahari;Mouse;Mcaroli;ChinHam;Rabbit;MouseLemur;Human;Chimpanzee;Bonobo;Gorilla;Macaque;Marmoset	0.69728994739161	0.000632718426865826	0	0.469047507538622	0.0369538916847141	0.0396039603960396	0.317985017619602
Dnmt3a	Dicer1	15	NMR;Rat;Mpahari;Mouse;Mcaroli;ChinHam;Rabbit;MouseLemur;Human;Orangutan;Chimpanzee;Bonobo;Gorilla;Macaque;Marmoset	0.933766233766234	4.95407836225848e-06	0	0.804098660452306	1.12114958144656e-05	0	0.216103085445068
Dnmt3a	Dnmt1	15	NMR;Rat;Mspici;Mpahari;Mouse;Mcaroli;ChinHam;MouseLemur;Human;Orangutan;Chimpanzee;Bonobo;Gorilla;Macaque;Marmoset	0.915584415584416	4.18702948156127e-06	0	0.935987463849763	4.65362012925564e-10	0	0.140046932967036
Dnmt3b	Abraxas1	16	NMR;Rat;Mspici;Mpahari;Mouse;Mcaroli;ChinHam;Rabbit;MouseLemur;Human;Orangutan;Chimpanzee;Bonobo;Gorilla;Macaque;Marmoset	0.971767363071711	3.40047344631159e-06	0	0.967433033807303	2.11742604950077e-13	0	0.10565483119257
Dnmt3b	Abraxas2	16	NMR;Rat;Mspici;Mpahari;Mouse;Mcaroli;ChinHam;Rabbit;MouseLemur;Human;Orangutan;Chimpanzee;Bonobo;Gorilla;Macaque;Marmoset	0.919729248066645	1.43476388249584e-09	0	0.883960960646519	4.90854943245053e-08	0	0.145372739432627
Dnmt3b	Ahctf1	15	NMR;Rat;Mspici;Mouse;Mcaroli;ChinHam;Rabbit;MouseLemur;Human;Orangutan;Chimpanzee;Bonobo;Gorilla;Macaque;Marmoset	0.942857142857143	5.127332688871e-06	0	0.941310863078245	2.08303452199013e-10	0	0.137520096894665
Dnmt3b	Anapc16	16	NMR;Rat;Mspici;Mpahari;Mouse;Mcaroli;ChinHam;Rabbit;MouseLemur;Human;Orangutan;Chimpanzee;Bonobo;Gorilla;Macaque;Marmoset	0.754528594875309	4.96615944571014e-05	0	0.795873364962638	9.46446615829948e-06	0	0.227137155220945
Dnmt3b	Apc	16	NMR;Rat;Mspici;Mpahari;Mouse;Mcaroli;ChinHam;Rabbit;MouseLemur;Human;Orangutan;Chimpanzee;Bonobo;Gorilla;Macaque;Marmoset	0.946922642574816	3.99520282750149e-06	0	0.895197992276048	1.86014749091626e-08	0	0.142748701535315
Dnmt3b	Atrx	15	NMR;Mspici;Mpahari;Mouse;Mcaroli;ChinHam;Rabbit;MouseLemur;Human;Orangutan;Chimpanzee;Bonobo;Gorilla;Macaque;Marmoset	0.920300751879699	3.88529605287898e-06	0	0.698870298006238	0.000607534849505762	0	0.259102031651282
Dnmt3b	Aurka	15	NMR;Rat;Mpahari;Mouse;Mcaroli;ChinHam;Rabbit;MouseLemur;Human;Orangutan;Chimpanzee;Bonobo;Gorilla;Macaque;Marmoset	0.980519480519481	4.66303933978165e-06	0	0.950536996191128	4.25430119348358e-11	0	0.107973835116968
Dnmt3b	Aurkb	16	NMR;Rat;Mspici;Mpahari;Mouse;Mcaroli;ChinHam;Rabbit;MouseLemur;Human;Orangutan;Chimpanzee;Bonobo;Gorilla;Macaque;Marmoset	0.962732919254658	3.65930205471974e-06	0	0.928483494336028	4.69179037036937e-10	0	0.13201667184528
Dnmt3b	Aurkc	13	NMR;Rat;Mpahari;Mouse;ChinHam;Rabbit;MouseLemur;Human;Orangutan;Chimpanzee;Bonobo;Gorilla;Marmoset	0.915313822209215	3.97996537124138e-08	0	0.889116641707104	3.58970029277461e-07	0	0.163511250337811
Dnmt3b	Axin2	16	NMR;Rat;Mspici;Mpahari;Mouse;Mcaroli;ChinHam;Rabbit;MouseLemur;Human;Orangutan;Chimpanzee;Bonobo;Gorilla;Macaque;Marmoset	0.970638057594579	3.43483964594474e-06	0	0.914753135171073	2.56348154303438e-09	0	0.124009749631976
Dnmt3b	Baz1b	16	NMR;Rat;Mspici;Mpahari;Mouse;Mcaroli;ChinHam;Rabbit;MouseLemur;Human;Orangutan;Chimpanzee;Bonobo;Gorilla;Macaque;Marmoset	0.977413890457369	3.22164524955639e-06	0	0.959588278853328	1.77399542836139e-12	0	0.0850754399083277
Dnmt3b	Bod1l	16	NMR;Rat;Mspici;Mpahari;Mouse;Mcaroli;ChinHam;Rabbit;MouseLemur;Human;Orangutan;Chimpanzee;Bonobo;Gorilla;Macaque;Marmoset	0.979672501411632	3.14729667590572e-06	0	0.974838199648957	1.65489965382519e-14	0	0.0760305334756392
Dnmt3b	Brca2	15	NMR;Rat;Mspici;Mouse;Mcaroli;ChinHam;Rabbit;MouseLemur;Human;Orangutan;Chimpanzee;Bonobo;Gorilla;Macaque;Marmoset	0.984415584415584	4.53677161977294e-06	0	0.981936904564229	3.3564646577465e-15	0	0.074542109203664
Dnmt3b	Bub1	16	NMR;Rat;Mspici;Mpahari;Mouse;Mcaroli;ChinHam;Rabbit;MouseLemur;Human;Orangutan;Chimpanzee;Bonobo;Gorilla;Macaque;Marmoset	0.948051948051948	3.97738009413851e-06	0	0.907824989480033	5.43738451089943e-09	0	0.152990805664819
Dnmt3b	Bub1b	16	NMR;Rat;Mspici;Mpahari;Mouse;Mcaroli;ChinHam;Rabbit;MouseLemur;Human;Orangutan;Chimpanzee;Bonobo;Gorilla;Macaque;Marmoset	0.918384673730223	1.68442203478272e-09	0	0.76664652268717	3.16285305009456e-05	0	0.232962874780761
Dnmt3b	Bub3	16	NMR;Rat;Mspici;Mpahari;Mouse;Mcaroli;ChinHam;Rabbit;MouseLemur;Human;Orangutan;Chimpanzee;Bonobo;Gorilla;Macaque;Marmoset	0.859644202593727	2.96173543146294e-07	0	0.722535372002626	0.000145975757412861	0	0.225587804845467
Dnmt3b	Cbx1	14	NMR;Rat;Mspici;Mpahari;Mouse;ChinHam;Rabbit;Human;Orangutan;Chimpanzee;Bonobo;Gorilla;Macaque;Marmoset	0.851539587689565	1.91626206963423e-06	0	0.773711930603177	6.28060433114152e-05	0	0.367783625405814
Dnmt3b	Cbx3	13	NMR;Rat;Mouse;Mcaroli;ChinHam;Rabbit;MouseLemur;Human;Orangutan;Chimpanzee;Bonobo;Macaque;Marmoset	0.859403787677409	2.43112984247287e-06	0	0.848546538399446	4.40122756049397e-06	0	0.203357652617599
Dnmt3b	Cbx5	16	NMR;Rat;Mspici;Mpahari;Mouse;Mcaroli;ChinHam;Rabbit;MouseLemur;Human;Orangutan;Chimpanzee;Bonobo;Gorilla;Macaque;Marmoset	0.942671599296274	5.45616286023344e-11	0	0.90533984661064	7.01994355393246e-09	0	0.17776514295529
Dnmt3b	Ccdc24	16	NMR;Rat;Mspici;Mpahari;Mouse;Mcaroli;ChinHam;Rabbit;MouseLemur;Human;Orangutan;Chimpanzee;Bonobo;Gorilla;Macaque;Marmoset	0.951439864483343	3.91767104080336e-06	0	0.937642544133034	1.23852855119878e-10	0	0.132256214958709
Dnmt3b	Cdca8	15	NMR;Rat;Mspici;Mpahari;Mouse;Mcaroli;ChinHam;Rabbit;MouseLemur;Human;Chimpanzee;Bonobo;Gorilla;Macaque;Marmoset	0.911688311688312	3.94836027690675e-06	0	0.707522207527337	0.00033396263204476	0	0.248930144165326
Dnmt3b	Cdk1	15	NMR;Rat;Mpahari;Mouse;Mcaroli;ChinHam;Rabbit;MouseLemur;Human;Orangutan;Chimpanzee;Bonobo;Gorilla;Macaque;Marmoset	0.906845201793161	1.46351253388856e-08	0	0.798261247451638	1.44603453157845e-05	0	0.293944533111309
Dnmt3b	Cdt1	14	NMR;Rat;Mspici;Mpahari;Mouse;Mcaroli;ChinHam;Rabbit;MouseLemur;Human;Chimpanzee;Gorilla;Macaque;Marmoset	0.908771929824561	0	0	0.941927181567379	1.76685736917999e-09	0	0.12191710337518
Dnmt3b	Cebpb	14	NMR;Rat;Mpahari;Mouse;Mcaroli;ChinHam;Rabbit;MouseLemur;Human;Orangutan;Chimpanzee;Gorilla;Macaque;Marmoset	0.686567428788851	0.00116819720163986	0	0.21987987316203	0.365726352409231	0.247524752475248	0.604395728180118
Dnmt3b	Cenpa	15	NMR;Rat;Mspici;Mpahari;Mouse;Mcaroli;ChinHam;Rabbit;MouseLemur;Human;Orangutan;Chimpanzee;Gorilla;Macaque;Marmoset	0.82406015037594	3.8387920495087e-06	0	0.688470174374803	0.000790114894427801	0	0.266794007576918
Dnmt3b	Cenpc	16	NMR;Rat;Mspici;Mpahari;Mouse;Mcaroli;ChinHam;Rabbit;MouseLemur;Human;Orangutan;Chimpanzee;Bonobo;Gorilla;Macaque;Marmoset	0.943534726143422	4.04205225376592e-06	0	0.828604808261612	1.90639724497194e-06	0	0.21025639670265
Dnmt3b	Cenph	16	NMR;Rat;Mspici;Mpahari;Mouse;Mcaroli;ChinHam;Rabbit;MouseLemur;Human;Orangutan;Chimpanzee;Bonobo;Gorilla;Macaque;Marmoset	0.93419941595928	2.08945011485893e-10	0	0.890168277724393	2.90917299137337e-08	0	0.153861658982712
Dnmt3b	Cenpi	16	NMR;Rat;Mspici;Mpahari;Mouse;Mcaroli;ChinHam;Rabbit;MouseLemur;Human;Orangutan;Chimpanzee;Bonobo;Gorilla;Macaque;Marmoset	0.92772444946358	4.11107571687022e-06	0	0.855526006352818	3.88468964140725e-07	0	0.179873817679571
Dnmt3b	Cenpj	15	NMR;Rat;Mpahari;Mouse;Mcaroli;ChinHam;Rabbit;MouseLemur;Human;Orangutan;Chimpanzee;Bonobo;Gorilla;Macaque;Marmoset	0.953246753246753	5.1701397048132e-06	0	0.945142483737976	1.11351593020168e-10	0	0.10826828125144
Dnmt3b	Cenpk	15	NMR;Rat;Mspici;Mpahari;Mouse;ChinHam;Rabbit;MouseLemur;Human;Orangutan;Chimpanzee;Bonobo;Gorilla;Macaque;Marmoset	0.823457137260457	4.52306688501182e-06	0	0.637645533846062	0.00187356694495619	0	0.280382896228287
Dnmt3b	Cenpl	16	NMR;Rat;Mspici;Mpahari;Mouse;Mcaroli;ChinHam;Rabbit;MouseLemur;Human;Orangutan;Chimpanzee;Bonobo;Gorilla;Macaque;Marmoset	0.89158667419537	3.14280798216835e-06	0	0.890132434218577	2.91823228408947e-08	0	0.178389621761592
Dnmt3b	Cenpm	16	NMR;Rat;Mspici;Mpahari;Mouse;Mcaroli;ChinHam;Rabbit;MouseLemur;Human;Orangutan;Chimpanzee;Bonobo;Gorilla;Macaque;Marmoset	0.959051153747797	2.01987599745329e-12	0	0.908796737256091	4.91086303440875e-09	0	0.14156075770565
Dnmt3b	Cenpn	16	NMR;Rat;Mspici;Mpahari;Mouse;Mcaroli;ChinHam;Rabbit;MouseLemur;Human;Orangutan;Chimpanzee;Bonobo;Gorilla;Macaque;Marmoset	0.9785431959345	3.18464873137565e-06	0	0.966378516569201	2.89937093218326e-13	0	0.0869801600747551
Dnmt3b	Cenpo	14	NMR;Rat;Mspici;Mouse;Mcaroli;ChinHam;Rabbit;MouseLemur;Human;Chimpanzee;Bonobo;Gorilla;Macaque;Marmoset	0.93984962406015	5.59971221262217e-06	0	0.8233345653912	8.22320857146371e-06	0	0.183030316777855
Dnmt3b	Cenpp	15	NMR;Rat;Mspici;Mpahari;Mouse;Mcaroli;ChinHam;Rabbit;MouseLemur;Human;Chimpanzee;Bonobo;Gorilla;Macaque;Marmoset	0.904189719659539	1.89123019398077e-08	0	0.929193092480867	1.18117636032205e-09	0	0.162618126254092
Dnmt3b	Cenps	9	Mpahari;Mouse;Mcaroli;ChinHam;Rabbit;MouseLemur;Human;Chimpanzee;Macaque	0.736263736263736	0.00578941767568059	0	0.688239169146197	0.00930239337553775	0	0.235487002491266
Dnmt3b	Cenpu	16	NMR;Rat;Mspici;Mpahari;Mouse;Mcaroli;ChinHam;Rabbit;MouseLemur;Human;Orangutan;Chimpanzee;Bonobo;Gorilla;Macaque;Marmoset	0.936758893280632	4.10359421737025e-06	0	0.809519334147709	5.03546766003115e-06	0	0.196265209208973
Dnmt3b	Cenpx	12	NMR;Mpahari;Mouse;Mcaroli;ChinHam;Rabbit;Human;Orangutan;Chimpanzee;Bonobo;Gorilla;Macaque	0.851801334994204	1.43015679671286e-05	0	0.63723269228467	0.00593472044086821	0.0198019801980198	0.35052350504241
Dnmt3b	Cfdp1	15	NMR;Rat;Mspici;Mpahari;Mouse;Mcaroli;ChinHam;Rabbit;MouseLemur;Human;Orangutan;Chimpanzee;Bonobo;Macaque;Marmoset	0.858258202906994	6.48396442580688e-07	0	0.638814301655413	0.00182655548967864	0.0099009900990099	0.259823676259412
Dnmt3b	Champ1	15	NMR;Rat;Mspici;Mpahari;Mouse;Mcaroli;ChinHam;Rabbit;Human;Orangutan;Chimpanzee;Bonobo;Gorilla;Macaque;Marmoset	0.963636363636364	5.06888525398215e-06	0	0.974573383454129	8.39822378182234e-14	0	0.0841664176609321
Dnmt3b	Ckap5	16	NMR;Rat;Mspici;Mpahari;Mouse;Mcaroli;ChinHam;Rabbit;MouseLemur;Human;Orangutan;Chimpanzee;Bonobo;Gorilla;Macaque;Marmoset	0.976284584980237	3.25826307898467e-06	0	0.955678960772479	4.39446496993413e-12	0	0.104277785969696
Dnmt3b	Clasp1	16	NMR;Rat;Mspici;Mpahari;Mouse;Mcaroli;ChinHam;Rabbit;MouseLemur;Human;Orangutan;Chimpanzee;Bonobo;Gorilla;Macaque;Marmoset	0.977413890457369	3.22164524955639e-06	0	0.976403950241905	8.76109557177415e-15	0	0.0793723258543037
Dnmt3b	Clasp2	15	NMR;Rat;Mspici;Mpahari;Mouse;Mcaroli;ChinHam;Rabbit;Human;Orangutan;Chimpanzee;Bonobo;Gorilla;Macaque;Marmoset	0.971428571428571	4.91365940292391e-06	0	0.968418113878724	6.42989291658912e-13	0	0.0962408332022144
Dnmt3b	Crebbp	16	NMR;Rat;Mspici;Mpahari;Mouse;Mcaroli;ChinHam;Rabbit;MouseLemur;Human;Orangutan;Chimpanzee;Bonobo;Gorilla;Macaque;Marmoset	0.948051948051948	3.97738009413851e-06	0	0.951092760504038	1.15405382053961e-11	0	0.116105635501138
Dnmt3b	Csnk1a1	16	NMR;Rat;Mspici;Mpahari;Mouse;Mcaroli;ChinHam;Rabbit;MouseLemur;Human;Orangutan;Chimpanzee;Bonobo;Gorilla;Macaque;Marmoset	0.905031669425137	7.24234597368444e-09	0	0.909341244774375	4.6361514127285e-09	0	0.152736290198068
Dnmt3b	Ctcf	16	NMR;Rat;Mspici;Mpahari;Mouse;Mcaroli;ChinHam;Rabbit;MouseLemur;Human;Orangutan;Chimpanzee;Bonobo;Gorilla;Macaque;Marmoset	0.950310559006211	3.9385870237965e-06	0	0.926502854329594	6.11435017361551e-10	0	0.143067510949492
Dnmt3b	Ctnnb1	16	NMR;Rat;Mspici;Mpahari;Mouse;Mcaroli;ChinHam;Rabbit;MouseLemur;Human;Orangutan;Chimpanzee;Bonobo;Gorilla;Macaque;Marmoset	0.919819311123659	4.03978456841057e-06	0	0.832187837480265	1.56789025841981e-06	0	0.212882878207511
Dnmt3b	Daxx	16	NMR;Rat;Mspici;Mpahari;Mouse;Mcaroli;ChinHam;Rabbit;MouseLemur;Human;Orangutan;Chimpanzee;Bonobo;Gorilla;Macaque;Marmoset	0.919819311123659	4.03978456841057e-06	0	0.812539402859125	4.34969219969959e-06	0	0.190117814219272
Dnmt3b	Dctn1	16	NMR;Rat;Mspici;Mpahari;Mouse;Mcaroli;ChinHam;Rabbit;MouseLemur;Human;Orangutan;Chimpanzee;Bonobo;Gorilla;Macaque;Marmoset	0.936758893280632	4.10359421737025e-06	0	0.897112636452275	1.5596575760977e-08	0	0.162961762342013
Dnmt3b	Dctn2	16	NMR;Rat;Mspici;Mpahari;Mouse;Mcaroli;ChinHam;Rabbit;MouseLemur;Human;Orangutan;Chimpanzee;Bonobo;Gorilla;Macaque;Marmoset	0.882552230378317	2.66636662755956e-06	0	0.715153575783659	0.000183423947823597	0	0.230002989810042
Dnmt3b	Dctn3	16	NMR;Rat;Mspici;Mpahari;Mouse;Mcaroli;ChinHam;Rabbit;MouseLemur;Human;Orangutan;Chimpanzee;Bonobo;Gorilla;Macaque;Marmoset	0.917468082121798	1.87614380704064e-09	0	0.941443456927612	6.70975329536039e-11	0	0.149142504105963
Dnmt3b	Dctn4	16	NMR;Rat;Mspici;Mpahari;Mouse;Mcaroli;ChinHam;Rabbit;MouseLemur;Human;Orangutan;Chimpanzee;Bonobo;Gorilla;Macaque;Marmoset	0.972866647770557	3.49017381522349e-14	0	0.963778728095379	6.04065122813632e-13	0	0.103034296559097
Dnmt3b	Dctn5	16	NMR;Rat;Mspici;Mpahari;Mouse;Mcaroli;ChinHam;Rabbit;MouseLemur;Human;Orangutan;Chimpanzee;Bonobo;Gorilla;Macaque;Marmoset	0.855125704813996	3.98671878809758e-07	0	0.833668510184404	1.44429326892166e-06	0	0.203488441369623
Dnmt3b	Dctn6	14	NMR;Rat;Mpahari;Mouse;Mcaroli;ChinHam;Rabbit;MouseLemur;Human;Chimpanzee;Bonobo;Gorilla;Macaque;Marmoset	0.728916489281942	0.000266652984712203	0	0.482566701418781	0.0311612598852907	0.0297029702970297	0.333323888253057
Dnmt3b	Dicer1	15	NMR;Rat;Mpahari;Mouse;Mcaroli;ChinHam;Rabbit;MouseLemur;Human;Orangutan;Chimpanzee;Bonobo;Gorilla;Macaque;Marmoset	0.975324675324675	4.81449672895999e-06	0	0.708280728416121	0.000326907401507924	0	0.219629133224395
Dnmt3b	Dnmt1	15	NMR;Rat;Mspici;Mpahari;Mouse;Mcaroli;ChinHam;MouseLemur;Human;Orangutan;Chimpanzee;Bonobo;Gorilla;Macaque;Marmoset	0.977922077922078	4.74134800049449e-06	0	0.96010308275764	5.73281800288418e-12	0	0.0989609653718407
Dnmt3b	Dnmt3a	16	NMR;Rat;Mspici;Mpahari;Mouse;Mcaroli;ChinHam;Rabbit;MouseLemur;Human;Orangutan;Chimpanzee;Bonobo;Gorilla;Macaque;Marmoset	0.940146809712027	4.07841586582293e-06	0	0.959418402430294	1.84868680698594e-12	0	0.105322524326334
Dscc1	Abraxas1	17	NMR;Rat;Mspici;Mspretus;Mpahari;Mouse;Mcaroli;ChinHam;Rabbit;MouseLemur;Human;Orangutan;Chimpanzee;Bonobo;Gorilla;Macaque;Marmoset	0.954545454545454	2.68918415798095e-06	0	0.892270965968095	1.06724949952292e-08	0	0.181077611257526
Dscc1	Abraxas2	17	NMR;Rat;Mspici;Mspretus;Mpahari;Mouse;Mcaroli;ChinHam;Rabbit;MouseLemur;Human;Orangutan;Chimpanzee;Bonobo;Gorilla;Macaque;Marmoset	0.903066712780059	3.6982435469386e-09	0	0.676142744470961	0.000397521673655166	0	0.282647523679638
Dscc1	Ahctf1	16	NMR;Rat;Mspici;Mspretus;Mouse;Mcaroli;ChinHam;Rabbit;MouseLemur;Human;Orangutan;Chimpanzee;Bonobo;Gorilla;Macaque;Marmoset	0.936758893280632	4.10359421737025e-06	0	0.784765610939655	1.52960829694231e-05	0	0.243423996567479
Dscc1	Anapc16	17	NMR;Rat;Mspici;Mspretus;Mpahari;Mouse;Mcaroli;ChinHam;Rabbit;MouseLemur;Human;Orangutan;Chimpanzee;Bonobo;Gorilla;Macaque;Marmoset	0.75856361349966	2.73037442146695e-05	0	0.834787088701351	7.29979238931423e-07	0	0.256375503439629
Dscc1	Apc	17	NMR;Rat;Mspici;Mspretus;Mpahari;Mouse;Mcaroli;ChinHam;Rabbit;MouseLemur;Human;Orangutan;Chimpanzee;Bonobo;Gorilla;Macaque;Marmoset	0.949604743083004	2.81209575025942e-06	0	0.7246283871449	9.2095308780716e-05	0	0.228260431074846
Dscc1	Atrx	16	NMR;Mspici;Mspretus;Mpahari;Mouse;Mcaroli;ChinHam;Rabbit;MouseLemur;Human;Orangutan;Chimpanzee;Bonobo;Gorilla;Macaque;Marmoset	0.953246753246753	5.1701397048132e-06	0	0.545759805058743	0.0104917820940028	0.0198019801980198	0.323745996155066
Dscc1	Aurka	16	NMR;Rat;Mspretus;Mpahari;Mouse;Mcaroli;ChinHam;Rabbit;MouseLemur;Human;Orangutan;Chimpanzee;Bonobo;Gorilla;Macaque;Marmoset	0.96386222473179	3.62914167457338e-06	0	0.925534880741052	6.94063507132878e-10	0	0.151735165872991
Dscc1	Aurkb	17	NMR;Rat;Mspici;Mspretus;Mpahari;Mouse;Mcaroli;ChinHam;Rabbit;MouseLemur;Human;Orangutan;Chimpanzee;Bonobo;Gorilla;Macaque;Marmoset	0.951581027667984	2.76393853663101e-06	0	0.778560527040982	1.21256220562278e-05	0	0.20439936527712
Dscc1	Aurkc	13	NMR;Rat;Mpahari;Mouse;ChinHam;Rabbit;MouseLemur;Human;Orangutan;Chimpanzee;Bonobo;Gorilla;Marmoset	0.856516098251385	2.86016038305148e-06	0	0.8216760441892	1.60133740047182e-05	0	0.261086929928884
Dscc1	Axin2	17	NMR;Rat;Mspici;Mspretus;Mpahari;Mouse;Mcaroli;ChinHam;Rabbit;MouseLemur;Human;Orangutan;Chimpanzee;Bonobo;Gorilla;Macaque;Marmoset	0.955533596837945	2.66364991539877e-06	0	0.755207337410817	3.10552292356465e-05	0	0.225799309004224
Dscc1	Baz1b	17	NMR;Rat;Mspici;Mspretus;Mpahari;Mouse;Mcaroli;ChinHam;Rabbit;MouseLemur;Human;Orangutan;Chimpanzee;Bonobo;Gorilla;Macaque;Marmoset	0.955533596837945	2.66364991539877e-06	0	0.817114407222632	1.95345060621683e-06	0	0.204945633235608
Dscc1	Bod1l	17	NMR;Rat;Mspici;Mspretus;Mpahari;Mouse;Mcaroli;ChinHam;Rabbit;MouseLemur;Human;Orangutan;Chimpanzee;Bonobo;Gorilla;Macaque;Marmoset	0.961462450592885	2.50492145392304e-06	0	0.907115429475313	2.40648630808114e-09	0	0.166669527983702
Dscc1	Brca2	16	NMR;Rat;Mspici;Mspretus;Mouse;Mcaroli;ChinHam;Rabbit;MouseLemur;Human;Orangutan;Chimpanzee;Bonobo;Gorilla;Macaque;Marmoset	0.971767363071711	3.40047344631159e-06	0	0.888004982542224	3.50305219806677e-08	0	0.192153630434067
Dscc1	Bub1	17	NMR;Rat;Mspici;Mspretus;Mpahari;Mouse;Mcaroli;ChinHam;Rabbit;MouseLemur;Human;Orangutan;Chimpanzee;Bonobo;Gorilla;Macaque;Marmoset	0.929841897233202	3.19347829795554e-06	0	0.749029565135332	3.91559671892715e-05	0	0.256221718768119
Dscc1	Bub1b	17	NMR;Rat;Mspici;Mspretus;Mpahari;Mouse;Mcaroli;ChinHam;Rabbit;MouseLemur;Human;Orangutan;Chimpanzee;Bonobo;Gorilla;Macaque;Marmoset	0.933036845879695	8.70550798286049e-11	0	0.655856475595863	0.000679212960615752	0	0.281712292379778
Dscc1	Bub3	17	NMR;Rat;Mspici;Mspretus;Mpahari;Mouse;Mcaroli;ChinHam;Rabbit;MouseLemur;Human;Orangutan;Chimpanzee;Bonobo;Gorilla;Macaque;Marmoset	0.857919472694465	1.66749001438747e-07	0	0.601925280031696	0.00237525536536122	0.0099009900990099	0.322215958716204
Dscc1	Cbx1	15	NMR;Rat;Mspici;Mspretus;Mpahari;Mouse;ChinHam;Rabbit;Human;Orangutan;Chimpanzee;Bonobo;Gorilla;Macaque;Marmoset	0.804857148317183	1.08402000210802e-05	0	0.972077050747863	2.02470666403537e-13	0	0.212131526200463
Dscc1	Cbx3	13	NMR;Rat;Mouse;Mcaroli;ChinHam;Rabbit;MouseLemur;Human;Orangutan;Chimpanzee;Bonobo;Macaque;Marmoset	0.818981932633277	1.8013518614882e-05	0	0.878660256387496	7.44248129204599e-07	0	0.228927111620861
Dscc1	Cbx5	16	NMR;Rat;Mspici;Mpahari;Mouse;Mcaroli;ChinHam;Rabbit;MouseLemur;Human;Orangutan;Chimpanzee;Bonobo;Gorilla;Macaque;Marmoset	0.915560612617891	2.33875485638184e-09	0	0.681078232548282	0.000484115671434092	0.0099009900990099	0.28826691128009
Dscc1	Ccdc24	17	NMR;Rat;Mspici;Mspretus;Mpahari;Mouse;Mcaroli;ChinHam;Rabbit;MouseLemur;Human;Orangutan;Chimpanzee;Bonobo;Gorilla;Macaque;Marmoset	0.91699604743083	3.30786992906087e-06	0	0.885899069126438	1.89545698153142e-08	0	0.216395186550281
Dscc1	Cdca8	16	NMR;Rat;Mspici;Mspretus;Mpahari;Mouse;Mcaroli;ChinHam;Rabbit;MouseLemur;Human;Chimpanzee;Bonobo;Gorilla;Macaque;Marmoset	0.887069452286844	2.91325107501704e-06	0	0.517622124938082	0.0136122182398185	0.0099009900990099	0.329982564329831
Dscc1	Cdk1	16	NMR;Rat;Mspretus;Mpahari;Mouse;Mcaroli;ChinHam;Rabbit;MouseLemur;Human;Orangutan;Chimpanzee;Bonobo;Gorilla;Macaque;Marmoset	0.886187017310721	4.08306499961209e-08	0	0.946100641472746	2.98719821276554e-11	0	0.174366950059069
Dscc1	Cenpc	17	NMR;Rat;Mspici;Mspretus;Mpahari;Mouse;Mcaroli;ChinHam;Rabbit;MouseLemur;Human;Orangutan;Chimpanzee;Bonobo;Gorilla;Macaque;Marmoset	0.953557312252964	2.7144195190546e-06	0	0.649765634487003	0.000791754671310068	0	0.273911901479523
Dscc1	Cenph	17	NMR;Rat;Mspici;Mspretus;Mpahari;Mouse;Mcaroli;ChinHam;Rabbit;MouseLemur;Human;Orangutan;Chimpanzee;Bonobo;Gorilla;Macaque;Marmoset	0.913269116094108	1.2046222821351e-09	0	0.683749994471793	0.00032174500009503	0	0.270926953341264
Dscc1	Cenpi	17	NMR;Rat;Mspici;Mspretus;Mpahari;Mouse;Mcaroli;ChinHam;Rabbit;MouseLemur;Human;Orangutan;Chimpanzee;Bonobo;Gorilla;Macaque;Marmoset	0.922924901185771	3.27073723448913e-06	0	0.691994588338288	0.000254048462045964	0	0.28425448376838
Dscc1	Cenpj	16	NMR;Rat;Mspretus;Mpahari;Mouse;Mcaroli;ChinHam;Rabbit;MouseLemur;Human;Orangutan;Chimpanzee;Bonobo;Gorilla;Macaque;Marmoset	0.918690005646527	4.02330112114084e-06	0	0.773976629131889	2.37617075031161e-05	0	0.246300769897924
Dscc1	Cenpk	16	NMR;Rat;Mspici;Mspretus;Mpahari;Mouse;ChinHam;Rabbit;MouseLemur;Human;Orangutan;Chimpanzee;Bonobo;Gorilla;Macaque;Marmoset	0.831260409848012	1.64997789027654e-06	0	0.493651191933213	0.0195515869159081	0.0198019801980198	0.345213159541158
Dscc1	Cenpl	17	NMR;Rat;Mspici;Mspretus;Mpahari;Mouse;Mcaroli;ChinHam;Rabbit;MouseLemur;Human;Orangutan;Chimpanzee;Bonobo;Gorilla;Macaque;Marmoset	0.869565217391304	2.49942873956337e-06	0	0.727792472250413	8.28459516706678e-05	0	0.262980987521814
Dscc1	Cenpm	17	NMR;Rat;Mspici;Mspretus;Mpahari;Mouse;Mcaroli;ChinHam;Rabbit;MouseLemur;Human;Orangutan;Chimpanzee;Bonobo;Gorilla;Macaque;Marmoset	0.946874256729605	8.146413841365e-12	0	0.755407033468407	3.08199909735941e-05	0	0.22745228743329
Dscc1	Cenpn	17	NMR;Rat;Mspici;Mspretus;Mpahari;Mouse;Mcaroli;ChinHam;Rabbit;MouseLemur;Human;Orangutan;Chimpanzee;Bonobo;Gorilla;Macaque;Marmoset	0.966403162055336	2.36684564481278e-06	0	0.873825542471114	5.15722156214325e-08	0	0.184013554929323
Dscc1	Cenpo	15	NMR;Rat;Mspici;Mspretus;Mouse;Mcaroli;ChinHam;Rabbit;MouseLemur;Human;Chimpanzee;Bonobo;Gorilla;Macaque;Marmoset	0.911688311688312	3.94836027690675e-06	0	0.564917121717957	0.00762344330521155	0.0198019801980198	0.324017532143276
Dscc1	Cenpp	16	NMR;Rat;Mspici;Mspretus;Mpahari;Mouse;Mcaroli;ChinHam;Rabbit;MouseLemur;Human;Chimpanzee;Bonobo;Gorilla;Macaque;Marmoset	0.875458944822783	9.59677826757214e-08	0	0.896304499048448	1.68076428546486e-08	0	0.207214342870722
Dscc1	Cenpu	17	NMR;Rat;Mspici;Mspretus;Mpahari;Mouse;Mcaroli;ChinHam;Rabbit;MouseLemur;Human;Orangutan;Chimpanzee;Bonobo;Gorilla;Macaque;Marmoset	0.934782608695652	3.11829937193033e-06	0	0.521686544602843	0.0106766617869273	0.0198019801980198	0.295488458751178
Dscc1	Cenpx	12	NMR;Mpahari;Mouse;Mcaroli;ChinHam;Rabbit;Human;Orangutan;Chimpanzee;Bonobo;Gorilla;Macaque	0.855559282060355	1.19315721479828e-05	0	0.407900497126257	0.104094417239789	0.0495049504950495	0.459786181648986
Dscc1	Cfdp1	16	NMR;Rat;Mspici;Mspretus;Mpahari;Mouse;Mcaroli;ChinHam;Rabbit;MouseLemur;Human;Orangutan;Chimpanzee;Bonobo;Macaque;Marmoset	0.869983597280004	1.44112791436518e-07	0	0.421568538572435	0.0506897681185905	0.0891089108910891	0.35647310223182
Dscc1	Champ1	16	NMR;Rat;Mspici;Mspretus;Mpahari;Mouse;Mcaroli;ChinHam;Rabbit;Human;Orangutan;Chimpanzee;Bonobo;Gorilla;Macaque;Marmoset	0.970638057594579	3.43483964594474e-06	0	0.877934008743673	7.93569945920565e-08	0	0.194094309162992
Dscc1	Ckap5	17	NMR;Rat;Mspici;Mspretus;Mpahari;Mouse;Mcaroli;ChinHam;Rabbit;MouseLemur;Human;Orangutan;Chimpanzee;Bonobo;Gorilla;Macaque;Marmoset	0.938735177865613	3.04751561959308e-06	0	0.92716784607714	2.04888286867767e-10	0	0.160443285327736
Dscc1	Clasp1	17	NMR;Rat;Mspici;Mspretus;Mpahari;Mouse;Mcaroli;ChinHam;Rabbit;MouseLemur;Human;Orangutan;Chimpanzee;Bonobo;Gorilla;Macaque;Marmoset	0.956521739130435	2.63783040843028e-06	0	0.86553695641241	9.68326496251408e-08	0	0.193462775921607
Dscc1	Clasp2	16	NMR;Rat;Mspici;Mspretus;Mpahari;Mouse;Mcaroli;ChinHam;Rabbit;Human;Orangutan;Chimpanzee;Bonobo;Gorilla;Macaque;Marmoset	0.974025974025974	3.33026847301017e-06	0	0.804718487871673	6.32210469831161e-06	0	0.207772788837864
Dscc1	Crebbp	17	NMR;Rat;Mspici;Mspretus;Mpahari;Mouse;Mcaroli;ChinHam;Rabbit;MouseLemur;Human;Orangutan;Chimpanzee;Bonobo;Gorilla;Macaque;Marmoset	0.923913043478261	3.26184931587958e-06	0	0.712787792645057	0.000135185421518555	0	0.252837021190048
Dscc1	Csnk1a1	17	NMR;Rat;Mspici;Mspretus;Mpahari;Mouse;Mcaroli;ChinHam;Rabbit;MouseLemur;Human;Orangutan;Chimpanzee;Bonobo;Gorilla;Macaque;Marmoset	0.919614851158238	5.58167910911167e-10	0	0.916762497252757	7.94698976263369e-10	0	0.178117895881598
Dscc1	Ctcf	17	NMR;Rat;Mspici;Mspretus;Mpahari;Mouse;Mcaroli;ChinHam;Rabbit;MouseLemur;Human;Orangutan;Chimpanzee;Bonobo;Gorilla;Macaque;Marmoset	0.91897233201581	3.29865643929099e-06	0	0.73147574117583	7.31093741822769e-05	0	0.259542660299055
Dscc1	Ctnnb1	17	NMR;Rat;Mspici;Mspretus;Mpahari;Mouse;Mcaroli;ChinHam;Rabbit;MouseLemur;Human;Orangutan;Chimpanzee;Bonobo;Gorilla;Macaque;Marmoset	0.9199604743083	3.29284578281769e-06	0	0.985704425895258	9.9789659634099e-18	0	0.114326612857653
Dscc1	Daxx	17	NMR;Rat;Mspici;Mspretus;Mpahari;Mouse;Mcaroli;ChinHam;Rabbit;MouseLemur;Human;Orangutan;Chimpanzee;Bonobo;Gorilla;Macaque;Marmoset	0.923913043478261	3.26184931587958e-06	0	0.671262770558907	0.000453855241870561	0	0.294558518703184
Dscc1	Dctn1	17	NMR;Rat;Mspici;Mspretus;Mpahari;Mouse;Mcaroli;ChinHam;Rabbit;MouseLemur;Human;Orangutan;Chimpanzee;Bonobo;Gorilla;Macaque;Marmoset	0.926877470355731	3.23080788740926e-06	0	0.705109290306968	0.000171699070843794	0	0.266884173219515
Dscc1	Dctn2	17	NMR;Rat;Mspici;Mspretus;Mpahari;Mouse;Mcaroli;ChinHam;Rabbit;MouseLemur;Human;Orangutan;Chimpanzee;Bonobo;Gorilla;Macaque;Marmoset	0.877687202480052	3.78746482235004e-08	0	0.538772986654089	0.0079887100943432	0	0.332798709491026
Dscc1	Dctn3	17	NMR;Rat;Mspici;Mspretus;Mpahari;Mouse;Mcaroli;ChinHam;Rabbit;MouseLemur;Human;Orangutan;Chimpanzee;Bonobo;Gorilla;Macaque;Marmoset	0.93610985420357	5.38922970495987e-11	0	0.812246974494163	2.51555611145938e-06	0	0.225019323298104
Dscc1	Dctn4	17	NMR;Rat;Mspici;Mspretus;Mpahari;Mouse;Mcaroli;ChinHam;Rabbit;MouseLemur;Human;Orangutan;Chimpanzee;Bonobo;Gorilla;Macaque;Marmoset	0.959446562318354	5.05494688411548e-13	0	0.847218308449534	3.40173946466266e-07	0	0.187005665136867
Dscc1	Dctn5	17	NMR;Rat;Mspici;Mspretus;Mpahari;Mouse;Mcaroli;ChinHam;Rabbit;MouseLemur;Human;Orangutan;Chimpanzee;Bonobo;Gorilla;Macaque;Marmoset	0.894489772797801	8.66447132732628e-09	0	0.766705606684505	1.98073762762795e-05	0	0.247079311776201
Dscc1	Dctn6	15	NMR;Rat;Mspretus;Mpahari;Mouse;Mcaroli;ChinHam;Rabbit;MouseLemur;Human;Chimpanzee;Bonobo;Gorilla;Macaque;Marmoset	0.737321819770099	0.000136952580405107	0	0.223608650314858	0.329872689163069	0.168316831683168	0.404412368064762
Dscc1	Dicer1	16	NMR;Rat;Mspretus;Mpahari;Mouse;Mcaroli;ChinHam;Rabbit;MouseLemur;Human;Orangutan;Chimpanzee;Bonobo;Gorilla;Macaque;Marmoset	0.933370976849238	4.11691640199737e-06	0	0.505119646429705	0.0164929299551112	0.0693069306930693	0.292047573019473
Dscc1	Dnmt1	16	NMR;Rat;Mspici;Mspretus;Mpahari;Mouse;Mcaroli;ChinHam;MouseLemur;Human;Orangutan;Chimpanzee;Bonobo;Gorilla;Macaque;Marmoset	0.955957086391869	3.82451445467209e-06	0	0.886534482409206	3.96602659554797e-08	0	0.186442761196279
Dscc1	Dnmt3a	16	NMR;Rat;Mspici;Mpahari;Mouse;Mcaroli;ChinHam;Rabbit;MouseLemur;Human;Orangutan;Chimpanzee;Bonobo;Gorilla;Macaque;Marmoset	0.952569169960474	3.89577845702015e-06	0	0.827042641764698	2.07312579799337e-06	0	0.199474675920086
Dscc1	Dnmt3b	16	NMR;Rat;Mspici;Mpahari;Mouse;Mcaroli;ChinHam;Rabbit;MouseLemur;Human;Orangutan;Chimpanzee;Bonobo;Gorilla;Macaque;Marmoset	0.974025974025974	3.33026847301017e-06	0	0.823042910027965	2.56003044672953e-06	0	0.196891017923844
Dsn1	Abraxas1	17	NMR;Rat;Mspici;Mspretus;Mpahari;Mouse;Mcaroli;ChinHam;Rabbit;MouseLemur;Human;Orangutan;Chimpanzee;Bonobo;Gorilla;Macaque;Marmoset	0.935013618858253	6.41184009444052e-11	0	0.843452405709745	4.31667514696956e-07	0	0.203563618561498
Dsn1	Abraxas2	17	NMR;Rat;Mspici;Mspretus;Mpahari;Mouse;Mcaroli;ChinHam;Rabbit;MouseLemur;Human;Orangutan;Chimpanzee;Bonobo;Gorilla;Macaque;Marmoset	0.911699484232862	1.44400823719699e-09	0	0.908089741182751	2.16375375970561e-09	0	0.166880874631347
Dsn1	Ahctf1	16	NMR;Rat;Mspici;Mspretus;Mouse;Mcaroli;ChinHam;Rabbit;MouseLemur;Human;Orangutan;Chimpanzee;Bonobo;Gorilla;Macaque;Marmoset	0.904829180391032	7.39187360163714e-09	0	0.955558426904469	4.51317985811839e-12	0	0.105656458443719
Dsn1	Anapc16	17	NMR;Rat;Mspici;Mspretus;Mpahari;Mouse;Mcaroli;ChinHam;Rabbit;MouseLemur;Human;Orangutan;Chimpanzee;Bonobo;Gorilla;Macaque;Marmoset	0.779190493089	1.18037819376089e-05	0	0.825911491866651	1.21318017115796e-06	0	0.224339309621872
Dsn1	Apc	17	NMR;Rat;Mspici;Mspretus;Mpahari;Mouse;Mcaroli;ChinHam;Rabbit;MouseLemur;Human;Orangutan;Chimpanzee;Bonobo;Gorilla;Macaque;Marmoset	0.932048459390415	1.01086515968811e-10	0	0.924050996528744	3.13720870184832e-10	0	0.128013741178399
Dsn1	Atrx	16	NMR;Mspici;Mspretus;Mpahari;Mouse;Mcaroli;ChinHam;Rabbit;MouseLemur;Human;Orangutan;Chimpanzee;Bonobo;Gorilla;Macaque;Marmoset	0.936667798670299	4.21574172245987e-10	0	0.890362744441267	6.43876772558565e-08	0	0.175947287373213
Dsn1	Aurka	16	NMR;Rat;Mspretus;Mpahari;Mouse;Mcaroli;ChinHam;Rabbit;MouseLemur;Human;Orangutan;Chimpanzee;Bonobo;Gorilla;Macaque;Marmoset	0.940977162628875	7.24942424079962e-11	0	0.865805784178021	1.94177630982215e-07	0	0.178544025728535
Dsn1	Aurkb	17	NMR;Rat;Mspici;Mspretus;Mpahari;Mouse;Mcaroli;ChinHam;Rabbit;MouseLemur;Human;Orangutan;Chimpanzee;Bonobo;Gorilla;Macaque;Marmoset	0.936002005347533	5.48288310656103e-11	0	0.95986210064032	4.54512770251295e-13	0	0.104535430495219
Dsn1	Aurkc	13	NMR;Rat;Mpahari;Mouse;ChinHam;Rabbit;MouseLemur;Human;Orangutan;Chimpanzee;Bonobo;Gorilla;Marmoset	0.895961369622476	2.13936399338379e-07	0	0.943457708133131	1.41543570998191e-09	0	0.121688550138942
Dsn1	Axin2	17	NMR;Rat;Mspici;Mspretus;Mpahari;Mouse;Mcaroli;ChinHam;Rabbit;MouseLemur;Human;Orangutan;Chimpanzee;Bonobo;Gorilla;Macaque;Marmoset	0.964171020291994	1.40583208790684e-13	0	0.939235585021777	3.22727979202084e-11	0	0.112016440094202
Dsn1	Baz1b	17	NMR;Rat;Mspici;Mspretus;Mpahari;Mouse;Mcaroli;ChinHam;Rabbit;MouseLemur;Human;Orangutan;Chimpanzee;Bonobo;Gorilla;Macaque;Marmoset	0.952804575665282	2.41338347528691e-12	0	0.928860793688057	1.61271673778681e-10	0	0.139462973190235
Dsn1	Bod1l	17	NMR;Rat;Mspici;Mspretus;Mpahari;Mouse;Mcaroli;ChinHam;Rabbit;MouseLemur;Human;Orangutan;Chimpanzee;Bonobo;Gorilla;Macaque;Marmoset	0.945885870240326	9.84284749868526e-12	0	0.892540671593882	1.04080053937349e-08	0	0.159253085365641
Dsn1	Brca2	16	NMR;Rat;Mspici;Mspretus;Mouse;Mcaroli;ChinHam;Rabbit;MouseLemur;Human;Orangutan;Chimpanzee;Bonobo;Gorilla;Macaque;Marmoset	0.948884533743404	1.77831929837022e-11	0	0.932779414073348	2.57135246300664e-10	0	0.126151088943738
Dsn1	Bub1	17	NMR;Rat;Mspici;Mspretus;Mpahari;Mouse;Mcaroli;ChinHam;Rabbit;MouseLemur;Human;Orangutan;Chimpanzee;Bonobo;Gorilla;Macaque;Marmoset	0.949345222952804	4.99502099904779e-12	0	0.96441705266973	1.30912924311066e-13	0	0.102428535015847
Dsn1	Bub1b	17	NMR;Rat;Mspici;Mspretus;Mpahari;Mouse;Mcaroli;ChinHam;Rabbit;MouseLemur;Human;Orangutan;Chimpanzee;Bonobo;Gorilla;Macaque;Marmoset	0.931784478497281	1.05162788375436e-10	0	0.924921931893121	2.79025474498237e-10	0	0.146700438742402
Dsn1	Bub3	17	NMR;Rat;Mspici;Mspretus;Mpahari;Mouse;Mcaroli;ChinHam;Rabbit;MouseLemur;Human;Orangutan;Chimpanzee;Bonobo;Gorilla;Macaque;Marmoset	0.904844290657439	3.06963026704018e-09	0	0.916360542167635	8.34421479465547e-10	0	0.146463707084817
Dsn1	Cbx1	15	NMR;Rat;Mspici;Mspretus;Mpahari;Mouse;ChinHam;Rabbit;Human;Orangutan;Chimpanzee;Bonobo;Gorilla;Macaque;Marmoset	0.84370673017867	1.5457138158822e-06	0	0.677369399407179	0.000742737993884337	0	0.415509421754647
Dsn1	Cbx3	13	NMR;Rat;Mouse;Mcaroli;ChinHam;Rabbit;MouseLemur;Human;Orangutan;Chimpanzee;Bonobo;Macaque;Marmoset	0.741099545455748	0.000283052526608374	0	0.696701738649636	0.000918478742887956	0	0.293004494473034
Dsn1	Cbx5	16	NMR;Rat;Mspici;Mpahari;Mouse;Mcaroli;ChinHam;Rabbit;MouseLemur;Human;Orangutan;Chimpanzee;Bonobo;Gorilla;Macaque;Marmoset	0.912146892655367	3.42618847134955e-09	0	0.842303620084202	8.80218952247798e-07	0	0.221797697142673
Dsn1	Ccdc24	17	NMR;Rat;Mspici;Mspretus;Mpahari;Mouse;Mcaroli;ChinHam;Rabbit;MouseLemur;Human;Orangutan;Chimpanzee;Bonobo;Gorilla;Macaque;Marmoset	0.92512975396546	2.71273882531281e-10	0	0.847349532213574	3.37323782647163e-07	0	0.203831257626944
Dsn1	Cdca8	16	NMR;Rat;Mspici;Mspretus;Mpahari;Mouse;Mcaroli;ChinHam;Rabbit;MouseLemur;Human;Chimpanzee;Bonobo;Gorilla;Macaque;Marmoset	0.925727232622285	6.76891728738578e-10	0	0.889901515603524	2.97720007773814e-08	0	0.159956350921771
Dsn1	Cdk1	16	NMR;Rat;Mspretus;Mpahari;Mouse;Mcaroli;ChinHam;Rabbit;MouseLemur;Human;Orangutan;Chimpanzee;Bonobo;Gorilla;Macaque;Marmoset	0.881056387876227	6.20717271357158e-08	0	0.673997676141909	0.000583161051194279	0	0.364261424060443
Dsn1	Cenpc	17	NMR;Rat;Mspici;Mspretus;Mpahari;Mouse;Mcaroli;ChinHam;Rabbit;MouseLemur;Human;Orangutan;Chimpanzee;Bonobo;Gorilla;Macaque;Marmoset	0.945391676995686	1.08049701694588e-11	0	0.948905651390466	5.45873308868057e-12	0	0.10730499384586
Dsn1	Cenph	17	NMR;Rat;Mspici;Mspretus;Mpahari;Mouse;Mcaroli;ChinHam;Rabbit;MouseLemur;Human;Orangutan;Chimpanzee;Bonobo;Gorilla;Macaque;Marmoset	0.942906574394464	1.70515978828147e-11	0	0.984637125189338	2.11546971877359e-17	0	0.0627565876933305
Dsn1	Cenpi	17	NMR;Rat;Mspici;Mspretus;Mpahari;Mouse;Mcaroli;ChinHam;Rabbit;MouseLemur;Human;Orangutan;Chimpanzee;Bonobo;Gorilla;Macaque;Marmoset	0.944897483751047	1.18509373818779e-11	0	0.974412968674116	4.287731312971e-15	0	0.081249468039193
Dsn1	Cenpj	16	NMR;Rat;Mspretus;Mpahari;Mouse;Mcaroli;ChinHam;Rabbit;MouseLemur;Human;Orangutan;Chimpanzee;Bonobo;Gorilla;Macaque;Marmoset	0.944366035963673	4.0707387801529e-11	0	0.960297645984595	1.49047138122462e-12	0	0.100203501272843
Dsn1	Cenpk	16	NMR;Rat;Mspici;Mspretus;Mpahari;Mouse;ChinHam;Rabbit;MouseLemur;Human;Orangutan;Chimpanzee;Bonobo;Gorilla;Macaque;Marmoset	0.848204397842912	6.16848927900159e-07	0	0.788333342372374	1.31507114302409e-05	0	0.202223767923401
Dsn1	Cenpl	17	NMR;Rat;Mspici;Mspretus;Mpahari;Mouse;Mcaroli;ChinHam;Rabbit;MouseLemur;Human;Orangutan;Chimpanzee;Bonobo;Gorilla;Macaque;Marmoset	0.916234275561946	8.47262224960698e-10	0	0.962334254170876	2.35719874887324e-13	0	0.112297595543901
Dsn1	Cenpm	17	NMR;Rat;Mspici;Mspretus;Mpahari;Mouse;Mcaroli;ChinHam;Rabbit;MouseLemur;Human;Orangutan;Chimpanzee;Bonobo;Gorilla;Macaque;Marmoset	0.950815620365793	3.69010126624012e-12	0	0.941783456599029	2.08175562292898e-11	0	0.116933513126597
Dsn1	Cenpn	17	NMR;Rat;Mspici;Mspretus;Mpahari;Mouse;Mcaroli;ChinHam;Rabbit;MouseLemur;Human;Orangutan;Chimpanzee;Bonobo;Gorilla;Macaque;Marmoset	0.947368449974245	7.4011756745078e-12	0	0.93069853446753	1.23531246665009e-10	0	0.134395077954486
Dsn1	Cenpo	15	NMR;Rat;Mspici;Mspretus;Mouse;Mcaroli;ChinHam;Rabbit;MouseLemur;Human;Chimpanzee;Bonobo;Gorilla;Macaque;Marmoset	0.937317360250514	3.83224982454724e-10	0	0.885275224640106	9.70575001473037e-08	0	0.159979110244406
Dsn1	Cenpp	16	NMR;Rat;Mspici;Mspretus;Mpahari;Mouse;Mcaroli;ChinHam;Rabbit;MouseLemur;Human;Chimpanzee;Bonobo;Gorilla;Macaque;Marmoset	0.892655367231639	2.33843734191142e-08	0	0.875692587813324	9.42775690251447e-08	0	0.19846457742879
Dsn1	Cenpu	17	NMR;Rat;Mspici;Mspretus;Mpahari;Mouse;Mcaroli;ChinHam;Rabbit;MouseLemur;Human;Orangutan;Chimpanzee;Bonobo;Gorilla;Macaque;Marmoset	0.953792962154561	1.940940441682e-12	0	0.925147625870578	2.70616395575066e-10	0	0.106327713508204
Dsn1	Cenpx	12	NMR;Mpahari;Mouse;Mcaroli;ChinHam;Rabbit;Human;Orangutan;Chimpanzee;Bonobo;Gorilla;Macaque	0.800306935062875	0.000114237076327461	0	0.696065206887273	0.00191217077013553	0	0.311070060312792
Dsn1	Cfdp1	16	NMR;Rat;Mspici;Mspretus;Mpahari;Mouse;Mcaroli;ChinHam;Rabbit;MouseLemur;Human;Orangutan;Chimpanzee;Bonobo;Macaque;Marmoset	0.921685375354231	1.13039871085552e-09	0	0.850806808563381	5.2482323922668e-07	0	0.176101926118803
Dsn1	Champ1	16	NMR;Rat;Mspici;Mspretus;Mpahari;Mouse;Mcaroli;ChinHam;Rabbit;Human;Orangutan;Chimpanzee;Bonobo;Gorilla;Macaque;Marmoset	0.950578970410803	1.27843962754993e-11	0	0.933008999904796	2.48727092060219e-10	0	0.136285805731008
Dsn1	Ckap5	17	NMR;Rat;Mspici;Mspretus;Mpahari;Mouse;Mcaroli;ChinHam;Rabbit;MouseLemur;Human;Orangutan;Chimpanzee;Bonobo;Gorilla;Macaque;Marmoset	0.934519425613614	6.92742161139381e-11	0	0.916336790086442	8.36823537817278e-10	0	0.137977346028905
Dsn1	Clasp1	17	NMR;Rat;Mspici;Mspretus;Mpahari;Mouse;Mcaroli;ChinHam;Rabbit;MouseLemur;Human;Orangutan;Chimpanzee;Bonobo;Gorilla;Macaque;Marmoset	0.942426517527848	1.85789192731647e-11	0	0.92180022488369	4.22023221109454e-10	0	0.137229322356453
Dsn1	Clasp2	16	NMR;Rat;Mspici;Mspretus;Mpahari;Mouse;Mcaroli;ChinHam;Rabbit;Human;Orangutan;Chimpanzee;Bonobo;Gorilla;Macaque;Marmoset	0.954532655968067	5.64581277487586e-12	0	0.959668367124697	1.73972993998901e-12	0	0.103560486729897
Dsn1	Crebbp	17	NMR;Rat;Mspici;Mspretus;Mpahari;Mouse;Mcaroli;ChinHam;Rabbit;MouseLemur;Human;Orangutan;Chimpanzee;Bonobo;Gorilla;Macaque;Marmoset	0.942920710772488	1.70083877993816e-11	0	0.868025305849338	8.05026693393561e-08	0	0.193230158129873
Dsn1	Csnk1a1	17	NMR;Rat;Mspici;Mspretus;Mpahari;Mouse;Mcaroli;ChinHam;Rabbit;MouseLemur;Human;Orangutan;Chimpanzee;Bonobo;Gorilla;Macaque;Marmoset	0.870609035904423	6.61914175585086e-08	0	0.86855443837405	7.7365279246389e-08	0	0.192246516304537
Dsn1	Ctcf	17	NMR;Rat;Mspici;Mspretus;Mpahari;Mouse;Mcaroli;ChinHam;Rabbit;MouseLemur;Human;Orangutan;Chimpanzee;Bonobo;Gorilla;Macaque;Marmoset	0.955769735133119	1.23716732435288e-12	0	0.960290463071671	4.06854196936022e-13	0	0.104424538005295
Dsn1	Ctnnb1	17	NMR;Rat;Mspici;Mspretus;Mpahari;Mouse;Mcaroli;ChinHam;Rabbit;MouseLemur;Human;Orangutan;Chimpanzee;Bonobo;Gorilla;Macaque;Marmoset	0.956758121622399	9.80094701077325e-13	0	0.756295424378935	2.97923278918976e-05	0	0.280300880343113
Dsn1	Daxx	17	NMR;Rat;Mspici;Mspretus;Mpahari;Mouse;Mcaroli;ChinHam;Rabbit;MouseLemur;Human;Orangutan;Chimpanzee;Bonobo;Gorilla;Macaque;Marmoset	0.931060072901136	1.17118804072319e-10	0	0.965184217863179	1.04486215982961e-13	0	0.0970499667201975
Dsn1	Dctn1	17	NMR;Rat;Mspici;Mspretus;Mpahari;Mouse;Mcaroli;ChinHam;Rabbit;MouseLemur;Human;Orangutan;Chimpanzee;Bonobo;Gorilla;Macaque;Marmoset	0.920187821519063	5.19113392238858e-10	0	0.96844823431902	3.77045628019118e-14	0	0.098757336278553
Dsn1	Dctn2	17	NMR;Rat;Mspici;Mspretus;Mpahari;Mouse;Mcaroli;ChinHam;Rabbit;MouseLemur;Human;Orangutan;Chimpanzee;Bonobo;Gorilla;Macaque;Marmoset	0.907563025210084	2.29209986677543e-09	0	0.899011078118527	5.58379996864491e-09	0	0.159172728645768
Dsn1	Dctn3	17	NMR;Rat;Mspici;Mspretus;Mpahari;Mouse;Mcaroli;ChinHam;Rabbit;MouseLemur;Human;Orangutan;Chimpanzee;Bonobo;Gorilla;Macaque;Marmoset	0.908845458937993	1.9908530205736e-09	0	0.871272631972203	6.29037887657299e-08	0	0.174279089060289
Dsn1	Dctn4	17	NMR;Rat;Mspici;Mspretus;Mpahari;Mouse;Mcaroli;ChinHam;Rabbit;MouseLemur;Human;Orangutan;Chimpanzee;Bonobo;Gorilla;Macaque;Marmoset	0.938907010892009	3.41030191781297e-11	0	0.925428125130718	2.60482969941385e-10	0	0.123254730969455
Dsn1	Dctn5	17	NMR;Rat;Mspici;Mspretus;Mpahari;Mouse;Mcaroli;ChinHam;Rabbit;MouseLemur;Human;Orangutan;Chimpanzee;Bonobo;Gorilla;Macaque;Marmoset	0.893475037073653	9.53646613553547e-09	0	0.902295252404037	4.00523886363637e-09	0	0.164084694042677
Dsn1	Dctn6	15	NMR;Rat;Mspretus;Mpahari;Mouse;Mcaroli;ChinHam;Rabbit;MouseLemur;Human;Chimpanzee;Bonobo;Gorilla;Macaque;Marmoset	0.792195498962849	1.86779250249656e-05	0	0.746402819289101	0.000101952282312871	0	0.237775866461463
Dsn1	Dicer1	16	NMR;Rat;Mspretus;Mpahari;Mouse;Mcaroli;ChinHam;Rabbit;MouseLemur;Human;Orangutan;Chimpanzee;Bonobo;Gorilla;Macaque;Marmoset	0.932504979291881	2.67518706448895e-10	0	0.743142450910809	7.41880319409681e-05	0	0.215764072382672
Dsn1	Dnmt1	16	NMR;Rat;Mspici;Mspretus;Mpahari;Mouse;Mcaroli;ChinHam;MouseLemur;Human;Orangutan;Chimpanzee;Bonobo;Gorilla;Macaque;Marmoset	0.922903171509953	9.71415719874194e-10	0	0.930183745879671	3.71496683792073e-10	0	0.142885296517761
Dsn1	Dnmt3a	16	NMR;Rat;Mspici;Mpahari;Mouse;Mcaroli;ChinHam;Rabbit;MouseLemur;Human;Orangutan;Chimpanzee;Bonobo;Gorilla;Macaque;Marmoset	0.934764228181746	1.92143032016752e-10	0	0.887947040652304	3.52034196417045e-08	0	0.152161402447884
Dsn1	Dnmt3b	16	NMR;Rat;Mspici;Mpahari;Mouse;Mcaroli;ChinHam;Rabbit;MouseLemur;Human;Orangutan;Chimpanzee;Bonobo;Gorilla;Macaque;Marmoset	0.951143782633269	1.14231404208561e-11	0	0.91613259675911	2.19038066429207e-09	0	0.136809290937772
Dsn1	Dscc1	17	NMR;Rat;Mspici;Mspretus;Mpahari;Mouse;Mcaroli;ChinHam;Rabbit;MouseLemur;Human;Orangutan;Chimpanzee;Bonobo;Gorilla;Macaque;Marmoset	0.935507812102893	5.93102595020334e-11	0	0.755625520226758	3.05644102244111e-05	0	0.259976865013367
Dync1i1	Abraxas1	17	NMR;Rat;Mspici;Mspretus;Mpahari;Mouse;Mcaroli;ChinHam;Rabbit;MouseLemur;Human;Orangutan;Chimpanzee;Bonobo;Gorilla;Macaque;Marmoset	0.920682014763703	4.87418479518221e-10	0	0.712896307060581	0.000134722154285018	0	0.258548005515447
Dync1i1	Abraxas2	17	NMR;Rat;Mspici;Mspretus;Mpahari;Mouse;Mcaroli;ChinHam;Rabbit;MouseLemur;Human;Orangutan;Chimpanzee;Bonobo;Gorilla;Macaque;Marmoset	0.939896375497796	2.88571325342457e-11	0	0.937525578439151	4.28632148710731e-11	0	0.138832246642398
Dync1i1	Ahctf1	16	NMR;Rat;Mspici;Mspretus;Mouse;Mcaroli;ChinHam;Rabbit;MouseLemur;Human;Orangutan;Chimpanzee;Bonobo;Gorilla;Macaque;Marmoset	0.919514298175156	1.47230966143269e-09	0	0.83594243056716	1.27120250009147e-06	0	0.160514709540922
Dync1i1	Anapc16	17	NMR;Rat;Mspici;Mspretus;Mpahari;Mouse;Mcaroli;ChinHam;Rabbit;MouseLemur;Human;Orangutan;Chimpanzee;Bonobo;Gorilla;Macaque;Marmoset	0.790656508022492	7.1221191419304e-06	0	0.702208588125224	0.000187571085460647	0	0.265012257630269
Dync1i1	Apc	17	NMR;Rat;Mspici;Mspretus;Mpahari;Mouse;Mcaroli;ChinHam;Rabbit;MouseLemur;Human;Orangutan;Chimpanzee;Bonobo;Gorilla;Macaque;Marmoset	0.942426517527848	1.85789192731647e-11	0	0.88503964154082	2.04282506121029e-08	0	0.145601450760966
Dync1i1	Atrx	16	NMR;Mspici;Mspretus;Mpahari;Mouse;Mcaroli;ChinHam;Rabbit;MouseLemur;Human;Orangutan;Chimpanzee;Bonobo;Gorilla;Macaque;Marmoset	0.962650261878906	3.09385658816594e-12	0	0.788826433168321	2.14545244991732e-05	0	0.204694972386551
Dync1i1	Aurka	16	NMR;Rat;Mspretus;Mpahari;Mouse;Mcaroli;ChinHam;Rabbit;MouseLemur;Human;Orangutan;Chimpanzee;Bonobo;Gorilla;Macaque;Marmoset	0.926292044844751	6.28640917077874e-10	0	0.756277206178451	4.66051117306736e-05	0	0.230686331412845
Dync1i1	Aurkb	17	NMR;Rat;Mspici;Mspretus;Mpahari;Mouse;Mcaroli;ChinHam;Rabbit;MouseLemur;Human;Orangutan;Chimpanzee;Bonobo;Gorilla;Macaque;Marmoset	0.942920710772488	1.70083877993816e-11	0	0.932869332948441	8.93022660298828e-11	0	0.132514656383259
Dync1i1	Aurkc	13	NMR;Rat;Mpahari;Mouse;ChinHam;Rabbit;MouseLemur;Human;Orangutan;Chimpanzee;Bonobo;Gorilla;Marmoset	0.915276558384548	3.99435824469325e-08	0	0.842768019004331	5.92662444140269e-06	0	0.178970199255278
Dync1i1	Axin2	17	NMR;Rat;Mspici;Mspretus;Mpahari;Mouse;Mcaroli;ChinHam;Rabbit;MouseLemur;Human;Orangutan;Chimpanzee;Bonobo;Gorilla;Macaque;Marmoset	0.949345222952804	4.99502099904779e-12	0	0.950894735364559	3.62952249357574e-12	0	0.130574089217506
Dync1i1	Baz1b	17	NMR;Rat;Mspici;Mspretus;Mpahari;Mouse;Mcaroli;ChinHam;Rabbit;MouseLemur;Human;Orangutan;Chimpanzee;Bonobo;Gorilla;Macaque;Marmoset	0.935507812102893	5.93102595020334e-11	0	0.900881428178641	4.62767306140477e-09	0	0.172480671200884
[truncated: 14,909 more rows]
